# Supplementary material for: Unravelling the molecular landscape of polycystic ovary syndrome (PCOS) and role of inflammation through transcriptomics analysis of human ovarian granulosa cells
Source: Genomics Inform. 2025 Aug 11;23:18. doi: 10.1186/s44342-025-00051-6 (PMC12337442; doi:10.1186/s44342-025-00051-6)
Supplement: Supplementary file 1 — Supplementary Material 1: Supplementary information. Supplementary Table S1. Gene IDs. Supplementary Table S2. Feature count after filtering. Supplementary Table S3. Initial count after filtering. Supplementary Table S4. DEGs detected. Supplementary Table S5. All GO. [file 44342_2025_51_MOESM1_ESM.zip]

Archive with 5 entries (5 files):
- Supplementary Table-S5.xlsx
- Supplementary Table-S1.csv
- Supplementary Table-S2.xlsx
- Supplementary Table-S3.xlsx
- Supplementary Table-S4.xlsx
