# Supplementary material for: Unravelling the molecular landscape of polycystic ovary syndrome (PCOS) and role of inflammation through transcriptomics analysis of human ovarian granulosa cells
Source: Genomics Inform. 2025 Aug 11;23:18. doi: 10.1186/s44342-025-00051-6 (PMC12337442; doi:10.1186/s44342-025-00051-6)
Supplement: Supplementary file 1 — Supplementary Material 1: Supplementary information. Supplementary Table S1. Gene IDs. Supplementary Table S2. Feature count after filtering. Supplementary Table S3. Initial count after filtering. Supplementary Table S4. DEGs detected. Supplementary Table S5. All GO. [file 44342_2025_51_MOESM1_ESM.zip › Supplementary Table-S5.xlsx]

## Sheet: all GO 
GO id	ID	Description	setSize	enrichmentScore	NES	pvalue	p.adjust	qvalue	rank	leading_edge
GO:0002757	GO:0002757	immune response-activating signaling pathway	403	-0.4859	-2.64446	1.57753e-29	4.54567e-26	3.51209e-26	3045	tags=41%, list=16%, signal=35%
GO:0002253	GO:0002253	activation of immune response	456	-0.469069	-2.58214	1.32438e-29	4.54567e-26	3.51209e-26	3521	tags=42%, list=18%, signal=35%
GO:0002764	GO:0002764	immune response-regulating signaling pathway	423	-0.482251	-2.64966	3.64201e-29	6.9963e-26	5.40551e-26	3092	tags=41%, list=16%, signal=35%
GO:0002768	GO:0002768	immune response-regulating cell surface receptor signaling pathway	282	-0.532778	-2.80586	1.80464e-27	2.60004e-24	2.00885e-24	3179	tags=48%, list=16%, signal=40%
GO:0002250	GO:0002250	adaptive immune response	390	-0.472567	-2.56305	5.65791e-27	6.52131e-24	5.03852e-24	3512	tags=42%, list=18%, signal=35%
GO:0002429	GO:0002429	immune response-activating cell surface receptor signaling pathway	262	-0.537468	-2.79706	1.30202e-25	1.25059e-22	9.66239e-23	3092	tags=47%, list=16%, signal=40%
GO:0042110	GO:0042110	T cell activation	469	-0.437694	-2.4238	3.08787e-24	2.5422e-21	1.96416e-21	3873	tags=41%, list=20%, signal=33%
GO:0002694	GO:0002694	regulation of leukocyte activation	500	-0.419992	-2.33722	1.60511e-22	1.15628e-19	8.93368e-20	2978	tags=33%, list=15%, signal=29%
GO:0051249	GO:0051249	regulation of lymphocyte activation	425	-0.435771	-2.39489	5.33923e-22	3.41889e-19	2.64152e-19	2978	tags=35%, list=15%, signal=30%
GO:0002366	GO:0002366	leukocyte activation involved in immune response	249	-0.504897	-2.62552	2.35842e-21	1.35916e-18	1.05012e-18	2965	tags=40%, list=15%, signal=34%
GO:0001819	GO:0001819	positive regulation of cytokine production	406	-0.434292	-2.36556	3.09757e-21	1.62285e-18	1.25385e-18	3460	tags=38%, list=18%, signal=32%
GO:0002443	GO:0002443	leukocyte mediated immunity	331	-0.460958	-2.4768	5.47615e-21	2.62992e-18	2.03194e-18	3456	tags=39%, list=18%, signal=33%
GO:0002263	GO:0002263	cell activation involved in immune response	253	-0.499762	-2.59389	4.76844e-20	2.11389e-17	1.63324e-17	2965	tags=39%, list=15%, signal=34%
GO:0009617	GO:0009617	response to bacterium	485	-0.39956	-2.21781	6.35355e-20	2.61539e-17	2.02071e-17	3915	tags=38%, list=20%, signal=31%
GO:0045088	GO:0045088	regulation of innate immune response	362	-0.431157	-2.33329	1.2309e-18	4.72913e-16	3.65384e-16	2978	tags=34%, list=15%, signal=29%
GO:0002831	GO:0002831	regulation of response to biotic stimulus	434	-0.404256	-2.22108	1.79249e-18	6.45633e-16	4.98831e-16	3521	tags=35%, list=18%, signal=29%
GO:0050900	GO:0050900	leukocyte migration	304	-0.458238	-2.44979	2.15312e-18	7.29908e-16	5.63945e-16	2942	tags=37%, list=15%, signal=31%
GO:0031349	GO:0031349	positive regulation of defense response	398	-0.417006	-2.27127	3.39746e-18	1.08775e-15	8.40425e-16	2777	tags=32%, list=14%, signal=28%
GO:0050851	GO:0050851	antigen receptor-mediated signaling pathway	175	-0.540479	-2.70528	7.89963e-18	2.39608e-15	1.85127e-15	3172	tags=49%, list=16%, signal=41%
GO:0050867	GO:0050867	positive regulation of cell activation	341	-0.43016	-2.31054	2.47392e-17	7.12859e-15	5.50772e-15	3873	tags=40%, list=20%, signal=33%
GO:0002697	GO:0002697	regulation of immune effector process	309	-0.44131	-2.35873	5.52412e-17	1.51598e-14	1.17128e-14	3427	tags=37%, list=18%, signal=31%
GO:0030595	GO:0030595	leukocyte chemotaxis	180	-0.520144	-2.62433	1.14704e-16	3.00471e-14	2.32151e-14	2779	tags=41%, list=14%, signal=36%
GO:0002696	GO:0002696	positive regulation of leukocyte activation	330	-0.426365	-2.29118	2.59161e-16	6.49367e-14	5.01716e-14	3873	tags=40%, list=20%, signal=33%
GO:0045089	GO:0045089	positive regulation of innate immune response	292	-0.446161	-2.36564	2.92927e-16	7.03391e-14	5.43456e-14	2978	tags=35%, list=15%, signal=30%
GO:0042113	GO:0042113	B cell activation	230	-0.479577	-2.47994	4.22399e-16	9.73715e-14	7.52316e-14	3913	tags=43%, list=20%, signal=35%
GO:0032943	GO:0032943	mononuclear cell proliferation	245	-0.465556	-2.42231	4.72692e-16	1.04774e-13	8.09508e-14	3456	tags=40%, list=18%, signal=33%
GO:0002833	GO:0002833	positive regulation of response to biotic stimulus	310	-0.432078	-2.31564	1.108e-15	2.35658e-13	1.82075e-13	2978	tags=34%, list=15%, signal=29%
GO:0007159	GO:0007159	leukocyte cell-cell adhesion	343	-0.415902	-2.241	1.14496e-15	2.35658e-13	1.82075e-13	3873	tags=41%, list=20%, signal=34%
GO:0070661	GO:0070661	leukocyte proliferation	274	-0.443432	-2.32883	1.28099e-15	2.54564e-13	1.96683e-13	2576	tags=32%, list=13%, signal=29%
GO:0002449	GO:0002449	lymphocyte mediated immunity	251	-0.459007	-2.3891	1.46393e-15	2.70944e-13	2.09338e-13	3512	tags=39%, list=18%, signal=32%
GO:0030098	GO:0030098	lymphocyte differentiation	359	-0.409053	-2.21699	1.50446e-15	2.70944e-13	2.09338e-13	2071	tags=28%, list=11%, signal=25%
GO:1903131	GO:1903131	mononuclear cell differentiation	401	-0.393908	-2.14611	1.4119e-15	2.70944e-13	2.09338e-13	2071	tags=31%, list=11%, signal=28%
GO:0002285	GO:0002285	lymphocyte activation involved in immune response	174	-0.513411	-2.56936	2.22155e-15	3.87963e-13	2.99749e-13	3457	tags=43%, list=18%, signal=35%
GO:0046651	GO:0046651	lymphocyte proliferation	239	-0.464949	-2.41719	2.63288e-15	4.46273e-13	3.44801e-13	3456	tags=40%, list=18%, signal=33%
GO:0070663	GO:0070663	regulation of leukocyte proliferation	211	-0.476321	-2.44432	8.19689e-15	1.31219e-12	1.01383e-12	2162	tags=34%, list=11%, signal=31%
GO:0002460	GO:0002460	adaptive immune response based on somatic recombination of immune receptors built from immunoglobulin superfamily domains	269	-0.444849	-2.32695	8.08287e-15	1.31219e-12	1.01383e-12	3512	tags=38%, list=18%, signal=31%
GO:0002218	GO:0002218	activation of innate immune response	240	-0.452012	-2.34937	1.917e-14	2.98585e-12	2.30694e-12	2777	tags=35%, list=14%, signal=30%
GO:0050863	GO:0050863	regulation of T cell activation	315	-0.415188	-2.22155	1.99524e-14	3.02594e-12	2.33792e-12	2978	tags=35%, list=15%, signal=30%
GO:0001906	GO:0001906	cell killing	146	-0.523574	-2.57509	4.43982e-14	6.56069e-12	5.06894e-12	2355	tags=39%, list=12%, signal=35%
GO:0032944	GO:0032944	regulation of mononuclear cell proliferation	193	-0.481979	-2.45187	8.11652e-14	1.14087e-11	8.8146e-12	2162	tags=46%, list=11%, signal=41%
GO:0002683	GO:0002683	negative regulation of immune system process	404	-0.384166	-2.09226	8.03231e-14	1.14087e-11	8.8146e-12	2739	tags=29%, list=14%, signal=26%
GO:0006935	GO:0006935	chemotaxis	356	-0.395683	-2.14201	1.13224e-13	1.51747e-11	1.17243e-11	2779	tags=33%, list=14%, signal=29%
GO:0042330	GO:0042330	taxis	356	-0.395683	-2.14201	1.13224e-13	1.51747e-11	1.17243e-11	2779	tags=33%, list=14%, signal=29%
GO:0060326	GO:0060326	cell chemotaxis	237	-0.445309	-2.29966	1.71587e-13	2.2474e-11	1.7364e-11	2895	tags=35%, list=15%, signal=31%
GO:0051251	GO:0051251	positive regulation of lymphocyte activation	289	-0.418319	-2.20956	2.13001e-13	2.72784e-11	2.10759e-11	3873	tags=40%, list=20%, signal=32%
GO:0002703	GO:0002703	regulation of leukocyte mediated immunity	205	-0.461549	-2.3659	2.8971e-13	3.62956e-11	2.80428e-11	3427	tags=39%, list=18%, signal=32%
GO:0050670	GO:0050670	regulation of lymphocyte proliferation	190	-0.479408	-2.42526	2.9939e-13	3.67103e-11	2.83632e-11	2162	tags=46%, list=11%, signal=41%
GO:0002274	GO:0002274	myeloid leukocyte activation	199	-0.465632	-2.36517	3.79399e-13	4.55516e-11	3.51943e-11	3875	tags=45%, list=20%, signal=37%
GO:1903037	GO:1903037	regulation of leukocyte cell-cell adhesion	310	-0.402256	-2.15581	1.08515e-12	1.27627e-10	9.86074e-11	3873	tags=40%, list=20%, signal=32%
GO:0022407	GO:0022407	regulation of cell-cell adhesion	399	-0.37266	-2.0306	1.12302e-12	1.2944e-10	1.00008e-10	3485	tags=34%, list=18%, signal=29%
GO:0002237	GO:0002237	response to molecule of bacterial origin	273	-0.415002	-2.17632	2.18737e-12	2.47173e-10	1.90972e-10	4007	tags=40%, list=21%, signal=32%
GO:1902105	GO:1902105	regulation of leukocyte differentiation	273	-0.412936	-2.16548	3.35316e-12	3.7162e-10	2.87123e-10	1964	tags=27%, list=10%, signal=25%
GO:0097529	GO:0097529	myeloid leukocyte migration	179	-0.470827	-2.36763	3.77554e-12	4.10536e-10	3.1719e-10	2739	tags=36%, list=14%, signal=31%
GO:0002699	GO:0002699	positive regulation of immune effector process	219	-0.437876	-2.25859	4.42743e-12	4.72505e-10	3.65069e-10	3427	tags=37%, list=18%, signal=31%
GO:0042742	GO:0042742	defense response to bacterium	193	-0.458909	-2.33451	4.65442e-12	4.87699e-10	3.76808e-10	2780	tags=42%, list=14%, signal=36%
GO:0050853	GO:0050853	B cell receptor signaling pathway	63	-0.656445	-2.74318	4.77922e-12	4.91833e-10	3.80002e-10	3092	tags=63%, list=16%, signal=54%
GO:0050864	GO:0050864	regulation of B cell activation	117	-0.535077	-2.51044	6.02057e-12	6.08712e-10	4.70305e-10	3869	tags=45%, list=20%, signal=36%
GO:0002758	GO:0002758	innate immune response-activating signaling pathway	220	-0.439843	-2.26848	7.00347e-12	6.95879e-10	5.37653e-10	2777	tags=35%, list=14%, signal=30%
GO:0097530	GO:0097530	granulocyte migration	111	-0.54391	-2.54445	1.18844e-11	1.16084e-09	8.96895e-10	2877	tags=44%, list=15%, signal=38%
GO:1903706	GO:1903706	regulation of hemopoiesis	351	-0.374959	-2.02285	1.2552e-11	1.20562e-09	9.31492e-10	2964	tags=29%, list=15%, signal=25%
GO:0022613	GO:0022613	ribonucleoprotein complex biogenesis	464	-0.344788	-1.90841	1.59391e-11	1.50585e-09	1.16345e-09	2907	tags=27%, list=15%, signal=23%
GO:0071674	GO:0071674	mononuclear cell migration	152	-0.484977	-2.39848	2.51453e-11	2.3373e-09	1.80585e-09	2779	tags=38%, list=14%, signal=32%
GO:0002695	GO:0002695	negative regulation of leukocyte activation	159	-0.471275	-2.33122	2.9965e-11	2.74109e-09	2.11783e-09	1091	tags=28%, list=6%, signal=26%
GO:0071706	GO:0071706	tumor necrosis factor superfamily cytokine production	142	-0.493404	-2.40691	3.79965e-11	3.33306e-09	2.5752e-09	2205	tags=35%, list=11%, signal=31%
GO:1903555	GO:1903555	regulation of tumor necrosis factor superfamily cytokine production	142	-0.493404	-2.40691	3.79965e-11	3.33306e-09	2.5752e-09	2205	tags=35%, list=11%, signal=31%
GO:1903039	GO:1903039	positive regulation of leukocyte cell-cell adhesion	236	-0.415353	-2.1459	3.81715e-11	3.33306e-09	2.5752e-09	3382	tags=38%, list=18%, signal=31%
GO:0040017	GO:0040017	positive regulation of locomotion	485	-0.332194	-1.84389	4.36409e-11	3.75377e-09	2.90025e-09	3315	tags=29%, list=17%, signal=24%
GO:0071621	GO:0071621	granulocyte chemotaxis	93	-0.561564	-2.5247	4.75067e-11	4.02619e-09	3.11073e-09	2877	tags=47%, list=15%, signal=40%
GO:1990266	GO:1990266	neutrophil migration	94	-0.556072	-2.50246	5.15884e-11	4.30875e-09	3.32905e-09	2877	tags=46%, list=15%, signal=39%
GO:0030335	GO:0030335	positive regulation of cell migration	459	-0.338506	-1.86634	5.27843e-11	4.34566e-09	3.35756e-09	3353	tags=29%, list=17%, signal=25%
GO:0032496	GO:0032496	response to lipopolysaccharide	259	-0.405958	-2.11827	6.20358e-11	4.98862e-09	3.85432e-09	2753	tags=31%, list=14%, signal=27%
GO:2000147	GO:2000147	positive regulation of cell motility	474	-0.331153	-1.83155	6.23252e-11	4.98862e-09	3.85432e-09	3315	tags=28%, list=17%, signal=24%
GO:0042254	GO:0042254	ribosome biogenesis	319	-0.377018	-2.01671	7.31396e-11	5.77402e-09	4.46115e-09	3761	tags=33%, list=19%, signal=27%
GO:0022409	GO:0022409	positive regulation of cell-cell adhesion	270	-0.394511	-2.06955	8.82045e-11	6.86922e-09	5.30732e-09	3382	tags=39%, list=18%, signal=33%
GO:0030217	GO:0030217	T cell differentiation	267	-0.398888	-2.08796	1.27046e-10	9.7622e-09	7.54251e-09	1910	tags=27%, list=10%, signal=24%
GO:0071216	GO:0071216	cellular response to biotic stimulus	200	-0.425188	-2.16568	2.09938e-10	1.59193e-08	1.22997e-08	3727	tags=40%, list=19%, signal=33%
GO:0032640	GO:0032640	tumor necrosis factor production	138	-0.479435	-2.32066	2.25489e-10	1.66602e-08	1.2872e-08	2205	tags=34%, list=11%, signal=30%
GO:0032680	GO:0032680	regulation of tumor necrosis factor production	138	-0.479435	-2.32066	2.25489e-10	1.66602e-08	1.2872e-08	2205	tags=34%, list=11%, signal=30%
GO:0042100	GO:0042100	B cell proliferation	72	-0.609854	-2.622	2.32516e-10	1.69619e-08	1.31052e-08	3868	tags=54%, list=20%, signal=43%
GO:0050727	GO:0050727	regulation of inflammatory response	311	-0.375966	-2.01028	2.59259e-10	1.86764e-08	1.44298e-08	2942	tags=32%, list=15%, signal=27%
GO:0070665	GO:0070665	positive regulation of leukocyte proliferation	130	-0.492515	-2.35301	2.72551e-10	1.93915e-08	1.49823e-08	3857	tags=46%, list=20%, signal=37%
GO:0006909	GO:0006909	phagocytosis	200	-0.422519	-2.15209	3.17191e-10	2.22923e-08	1.72236e-08	2659	tags=33%, list=14%, signal=29%
GO:0050866	GO:0050866	negative regulation of cell activation	177	-0.43504	-2.18528	3.58432e-10	2.48873e-08	1.92285e-08	1091	tags=25%, list=6%, signal=24%
GO:1903557	GO:1903557	positive regulation of tumor necrosis factor superfamily cytokine production	91	-0.549377	-2.46654	3.78894e-10	2.59948e-08	2.00842e-08	3123	tags=46%, list=16%, signal=39%
GO:0030593	GO:0030593	neutrophil chemotaxis	78	-0.577885	-2.53938	6.03075e-10	4.08885e-08	3.15914e-08	2877	tags=50%, list=15%, signal=43%
GO:2000106	GO:2000106	regulation of leukocyte apoptotic process	81	-0.558269	-2.4628	9.56088e-10	6.4069e-08	4.95012e-08	2979	tags=41%, list=15%, signal=35%
GO:0002221	GO:0002221	pattern recognition receptor signaling pathway	208	-0.414244	-2.12406	9.67697e-10	6.41016e-08	4.95264e-08	2777	tags=34%, list=14%, signal=30%
GO:0002688	GO:0002688	regulation of leukocyte chemotaxis	97	-0.53344	-2.42135	1.06503e-09	6.97476e-08	5.38887e-08	2739	tags=40%, list=14%, signal=35%
GO:0009615	GO:0009615	response to virus	361	-0.351855	-1.90533	1.17847e-09	7.58172e-08	5.85782e-08	3564	tags=33%, list=18%, signal=27%
GO:0019221	GO:0019221	cytokine-mediated signaling pathway	383	-0.344637	-1.86728	1.18403e-09	7.58172e-08	5.85782e-08	2911	tags=27%, list=15%, signal=24%
GO:0046631	GO:0046631	alpha-beta T cell activation	151	-0.453471	-2.23556	1.36209e-09	8.6261e-08	6.66473e-08	2161	tags=35%, list=11%, signal=31%
GO:0051250	GO:0051250	negative regulation of lymphocyte activation	134	-0.476566	-2.29621	1.52445e-09	9.54937e-08	7.37807e-08	1425	tags=30%, list=7%, signal=28%
GO:0006968	GO:0006968	cellular defense response	36	-0.723041	-2.66144	1.73489e-09	1.07507e-07	8.30627e-08	1139	tags=50%, list=6%, signal=47%
GO:0050854	GO:0050854	regulation of antigen receptor-mediated signaling pathway	58	-0.614122	-2.54495	2.6096e-09	1.58307e-07	1.22311e-07	3172	tags=52%, list=16%, signal=43%
GO:0002690	GO:0002690	positive regulation of leukocyte chemotaxis	74	-0.561702	-2.44599	2.60829e-09	1.58307e-07	1.22311e-07	2702	tags=43%, list=14%, signal=37%
GO:0002819	GO:0002819	regulation of adaptive immune response	176	-0.429586	-2.15952	2.76052e-09	1.65717e-07	1.28037e-07	3427	tags=35%, list=18%, signal=29%
GO:0002685	GO:0002685	regulation of leukocyte migration	180	-0.423801	-2.13825	3.18034e-09	1.88952e-07	1.45989e-07	2739	tags=33%, list=14%, signal=29%
GO:0001818	GO:0001818	negative regulation of cytokine production	239	-0.391777	-2.03679	3.30263e-09	1.94215e-07	1.50055e-07	2205	tags=28%, list=11%, signal=25%
GO:0050852	GO:0050852	T cell receptor signaling pathway	127	-0.476034	-2.27442	3.97055e-09	2.31134e-07	1.7858e-07	3045	tags=43%, list=16%, signal=36%
GO:0032760	GO:0032760	positive regulation of tumor necrosis factor production	88	-0.533469	-2.38214	4.25951e-09	2.45475e-07	1.8966e-07	3123	tags=44%, list=16%, signal=37%
GO:0042098	GO:0042098	T cell proliferation	174	-0.425545	-2.12963	4.39053e-09	2.50521e-07	1.93559e-07	3382	tags=37%, list=18%, signal=31%
GO:0050671	GO:0050671	positive regulation of lymphocyte proliferation	116	-0.48304	-2.2732	4.5664e-09	2.58002e-07	1.99338e-07	3857	tags=47%, list=20%, signal=37%
GO:0032946	GO:0032946	positive regulation of mononuclear cell proliferation	119	-0.485477	-2.28257	4.72429e-09	2.64331e-07	2.04228e-07	3857	tags=46%, list=20%, signal=37%
GO:0071219	GO:0071219	cellular response to molecule of bacterial origin	174	-0.424331	-2.12356	5.07523e-09	2.81236e-07	2.1729e-07	3669	tags=40%, list=19%, signal=33%
GO:0002705	GO:0002705	positive regulation of leukocyte mediated immunity	122	-0.476984	-2.25866	5.34835e-09	2.93548e-07	2.26802e-07	3427	tags=38%, list=18%, signal=31%
GO:0002706	GO:0002706	regulation of lymphocyte mediated immunity	150	-0.445402	-2.1944	6.03803e-09	3.28275e-07	2.53633e-07	3427	tags=36%, list=18%, signal=30%
GO:0050870	GO:0050870	positive regulation of T cell activation	217	-0.399615	-2.05407	6.72515e-09	3.62215e-07	2.79856e-07	3873	tags=40%, list=20%, signal=32%
GO:0002440	GO:0002440	production of molecular mediator of immune response	189	-0.411192	-2.08983	9.57486e-09	5.10925e-07	3.94753e-07	3427	tags=33%, list=18%, signal=28%
GO:0016064	GO:0016064	immunoglobulin mediated immune response	125	-0.469141	-2.24141	1.03836e-08	5.48999e-07	4.2417e-07	4120	tags=43%, list=21%, signal=34%
GO:0050729	GO:0050729	positive regulation of inflammatory response	125	-0.46887	-2.24011	1.07213e-08	5.56639e-07	4.30072e-07	2702	tags=36%, list=14%, signal=31%
GO:0051090	GO:0051090	regulation of DNA-binding transcription factor activity	336	-0.345793	-1.85042	1.06868e-08	5.56639e-07	4.30072e-07	2870	tags=28%, list=15%, signal=24%
GO:0001909	GO:0001909	leukocyte mediated cytotoxicity	106	-0.496531	-2.28534	1.1249e-08	5.78823e-07	4.47212e-07	2304	tags=37%, list=12%, signal=33%
GO:0042129	GO:0042129	regulation of T cell proliferation	144	-0.449069	-2.19526	1.21452e-08	6.19405e-07	4.78567e-07	2475	tags=35%, list=13%, signal=31%
GO:0019724	GO:0019724	B cell mediated immunity	127	-0.465128	-2.22232	1.28146e-08	6.47812e-07	5.00515e-07	4120	tags=43%, list=21%, signal=34%
GO:0045785	GO:0045785	positive regulation of cell adhesion	406	-0.323575	-1.76249	1.30858e-08	6.55767e-07	5.06661e-07	3883	tags=33%, list=20%, signal=27%
GO:0032615	GO:0032615	interleukin-12 production	53	-0.613243	-2.45726	1.76023e-08	8.67027e-07	6.69886e-07	2705	tags=51%, list=14%, signal=44%
GO:0032655	GO:0032655	regulation of interleukin-12 production	53	-0.613243	-2.45726	1.76023e-08	8.67027e-07	6.69886e-07	2705	tags=51%, list=14%, signal=44%
GO:0030888	GO:0030888	regulation of B cell proliferation	54	-0.614514	-2.48072	2.181e-08	1.06518e-06	8.22981e-07	3868	tags=57%, list=20%, signal=46%
GO:0002312	GO:0002312	B cell activation involved in immune response	79	-0.538463	-2.36798	2.505e-08	1.21314e-06	9.37299e-07	3427	tags=42%, list=18%, signal=35%
GO:0002822	GO:0002822	regulation of adaptive immune response based on somatic recombination of immune receptors built from immunoglobulin superfamily domains	162	-0.428079	-2.1291	2.5681e-08	1.23333e-06	9.52901e-07	3427	tags=35%, list=18%, signal=29%
GO:0051607	GO:0051607	defense response to virus	277	-0.355133	-1.85867	2.65156e-08	1.25254e-06	9.67741e-07	3564	tags=39%, list=18%, signal=32%
GO:0140546	GO:0140546	defense response to symbiont	277	-0.355133	-1.85867	2.65156e-08	1.25254e-06	9.67741e-07	3564	tags=39%, list=18%, signal=32%
GO:0030099	GO:0030099	myeloid cell differentiation	367	-0.333117	-1.8069	3.12004e-08	1.46185e-06	1.12946e-06	3556	tags=29%, list=18%, signal=24%
GO:0002286	GO:0002286	T cell activation involved in immune response	96	-0.506259	-2.28946	3.18328e-08	1.47946e-06	1.14306e-06	1862	tags=35%, list=10%, signal=32%
GO:0052547	GO:0052547	regulation of peptidase activity	243	-0.370951	-1.92182	3.25381e-08	1.50014e-06	1.15904e-06	2943	tags=30%, list=15%, signal=26%
GO:0052548	GO:0052548	regulation of endopeptidase activity	223	-0.380799	-1.9712	3.36694e-08	1.53997e-06	1.18982e-06	2943	tags=31%, list=15%, signal=27%
GO:0033627	GO:0033627	cell adhesion mediated by integrin	74	-0.536399	-2.33581	3.55227e-08	1.61195e-06	1.24543e-06	3299	tags=45%, list=17%, signal=37%
GO:0006417	GO:0006417	regulation of translation	381	-0.320396	-1.73503	3.68408e-08	1.6587e-06	1.28155e-06	3484	tags=29%, list=18%, signal=24%
GO:0002687	GO:0002687	positive regulation of leukocyte migration	120	-0.468457	-2.20616	4.04303e-08	1.8062e-06	1.39551e-06	2713	tags=36%, list=14%, signal=31%
GO:0030183	GO:0030183	B cell differentiation	117	-0.466025	-2.18647	4.78329e-08	2.12047e-06	1.63833e-06	3869	tags=43%, list=20%, signal=34%
GO:0031640	GO:0031640	killing of cells of another organism	47	-0.620386	-2.41146	5.24057e-08	2.28798e-06	1.76775e-06	1874	tags=43%, list=10%, signal=39%
GO:0141061	GO:0141061	disruption of cell in another organism	47	-0.620386	-2.41146	5.24057e-08	2.28798e-06	1.76775e-06	1874	tags=43%, list=10%, signal=39%
GO:0002220	GO:0002220	innate immune response activating cell surface receptor signaling pathway	71	-0.538976	-2.30485	6.46427e-08	2.80102e-06	2.16414e-06	2777	tags=44%, list=14%, signal=38%
GO:0006913	GO:0006913	nucleocytoplasmic transport	307	-0.34292	-1.83078	7.19405e-08	3.07106e-06	2.37277e-06	3456	tags=30%, list=18%, signal=25%
GO:0051169	GO:0051169	nuclear transport	307	-0.34292	-1.83078	7.19405e-08	3.07106e-06	2.37277e-06	3456	tags=30%, list=18%, signal=25%
GO:0141060	GO:0141060	disruption of anatomical structure in another organism	51	-0.602101	-2.38703	7.79064e-08	3.30128e-06	2.55065e-06	1874	tags=39%, list=10%, signal=36%
GO:0010608	GO:0010608	post-transcriptional regulation of gene expression	487	-0.30048	-1.6686	9.19259e-08	3.86693e-06	2.98768e-06	3484	tags=28%, list=18%, signal=24%
GO:0006413	GO:0006413	translational initiation	114	-0.459177	-2.14823	9.56389e-08	3.99396e-06	3.08583e-06	3664	tags=34%, list=19%, signal=28%
GO:0002700	GO:0002700	regulation of production of molecular mediator of immune response	157	-0.417105	-2.0579	1.00057e-07	4.14841e-06	3.20516e-06	3427	tags=33%, list=18%, signal=27%
GO:0048872	GO:0048872	homeostasis of number of cells	280	-0.354027	-1.86101	1.03587e-07	4.26407e-06	3.29452e-06	2979	tags=27%, list=15%, signal=23%
GO:0045619	GO:0045619	regulation of lymphocyte differentiation	183	-0.395246	-1.99379	1.10395e-07	4.51211e-06	3.48616e-06	1964	tags=26%, list=10%, signal=24%
GO:0043068	GO:0043068	positive regulation of programmed cell death	466	-0.307788	-1.70533	1.12789e-07	4.5775e-06	3.53669e-06	2979	tags=24%, list=15%, signal=21%
GO:0050871	GO:0050871	positive regulation of B cell activation	75	-0.529946	-2.30581	1.18462e-07	4.77412e-06	3.6886e-06	3868	tags=44%, list=20%, signal=35%
GO:0071887	GO:0071887	leukocyte apoptotic process	106	-0.471955	-2.17223	1.50933e-07	6.04045e-06	4.667e-06	3045	tags=35%, list=16%, signal=30%
GO:0006959	GO:0006959	humoral immune response	143	-0.418815	-2.04327	1.84849e-07	7.34678e-06	5.6763e-06	2779	tags=32%, list=14%, signal=28%
GO:0038094	GO:0038094	Fc-gamma receptor signaling pathway	32	-0.686148	-2.42616	1.89635e-07	7.4854e-06	5.7834e-06	2576	tags=59%, list=13%, signal=52%
GO:0006403	GO:0006403	RNA localization	182	-0.395883	-1.99816	2.87532e-07	1.12724e-05	8.70935e-06	5186	tags=47%, list=27%, signal=35%
GO:0002704	GO:0002704	negative regulation of leukocyte mediated immunity	54	-0.581329	-2.34676	3.66145e-07	1.42574e-05	1.10156e-05	1527	tags=35%, list=8%, signal=32%
GO:0050777	GO:0050777	negative regulation of immune response	164	-0.397951	-1.98012	3.90816e-07	1.51159e-05	1.16789e-05	1592	tags=24%, list=8%, signal=23%
GO:0045859	GO:0045859	regulation of protein kinase activity	437	-0.301465	-1.6623	3.98653e-07	1.53163e-05	1.18337e-05	3046	tags=27%, list=16%, signal=23%
GO:0002698	GO:0002698	negative regulation of immune effector process	96	-0.481077	-2.17558	5.08805e-07	1.94188e-05	1.50034e-05	1527	tags=28%, list=8%, signal=26%
GO:0038093	GO:0038093	Fc receptor signaling pathway	51	-0.579804	-2.29863	5.71808e-07	2.16798e-05	1.67503e-05	3456	tags=57%, list=18%, signal=47%
GO:0043065	GO:0043065	positive regulation of apoptotic process	446	-0.29769	-1.63938	6.85484e-07	2.58199e-05	1.99491e-05	2979	tags=24%, list=15%, signal=21%
GO:0002702	GO:0002702	positive regulation of production of molecular mediator of immune response	116	-0.436978	-2.05643	7.14013e-07	2.67199e-05	2.06444e-05	3427	tags=35%, list=18%, signal=29%
GO:0071222	GO:0071222	cellular response to lipopolysaccharide	166	-0.404829	-2.02879	7.3011e-07	2.7146e-05	2.09736e-05	3669	tags=39%, list=19%, signal=32%
GO:0002444	GO:0002444	myeloid leukocyte mediated immunity	90	-0.472739	-2.11196	7.3724e-07	2.72353e-05	2.10427e-05	2589	tags=39%, list=13%, signal=34%
GO:0043299	GO:0043299	leukocyte degranulation	68	-0.52373	-2.21127	8.13455e-07	2.98595e-05	2.30702e-05	2641	tags=44%, list=14%, signal=38%
GO:0032612	GO:0032612	interleukin-1 production	93	-0.474438	-2.13299	8.33922e-07	3.00368e-05	2.32072e-05	1529	tags=39%, list=8%, signal=36%
GO:0032652	GO:0032652	regulation of interleukin-1 production	93	-0.474438	-2.13299	8.33922e-07	3.00368e-05	2.32072e-05	1529	tags=39%, list=8%, signal=36%
GO:0034504	GO:0034504	protein localization to nucleus	289	-0.336341	-1.77655	8.23744e-07	3.00368e-05	2.32072e-05	3126	tags=28%, list=16%, signal=24%
GO:0034248	GO:0034248	regulation of amide metabolic process	437	-0.296718	-1.63613	8.65903e-07	3.0995e-05	2.39475e-05	3484	tags=28%, list=18%, signal=24%
GO:0008203	GO:0008203	cholesterol metabolic process	108	0.473694	2.06046	8.88082e-07	3.15927e-05	2.44093e-05	4644	tags=48%, list=24%, signal=37%
GO:0043123	GO:0043123	positive regulation of canonical NF-kappaB signal transduction	177	-0.375894	-1.88817	9.11329e-07	3.22208e-05	2.48945e-05	2212	tags=25%, list=11%, signal=22%
GO:0032695	GO:0032695	negative regulation of interleukin-12 production	17	-0.792647	-2.38348	9.84145e-07	3.45831e-05	2.67197e-05	2658	tags=76%, list=14%, signal=66%
GO:1902652	GO:1902652	secondary alcohol metabolic process	116	0.462488	2.03374	9.94097e-07	3.47211e-05	2.68264e-05	4644	tags=47%, list=24%, signal=36%
GO:0032102	GO:0032102	negative regulation of response to external stimulus	352	-0.313797	-1.69703	1.01743e-06	3.53219e-05	2.72906e-05	1789	tags=22%, list=9%, signal=20%
GO:0051092	GO:0051092	positive regulation of NF-kappaB transcription factor activity	133	-0.420141	-2.01682	1.03192e-06	3.54641e-05	2.74004e-05	2212	tags=29%, list=11%, signal=25%
GO:0002262	GO:0002262	myeloid cell homeostasis	159	-0.393808	-1.94802	1.03383e-06	3.54641e-05	2.74004e-05	2589	tags=26%, list=13%, signal=23%
GO:0071675	GO:0071675	regulation of mononuclear cell migration	97	-0.471057	-2.13819	1.06011e-06	3.61505e-05	2.79307e-05	3045	tags=39%, list=16%, signal=33%
GO:0002456	GO:0002456	T cell mediated immunity	102	-0.46104	-2.11901	1.0711e-06	3.63103e-05	2.80542e-05	1604	tags=27%, list=8%, signal=25%
GO:0002228	GO:0002228	natural killer cell mediated immunity	59	-0.544397	-2.26444	1.08565e-06	3.63756e-05	2.81047e-05	2978	tags=44%, list=15%, signal=37%
GO:0031341	GO:0031341	regulation of cell killing	82	-0.495701	-2.18844	1.08415e-06	3.63756e-05	2.81047e-05	3387	tags=43%, list=18%, signal=35%
GO:0019318	GO:0019318	hexose metabolic process	203	0.396633	1.87774	1.12142e-06	3.73569e-05	2.88628e-05	4167	tags=36%, list=22%, signal=29%
GO:0002753	GO:0002753	cytosolic pattern recognition receptor signaling pathway	134	-0.418521	-2.01654	1.17134e-06	3.87955e-05	2.99744e-05	3437	tags=37%, list=18%, signal=31%
GO:0006401	GO:0006401	RNA catabolic process	271	-0.336309	-1.76277	1.2368e-06	4.07296e-05	3.14687e-05	4499	tags=39%, list=23%, signal=31%
GO:0032609	GO:0032609	type II interferon production	95	-0.472804	-2.13529	1.38121e-06	4.49714e-05	3.4746e-05	3086	tags=40%, list=16%, signal=34%
GO:0032649	GO:0032649	regulation of type II interferon production	95	-0.472804	-2.13529	1.38121e-06	4.49714e-05	3.4746e-05	3086	tags=40%, list=16%, signal=34%
GO:0042119	GO:0042119	neutrophil activation	37	-0.635011	-2.35442	1.45006e-06	4.66855e-05	3.60704e-05	1874	tags=51%, list=10%, signal=46%
GO:2000116	GO:2000116	regulation of cysteine-type endopeptidase activity	168	-0.387893	-1.94278	1.44476e-06	4.66855e-05	3.60704e-05	2911	tags=31%, list=15%, signal=27%
GO:0072678	GO:0072678	T cell migration	59	-0.539825	-2.24542	1.67412e-06	5.33297e-05	4.12038e-05	3045	tags=44%, list=16%, signal=37%
GO:1903313	GO:1903313	positive regulation of mRNA metabolic process	124	-0.426144	-2.03131	1.67494e-06	5.33297e-05	4.12038e-05	4628	tags=48%, list=24%, signal=36%
GO:0006695	GO:0006695	cholesterol biosynthetic process	47	0.590799	2.19381	1.77763e-06	5.59807e-05	4.3252e-05	4510	tags=57%, list=23%, signal=44%
GO:1902653	GO:1902653	secondary alcohol biosynthetic process	47	0.590799	2.19381	1.77763e-06	5.59807e-05	4.3252e-05	4510	tags=57%, list=23%, signal=44%
GO:0016125	GO:0016125	sterol metabolic process	118	0.453845	2.01056	1.8168e-06	5.69034e-05	4.39649e-05	4644	tags=46%, list=24%, signal=35%
GO:0000054	GO:0000054	ribosomal subunit export from nucleus	14	-0.821963	-2.32947	1.85157e-06	5.73687e-05	4.43244e-05	1111	tags=50%, list=6%, signal=47%
GO:0033750	GO:0033750	ribosome localization	14	-0.821963	-2.32947	1.85157e-06	5.73687e-05	4.43244e-05	1111	tags=50%, list=6%, signal=47%
GO:0006364	GO:0006364	rRNA processing	221	-0.346998	-1.79591	1.99714e-06	6.15481e-05	4.75535e-05	2684	tags=27%, list=14%, signal=23%
GO:0032755	GO:0032755	positive regulation of interleukin-6 production	86	-0.466148	-2.06641	2.01856e-06	6.18773e-05	4.78079e-05	2705	tags=34%, list=14%, signal=29%
GO:0051091	GO:0051091	positive regulation of DNA-binding transcription factor activity	214	-0.359569	-1.84601	2.07841e-06	6.33751e-05	4.89652e-05	2870	tags=28%, list=15%, signal=24%
GO:0006006	GO:0006006	glucose metabolic process	168	0.404949	1.86893	2.09189e-06	6.34502e-05	4.90232e-05	4044	tags=38%, list=21%, signal=30%
GO:1903311	GO:1903311	regulation of mRNA metabolic process	260	-0.340057	-1.76901	2.19615e-06	6.6264e-05	5.11971e-05	4499	tags=41%, list=23%, signal=32%
GO:0050921	GO:0050921	positive regulation of chemotaxis	116	-0.426135	-2.0054	2.31188e-06	6.93925e-05	5.36143e-05	2702	tags=33%, list=14%, signal=28%
GO:0033077	GO:0033077	T cell differentiation in thymus	80	-0.479155	-2.11215	2.48044e-06	7.40662e-05	5.72253e-05	1910	tags=32%, list=10%, signal=29%
GO:0001934	GO:0001934	positive regulation of protein phosphorylation	498	-0.281906	-1.56534	2.56363e-06	7.61558e-05	5.88398e-05	3046	tags=25%, list=16%, signal=22%
GO:0002821	GO:0002821	positive regulation of adaptive immune response	112	-0.428587	-2.01083	2.60007e-06	7.68421e-05	5.937e-05	3427	tags=34%, list=18%, signal=28%
GO:0045637	GO:0045637	regulation of myeloid cell differentiation	174	-0.374027	-1.87181	2.61843e-06	7.69899e-05	5.94842e-05	3806	tags=34%, list=20%, signal=27%
GO:0009620	GO:0009620	response to fungus	37	-0.624022	-2.31368	2.79549e-06	8.0646e-05	6.23091e-05	2225	tags=57%, list=12%, signal=50%
GO:0032732	GO:0032732	positive regulation of interleukin-1 production	59	-0.534198	-2.22201	2.83458e-06	8.0646e-05	6.23091e-05	3389	tags=46%, list=18%, signal=38%
GO:0010951	GO:0010951	negative regulation of endopeptidase activity	84	-0.477189	-2.11144	2.84073e-06	8.0646e-05	6.23091e-05	3377	tags=42%, list=17%, signal=35%
GO:0032635	GO:0032635	interleukin-6 production	132	-0.411906	-1.97557	2.80183e-06	8.0646e-05	6.23091e-05	3389	tags=37%, list=18%, signal=31%
GO:0032675	GO:0032675	regulation of interleukin-6 production	132	-0.411906	-1.97557	2.80183e-06	8.0646e-05	6.23091e-05	3389	tags=37%, list=18%, signal=31%
GO:1902107	GO:1902107	positive regulation of leukocyte differentiation	165	-0.382448	-1.91478	2.83933e-06	8.0646e-05	6.23091e-05	1964	tags=36%, list=10%, signal=33%
GO:1903708	GO:1903708	positive regulation of hemopoiesis	165	-0.382448	-1.91478	2.83933e-06	8.0646e-05	6.23091e-05	1964	tags=36%, list=10%, signal=33%
GO:0045730	GO:0045730	respiratory burst	34	-0.632711	-2.28911	2.90166e-06	8.19719e-05	6.33335e-05	1588	tags=44%, list=8%, signal=41%
GO:0008202	GO:0008202	steroid metabolic process	238	0.364305	1.76744	2.94328e-06	8.2742e-05	6.39284e-05	4547	tags=36%, list=24%, signal=28%
GO:0071396	GO:0071396	cellular response to lipid	481	-0.286399	-1.58914	3.07296e-06	8.59683e-05	6.64211e-05	4329	tags=32%, list=22%, signal=26%
GO:0002573	GO:0002573	myeloid leukocyte differentiation	201	-0.359034	-1.82995	3.11682e-06	8.67742e-05	6.70438e-05	3806	tags=34%, list=20%, signal=27%
GO:0043281	GO:0043281	regulation of cysteine-type endopeptidase activity involved in apoptotic process	143	-0.391208	-1.90858	3.32468e-06	9.2116e-05	7.1171e-05	2911	tags=31%, list=15%, signal=26%
GO:0019730	GO:0019730	antimicrobial humoral response	61	-0.519104	-2.17198	3.74075e-06	0.000103148	7.96946e-05	2766	tags=39%, list=14%, signal=34%
GO:0032623	GO:0032623	interleukin-2 production	58	-0.526478	-2.18174	3.99558e-06	0.00010913	8.43167e-05	2133	tags=36%, list=11%, signal=32%
GO:0032663	GO:0032663	regulation of interleukin-2 production	58	-0.526478	-2.18174	3.99558e-06	0.00010913	8.43167e-05	2133	tags=36%, list=11%, signal=32%
GO:0070664	GO:0070664	negative regulation of leukocyte proliferation	76	-0.484466	-2.12129	4.12225e-06	0.000112059	8.65795e-05	2466	tags=37%, list=13%, signal=32%
GO:0033628	GO:0033628	regulation of cell adhesion mediated by integrin	42	-0.599	-2.29967	4.19379e-06	0.000112561	8.69672e-05	3299	tags=55%, list=17%, signal=46%
GO:0042102	GO:0042102	positive regulation of T cell proliferation	83	-0.479977	-2.12522	4.21884e-06	0.000112561	8.69672e-05	3382	tags=43%, list=18%, signal=36%
GO:0002275	GO:0002275	myeloid cell activation involved in immune response	83	-0.479966	-2.12516	4.21884e-06	0.000112561	8.69672e-05	1874	tags=35%, list=10%, signal=32%
GO:0022408	GO:0022408	negative regulation of cell-cell adhesion	157	-0.384158	-1.89535	4.21262e-06	0.000112561	8.69672e-05	1506	tags=25%, list=8%, signal=24%
GO:0032602	GO:0032602	chemokine production	81	-0.477579	-2.10683	4.32505e-06	0.000114863	8.87458e-05	2836	tags=35%, list=15%, signal=30%
GO:0002335	GO:0002335	mature B cell differentiation	31	-0.6497	-2.28544	4.42317e-06	0.000116396	8.99303e-05	3199	tags=52%, list=17%, signal=43%
GO:0036230	GO:0036230	granulocyte activation	44	-0.588752	-2.26482	4.41501e-06	0.000116396	8.99303e-05	1874	tags=45%, list=10%, signal=41%
GO:0072593	GO:0072593	reactive oxygen species metabolic process	192	-0.364836	-1.85206	4.53584e-06	0.000118818	9.18019e-05	1997	tags=24%, list=10%, signal=22%
GO:0050764	GO:0050764	regulation of phagocytosis	83	-0.478463	-2.11851	4.55929e-06	0.000118892	9.1859e-05	2355	tags=34%, list=12%, signal=30%
GO:0050920	GO:0050920	regulation of chemotaxis	182	-0.371224	-1.8737	5.03962e-06	0.000130826	0.000101079	2779	tags=30%, list=14%, signal=26%
GO:0010466	GO:0010466	negative regulation of peptidase activity	89	-0.47111	-2.10657	5.27329e-06	0.00013567	0.000104822	3377	tags=40%, list=17%, signal=34%
GO:0046632	GO:0046632	alpha-beta T cell differentiation	108	-0.435527	-2.01431	5.25873e-06	0.00013567	0.000104822	1862	tags=30%, list=10%, signal=27%
GO:0034470	GO:0034470	ncRNA processing	413	-0.292803	-1.59733	5.36555e-06	0.00013743	0.000106182	2856	tags=24%, list=15%, signal=21%
GO:0050766	GO:0050766	positive regulation of phagocytosis	59	-0.52263	-2.1739	5.77912e-06	0.000147368	0.00011386	2589	tags=37%, list=13%, signal=32%
GO:0032642	GO:0032642	regulation of chemokine production	80	-0.468579	-2.06553	6.008e-06	0.000152529	0.000117848	2836	tags=34%, list=15%, signal=29%
GO:0002367	GO:0002367	cytokine production involved in immune response	104	-0.42987	-1.97468	6.5388e-06	0.000165277	0.000127697	3376	tags=35%, list=17%, signal=29%
GO:0045058	GO:0045058	T cell selection	49	-0.556063	-2.18128	6.64915e-06	0.00016661	0.000128727	1910	tags=47%, list=10%, signal=42%
GO:0030101	GO:0030101	natural killer cell activation	66	-0.498793	-2.10157	6.72503e-06	0.00016661	0.000128727	3382	tags=41%, list=18%, signal=34%
GO:0072676	GO:0072676	lymphocyte migration	89	-0.468034	-2.09281	6.66785e-06	0.00016661	0.000128727	3045	tags=37%, list=16%, signal=31%
GO:0002761	GO:0002761	regulation of myeloid leukocyte differentiation	102	-0.439196	-2.01861	6.73413e-06	0.00016661	0.000128727	1883	tags=32%, list=10%, signal=29%
GO:2001233	GO:2001233	regulation of apoptotic signaling pathway	346	-0.302727	-1.632	6.7361e-06	0.00016661	0.000128727	3526	tags=29%, list=18%, signal=24%
GO:0051098	GO:0051098	regulation of binding	235	-0.338066	-1.75169	7.09477e-06	0.000174731	0.000135002	3480	tags=32%, list=18%, signal=26%
GO:0032677	GO:0032677	regulation of interleukin-8 production	70	-0.49239	-2.09038	7.35914e-06	0.000180471	0.000139436	2831	tags=39%, list=15%, signal=33%
GO:0001562	GO:0001562	response to protozoan	22	-0.712485	-2.2717	7.62073e-06	0.000186094	0.000143781	1874	tags=59%, list=10%, signal=53%
GO:0032731	GO:0032731	positive regulation of interleukin-1 beta production	51	-0.543689	-2.15545	8.17578e-06	0.000197142	0.000152317	3086	tags=45%, list=16%, signal=38%
GO:0010906	GO:0010906	regulation of glucose metabolic process	90	0.468779	1.98279	8.13755e-06	0.000197142	0.000152317	4044	tags=46%, list=21%, signal=36%
GO:0007249	GO:0007249	canonical NF-kappaB signal transduction	268	-0.328989	-1.72222	8.14507e-06	0.000197142	0.000152317	2777	tags=26%, list=14%, signal=22%
GO:0032637	GO:0032637	interleukin-8 production	71	-0.485125	-2.07457	8.99233e-06	0.000215928	0.000166831	2831	tags=38%, list=15%, signal=33%
GO:0032945	GO:0032945	negative regulation of mononuclear cell proliferation	69	-0.498281	-2.11696	9.11847e-06	0.000217148	0.000167773	2466	tags=39%, list=13%, signal=34%
GO:0050672	GO:0050672	negative regulation of lymphocyte proliferation	69	-0.498281	-2.11696	9.11847e-06	0.000217148	0.000167773	2466	tags=39%, list=13%, signal=34%
GO:0035710	GO:0035710	CD4-positive, alpha-beta T cell activation	99	-0.436317	-1.9991	9.26761e-06	0.000219791	0.000169816	1910	tags=30%, list=10%, signal=27%
GO:0002824	GO:0002824	positive regulation of adaptive immune response based on somatic recombination of immune receptors built from immunoglobulin superfamily domains	106	-0.428133	-1.97053	9.77019e-06	0.000230761	0.000178291	3427	tags=34%, list=18%, signal=28%
GO:0051897	GO:0051897	positive regulation of phosphatidylinositol 3-kinase/protein kinase B signal transduction	137	-0.395272	-1.90751	9.92446e-06	0.000233448	0.000180367	3171	tags=33%, list=16%, signal=28%
GO:0042274	GO:0042274	ribosomal small subunit biogenesis	104	-0.424298	-1.94909	1.02813e-05	0.000240859	0.000186094	3743	tags=33%, list=19%, signal=26%
GO:0031348	GO:0031348	negative regulation of defense response	233	-0.340089	-1.75784	1.03507e-05	0.000241503	0.000186591	1789	tags=24%, list=9%, signal=22%
GO:0030522	GO:0030522	intracellular receptor signaling pathway	307	-0.309092	-1.65018	1.10334e-05	0.000256392	0.000198095	3495	tags=29%, list=18%, signal=24%
GO:0006446	GO:0006446	regulation of translational initiation	77	-0.46168	-2.02382	1.14763e-05	0.000265614	0.000205219	3469	tags=35%, list=18%, signal=29%
GO:0007162	GO:0007162	negative regulation of cell adhesion	240	-0.331108	-1.72096	1.16461e-05	0.000268466	0.000207423	3873	tags=33%, list=20%, signal=27%
GO:0042267	GO:0042267	natural killer cell mediated cytotoxicity	57	-0.520911	-2.14467	1.17837e-05	0.000270555	0.000209037	2978	tags=42%, list=15%, signal=36%
GO:0002707	GO:0002707	negative regulation of lymphocyte mediated immunity	45	-0.564863	-2.17872	1.19671e-05	0.000273677	0.000211449	1527	tags=33%, list=8%, signal=31%
GO:0034250	GO:0034250	positive regulation of amide metabolic process	151	-0.374207	-1.8448	1.22594e-05	0.000279253	0.000215758	3617	tags=34%, list=19%, signal=28%
GO:0002709	GO:0002709	regulation of T cell mediated immunity	80	-0.459464	-2.02535	1.24179e-05	0.00028085	0.000216991	1604	tags=28%, list=8%, signal=25%
GO:0002708	GO:0002708	positive regulation of lymphocyte mediated immunity	103	-0.432071	-1.97933	1.2427e-05	0.00028085	0.000216991	3427	tags=35%, list=18%, signal=29%
GO:0002181	GO:0002181	cytoplasmic translation	152	-0.378602	-1.8724	1.2838e-05	0.000289005	0.000223292	3664	tags=31%, list=19%, signal=25%
GO:0045727	GO:0045727	positive regulation of translation	126	-0.403834	-1.92751	1.30201e-05	0.000291964	0.000225578	3617	tags=35%, list=19%, signal=29%
GO:0019058	GO:0019058	viral life cycle	279	-0.3137	-1.64901	1.41856e-05	0.000316866	0.000244818	4288	tags=36%, list=22%, signal=28%
GO:0016072	GO:0016072	rRNA metabolic process	258	-0.323738	-1.68568	1.5233e-05	0.000338948	0.000261879	3487	tags=31%, list=18%, signal=25%
GO:0006402	GO:0006402	mRNA catabolic process	221	-0.329785	-1.70682	1.55953e-05	0.000345675	0.000267077	4499	tags=40%, list=23%, signal=31%
GO:0016126	GO:0016126	sterol biosynthetic process	54	0.549524	2.0826	1.6383e-05	0.000360691	0.000278679	4510	tags=54%, list=23%, signal=41%
GO:0002292	GO:0002292	T cell differentiation involved in immune response	73	-0.470857	-2.03343	1.63979e-05	0.000360691	0.000278679	2071	tags=33%, list=11%, signal=29%
GO:0043367	GO:0043367	CD4-positive, alpha-beta T cell differentiation	80	-0.456459	-2.01211	1.65286e-05	0.000362183	0.000279832	1862	tags=30%, list=10%, signal=27%
GO:0031342	GO:0031342	negative regulation of cell killing	23	-0.680943	-2.19681	1.75794e-05	0.00038375	0.000296494	1007	tags=39%, list=5%, signal=37%
GO:0050817	GO:0050817	coagulation	183	-0.351965	-1.77546	1.78542e-05	0.000388277	0.000299992	3489	tags=34%, list=18%, signal=28%
GO:1902106	GO:1902106	negative regulation of leukocyte differentiation	90	-0.432538	-1.93236	1.81792e-05	0.00039386	0.000304306	1883	tags=30%, list=10%, signal=27%
GO:0005996	GO:0005996	monosaccharide metabolic process	228	0.364961	1.75494	1.90871e-05	0.000411982	0.000318307	4167	tags=34%, list=22%, signal=27%
GO:0050868	GO:0050868	negative regulation of T cell activation	104	-0.416832	-1.91479	1.92268e-05	0.000413447	0.000319439	1425	tags=41%, list=7%, signal=39%
GO:0042273	GO:0042273	ribosomal large subunit biogenesis	75	-0.468079	-2.03663	2.07399e-05	0.000444327	0.000343298	2856	tags=32%, list=15%, signal=27%
GO:0071677	GO:0071677	positive regulation of mononuclear cell migration	57	-0.51189	-2.10753	2.09962e-05	0.000448153	0.000346254	2713	tags=40%, list=14%, signal=35%
GO:0050869	GO:0050869	negative regulation of B cell activation	30	-0.625697	-2.17603	2.15812e-05	0.000458939	0.000354587	1065	tags=40%, list=6%, signal=38%
GO:0051236	GO:0051236	establishment of RNA localization	147	-0.380211	-1.86602	2.17423e-05	0.000460666	0.000355922	5010	tags=44%, list=26%, signal=33%
GO:0032611	GO:0032611	interleukin-1 beta production	79	-0.459631	-2.0213	2.27742e-05	0.000479006	0.000370091	3086	tags=37%, list=16%, signal=31%
GO:0032651	GO:0032651	regulation of interleukin-1 beta production	79	-0.459631	-2.0213	2.27742e-05	0.000479006	0.000370091	3086	tags=37%, list=16%, signal=31%
GO:0032757	GO:0032757	positive regulation of interleukin-8 production	53	-0.52463	-2.10219	2.49671e-05	0.000521324	0.000402788	2702	tags=38%, list=14%, signal=33%
GO:0044270	GO:0044270	cellular nitrogen compound catabolic process	412	-0.280907	-1.53505	2.48845e-05	0.000521324	0.000402788	4628	tags=36%, list=24%, signal=28%
GO:0032479	GO:0032479	regulation of type I interferon production	111	-0.407649	-1.90701	2.55271e-05	0.000529182	0.000408859	3876	tags=38%, list=20%, signal=30%
GO:0032606	GO:0032606	type I interferon production	111	-0.407649	-1.90701	2.55271e-05	0.000529182	0.000408859	3876	tags=38%, list=20%, signal=30%
GO:0051347	GO:0051347	positive regulation of transferase activity	360	-0.289934	-1.57073	2.66169e-05	0.000549797	0.000424786	3046	tags=26%, list=16%, signal=22%
GO:0002718	GO:0002718	regulation of cytokine production involved in immune response	103	-0.422772	-1.93673	2.71329e-05	0.000558453	0.000431474	3376	tags=34%, list=17%, signal=28%
GO:0015671	GO:0015671	oxygen transport	11	-0.820622	-2.18484	2.7413e-05	0.00056221	0.000434377	475	tags=64%, list=2%, signal=62%
GO:0062207	GO:0062207	regulation of pattern recognition receptor signaling pathway	125	-0.393567	-1.88033	2.75602e-05	0.000563225	0.000435161	2964	tags=33%, list=15%, signal=28%
GO:1900182	GO:1900182	positive regulation of protein localization to nucleus	86	-0.428022	-1.8974	2.91054e-05	0.000592701	0.000457935	3495	tags=37%, list=18%, signal=31%
GO:0097191	GO:0097191	extrinsic apoptotic signaling pathway	200	-0.334168	-1.70207	2.99205e-05	0.000607154	0.000469102	2911	tags=28%, list=15%, signal=24%
GO:0051170	GO:0051170	import into nucleus	153	-0.369937	-1.82989	3.04006e-05	0.000614733	0.000474957	3456	tags=33%, list=18%, signal=27%
GO:2000107	GO:2000107	negative regulation of leukocyte apoptotic process	49	-0.53292	-2.0905	3.08147e-05	0.000620927	0.000479743	1042	tags=41%, list=5%, signal=39%
GO:0032722	GO:0032722	positive regulation of chemokine production	59	-0.498585	-2.07388	3.09615e-05	0.00062171	0.000480348	2276	tags=36%, list=12%, signal=31%
GO:0006694	GO:0006694	steroid biosynthetic process	145	0.398516	1.79411	3.43164e-05	0.000686685	0.000530549	4510	tags=39%, list=23%, signal=30%
GO:0042116	GO:0042116	macrophage activation	92	-0.42793	-1.9193	3.46797e-05	0.000691554	0.000534311	3875	tags=42%, list=20%, signal=34%
GO:0050657	GO:0050657	nucleic acid transport	144	-0.375616	-1.83618	3.5675e-05	0.000706512	0.000545868	5010	tags=44%, list=26%, signal=33%
GO:0050658	GO:0050658	RNA transport	144	-0.375616	-1.83618	3.5675e-05	0.000706512	0.000545868	5010	tags=44%, list=26%, signal=33%
GO:0030890	GO:0030890	positive regulation of B cell proliferation	37	-0.579828	-2.14982	3.65592e-05	0.000721544	0.000557482	4106	tags=51%, list=21%, signal=41%
GO:0006999	GO:0006999	nuclear pore organization	15	-0.762947	-2.19525	4.06993e-05	0.000797789	0.000616391	3070	tags=80%, list=16%, signal=67%
GO:0071622	GO:0071622	regulation of granulocyte chemotaxis	41	-0.548493	-2.09638	4.06296e-05	0.000797789	0.000616391	3315	tags=56%, list=17%, signal=47%
GO:0034655	GO:0034655	nucleobase-containing compound catabolic process	385	-0.281369	-1.52091	4.16724e-05	0.000814095	0.000628989	4628	tags=36%, list=24%, signal=28%
GO:0002886	GO:0002886	regulation of myeloid leukocyte mediated immunity	52	-0.51175	-2.03345	4.18277e-05	0.000814369	0.000629201	1065	tags=37%, list=6%, signal=35%
GO:0045860	GO:0045860	positive regulation of protein kinase activity	242	-0.31614	-1.63775	4.3202e-05	0.000838294	0.000647686	3046	tags=28%, list=16%, signal=24%
GO:0032481	GO:0032481	positive regulation of type I interferon production	66	-0.473492	-1.99497	4.36124e-05	0.000843417	0.000651644	2658	tags=35%, list=14%, signal=30%
GO:1903900	GO:1903900	regulation of viral life cycle	122	-0.387997	-1.83728	4.524e-05	0.000871967	0.000673703	4454	tags=43%, list=23%, signal=34%
GO:0008625	GO:0008625	extrinsic apoptotic signaling pathway via death domain receptors	76	-0.449709	-1.96911	4.56591e-05	0.000877112	0.000677677	4462	tags=47%, list=23%, signal=37%
GO:0006700	GO:0006700	C21-steroid hormone biosynthetic process	17	0.719978	2.08032	4.70073e-05	0.00090001	0.000695369	3081	tags=65%, list=16%, signal=54%
GO:0033631	GO:0033631	cell-cell adhesion mediated by integrin	16	-0.74403	-2.19101	5.08521e-05	0.000964015	0.000744821	3299	tags=56%, list=17%, signal=47%
GO:0046629	GO:0046629	gamma-delta T cell activation	20	-0.686411	-2.13565	5.0677e-05	0.000964015	0.000744821	1789	tags=55%, list=9%, signal=50%
GO:0019646	GO:0019646	aerobic electron transport chain	87	-0.429749	-1.91102	5.0792e-05	0.000964015	0.000744821	4326	tags=49%, list=22%, signal=39%
GO:0046700	GO:0046700	heterocycle catabolic process	413	-0.278212	-1.51773	5.11397e-05	0.000966288	0.000746577	4628	tags=35%, list=24%, signal=27%
GO:0062012	GO:0062012	regulation of small molecule metabolic process	271	0.328767	1.61178	5.16206e-05	0.000972187	0.000751135	2491	tags=25%, list=13%, signal=22%
GO:0043280	GO:0043280	positive regulation of cysteine-type endopeptidase activity involved in apoptotic process	100	-0.405372	-1.86068	5.25026e-05	0.000985578	0.000761481	2678	tags=31%, list=14%, signal=27%
GO:0045577	GO:0045577	regulation of B cell differentiation	28	-0.635124	-2.17445	5.34396e-05	0.000999911	0.000772555	1964	tags=46%, list=10%, signal=42%
GO:0051099	GO:0051099	positive regulation of binding	116	-0.392279	-1.84608	5.71277e-05	0.00106202	0.000820544	3480	tags=35%, list=18%, signal=29%
GO:0050730	GO:0050730	regulation of peptidyl-tyrosine phosphorylation	182	-0.345612	-1.74443	5.71216e-05	0.00106202	0.000820544	4141	tags=37%, list=21%, signal=29%
GO:0070269	GO:0070269	pyroptosis	33	-0.588728	-2.09904	5.80714e-05	0.00107609	0.000831417	2162	tags=45%, list=11%, signal=40%
GO:0001910	GO:0001910	regulation of leukocyte mediated cytotoxicity	72	-0.468606	-2.01472	5.90119e-05	0.00109002	0.000842175	1627	tags=31%, list=8%, signal=28%
GO:0010950	GO:0010950	positive regulation of endopeptidase activity	134	-0.37509	-1.80728	5.9638e-05	0.00109806	0.00084839	2528	tags=30%, list=13%, signal=26%
GO:0038061	GO:0038061	non-canonical NF-kappaB signal transduction	114	-0.389723	-1.82329	6.20775e-05	0.00113934	0.000880281	3962	tags=39%, list=21%, signal=31%
GO:0043368	GO:0043368	positive T cell selection	36	-0.579406	-2.13274	6.25178e-05	0.00114378	0.000883711	1752	tags=44%, list=9%, signal=40%
GO:0046634	GO:0046634	regulation of alpha-beta T cell activation	96	-0.425171	-1.92276	6.6706e-05	0.00121654	0.000939928	2161	tags=34%, list=11%, signal=31%
GO:0018108	GO:0018108	peptidyl-tyrosine phosphorylation	224	-0.31747	-1.64111	6.7138e-05	0.00122056	0.000943031	2911	tags=27%, list=15%, signal=23%
GO:0015986	GO:0015986	proton motive force-driven ATP synthesis	74	-0.436263	-1.89975	6.85055e-05	0.0012415	0.000959213	5575	tags=53%, list=29%, signal=38%
GO:0050855	GO:0050855	regulation of B cell receptor signaling pathway	18	-0.700063	-2.12852	6.91185e-05	0.00124868	0.000964763	2870	tags=67%, list=15%, signal=57%
GO:0051346	GO:0051346	negative regulation of hydrolase activity	152	-0.36131	-1.78688	6.95147e-05	0.00125192	0.00096726	3377	tags=34%, list=17%, signal=28%
GO:0072594	GO:0072594	establishment of protein localization to organelle	421	-0.27346	-1.49839	6.98829e-05	0.00125463	0.000969354	3270	tags=25%, list=17%, signal=22%
GO:0050856	GO:0050856	regulation of T cell receptor signaling pathway	42	-0.551727	-2.11818	7.1043e-05	0.00127149	0.000982385	3172	tags=45%, list=16%, signal=38%
GO:0050905	GO:0050905	neuromuscular process	116	0.41328	1.81735	7.28627e-05	0.00129918	0.00100378	5266	tags=47%, list=27%, signal=35%
GO:0007596	GO:0007596	blood coagulation	181	-0.343309	-1.73235	7.3041e-05	0.00129918	0.00100378	3489	tags=33%, list=18%, signal=27%
GO:2001056	GO:2001056	positive regulation of cysteine-type endopeptidase activity	115	-0.388274	-1.82027	7.35033e-05	0.00129997	0.00100439	2678	tags=30%, list=14%, signal=26%
GO:0043122	GO:0043122	regulation of canonical NF-kappaB signal transduction	238	-0.315317	-1.63301	7.35366e-05	0.00129997	0.00100439	2229	tags=22%, list=12%, signal=20%
GO:0042554	GO:0042554	superoxide anion generation	32	-0.595444	-2.10544	7.39933e-05	0.00130405	0.00100754	1789	tags=44%, list=9%, signal=40%
GO:0034341	GO:0034341	response to type II interferon	113	-0.396939	-1.85893	7.43807e-05	0.00130525	0.00100847	3066	tags=34%, list=16%, signal=28%
GO:0007599	GO:0007599	hemostasis	187	-0.340222	-1.72804	7.45145e-05	0.00130525	0.00100847	3489	tags=33%, list=18%, signal=27%
GO:0002752	GO:0002752	cell surface pattern recognition receptor signaling pathway	57	-0.493902	-2.03347	7.53172e-05	0.00131531	0.00101624	2777	tags=42%, list=14%, signal=36%
GO:0015670	GO:0015670	carbon dioxide transport	12	-0.763937	-2.07946	7.57724e-05	0.00131926	0.00101929	475	tags=42%, list=2%, signal=41%
GO:0050832	GO:0050832	defense response to fungus	27	-0.626224	-2.12618	7.60411e-05	0.00131995	0.00101983	2071	tags=56%, list=11%, signal=50%
GO:1902563	GO:1902563	regulation of neutrophil activation	14	-0.758331	-2.14913	7.66681e-05	0.00132684	0.00102515	1789	tags=57%, list=9%, signal=52%
GO:0002710	GO:0002710	negative regulation of T cell mediated immunity	22	-0.667312	-2.12767	7.89079e-05	0.00135536	0.00104718	1527	tags=45%, list=8%, signal=42%
GO:0019439	GO:0019439	aromatic compound catabolic process	424	-0.276151	-1.51839	7.90212e-05	0.00135536	0.00104718	4628	tags=35%, list=24%, signal=27%
GO:0051345	GO:0051345	positive regulation of hydrolase activity	419	-0.273048	-1.49288	7.8856e-05	0.00135536	0.00104718	2528	tags=22%, list=13%, signal=20%
GO:0002287	GO:0002287	alpha-beta T cell activation involved in immune response	66	-0.462306	-1.94783	8.07537e-05	0.00137281	0.00106067	1862	tags=30%, list=10%, signal=27%
GO:0002293	GO:0002293	alpha-beta T cell differentiation involved in immune response	66	-0.462306	-1.94783	8.07537e-05	0.00137281	0.00106067	1862	tags=30%, list=10%, signal=27%
GO:0061013	GO:0061013	regulation of mRNA catabolic process	164	-0.345577	-1.71952	8.05963e-05	0.00137281	0.00106067	4628	tags=42%, list=24%, signal=32%
GO:0031334	GO:0031334	positive regulation of protein-containing complex assembly	178	-0.349945	-1.75744	8.2718e-05	0.00140067	0.00108219	3389	tags=30%, list=18%, signal=25%
GO:0043086	GO:0043086	negative regulation of catalytic activity	375	-0.284297	-1.54419	8.28783e-05	0.00140067	0.00108219	3456	tags=29%, list=18%, signal=24%
GO:0062208	GO:0062208	positive regulation of pattern recognition receptor signaling pathway	59	-0.483069	-2.00934	8.62801e-05	0.00145389	0.00112331	2964	tags=37%, list=15%, signal=32%
GO:0002433	GO:0002433	immune response-regulating cell surface receptor signaling pathway involved in phagocytosis	25	-0.63734	-2.12044	8.70517e-05	0.00145837	0.00112677	2576	tags=52%, list=13%, signal=45%
GO:0038096	GO:0038096	Fc-gamma receptor signaling pathway involved in phagocytosis	25	-0.63734	-2.12044	8.70517e-05	0.00145837	0.00112677	2576	tags=52%, list=13%, signal=45%
GO:0042776	GO:0042776	proton motive force-driven mitochondrial ATP synthesis	66	-0.4591	-1.93433	8.76556e-05	0.00146423	0.0011313	6297	tags=59%, list=33%, signal=40%
GO:0042832	GO:0042832	defense response to protozoan	20	-0.673724	-2.09618	8.88796e-05	0.00147612	0.00114048	1874	tags=55%, list=10%, signal=50%
GO:0019722	GO:0019722	calcium-mediated signaling	168	-0.345722	-1.73157	8.88357e-05	0.00147612	0.00114048	4106	tags=38%, list=21%, signal=30%
GO:1903707	GO:1903707	negative regulation of hemopoiesis	95	-0.414879	-1.87369	9.10493e-05	0.00150781	0.00116497	1883	tags=28%, list=10%, signal=26%
GO:0008360	GO:0008360	regulation of cell shape	128	-0.36627	-1.74893	9.19215e-05	0.00151789	0.00117276	2226	tags=27%, list=12%, signal=24%
GO:0051051	GO:0051051	negative regulation of transport	331	-0.28801	-1.54752	9.39557e-05	0.00154705	0.00119529	3290	tags=27%, list=17%, signal=23%
GO:0032928	GO:0032928	regulation of superoxide anion generation	18	-0.691625	-2.10287	9.44825e-05	0.00155129	0.00119856	1789	tags=44%, list=9%, signal=40%
GO:0045807	GO:0045807	positive regulation of endocytosis	129	-0.368584	-1.75892	9.72949e-05	0.00159158	0.00122969	2742	tags=31%, list=14%, signal=27%
GO:0050792	GO:0050792	regulation of viral process	143	-0.357649	-1.74486	9.74886e-05	0.00159158	0.00122969	4454	tags=40%, list=23%, signal=31%
GO:2001235	GO:2001235	positive regulation of apoptotic signaling pathway	130	-0.372188	-1.77814	9.85015e-05	0.00160357	0.00123896	2911	tags=30%, list=15%, signal=26%
GO:1903038	GO:1903038	negative regulation of leukocyte cell-cell adhesion	112	-0.38109	-1.78799	0.000101042	0.0016403	0.00126733	1425	tags=39%, list=7%, signal=37%
GO:1901361	GO:1901361	organic cyclic compound catabolic process	446	-0.268075	-1.4763	0.000101697	0.00164629	0.00127196	4628	tags=34%, list=24%, signal=27%
GO:0015669	GO:0015669	gas transport	17	-0.718746	-2.16126	0.000105184	0.00169797	0.00131189	475	tags=41%, list=2%, signal=40%
GO:0002381	GO:0002381	immunoglobulin production involved in immunoglobulin-mediated immune response	53	-0.50417	-2.02021	0.000106272	0.00171075	0.00132176	4067	tags=42%, list=21%, signal=33%
GO:0007259	GO:0007259	receptor signaling pathway via JAK-STAT	114	-0.383663	-1.79494	0.000110176	0.00176864	0.00136649	4744	tags=45%, list=25%, signal=34%
GO:0061157	GO:0061157	mRNA destabilization	94	-0.40447	-1.82021	0.000111359	0.00177773	0.00137351	5874	tags=56%, list=30%, signal=39%
GO:0002520	GO:0002520	immune system development	168	-0.343357	-1.71972	0.000111244	0.00177773	0.00137351	3920	tags=32%, list=20%, signal=26%
GO:0002313	GO:0002313	mature B cell differentiation involved in immune response	26	-0.615598	-2.07046	0.000116943	0.00186172	0.00143841	3199	tags=50%, list=17%, signal=42%
GO:0000470	GO:0000470	maturation of LSU-rRNA	28	-0.621341	-2.12727	0.000117576	0.00186471	0.00144072	4153	tags=46%, list=22%, signal=36%
GO:0050731	GO:0050731	positive regulation of peptidyl-tyrosine phosphorylation	129	-0.365683	-1.74508	0.000117778	0.00186471	0.00144072	3765	tags=36%, list=19%, signal=29%
GO:0001911	GO:0001911	negative regulation of leukocyte mediated cytotoxicity	22	-0.658962	-2.10104	0.000124358	0.00196349	0.00151704	1007	tags=36%, list=5%, signal=35%
GO:0050858	GO:0050858	negative regulation of antigen receptor-mediated signaling pathway	30	-0.5923	-2.05989	0.000127217	0.00200314	0.00154768	3627	tags=57%, list=19%, signal=46%
GO:1901615	GO:1901615	organic hydroxy compound metabolic process	435	0.297295	1.53124	0.000128941	0.00202477	0.00156438	4549	tags=32%, list=24%, signal=25%
GO:0001773	GO:0001773	myeloid dendritic cell activation	23	-0.642239	-2.07195	0.000130098	0.00203186	0.00156986	4287	tags=61%, list=22%, signal=47%
GO:0016032	GO:0016032	viral process	380	-0.280829	-1.52101	0.000129884	0.00203186	0.00156986	4295	tags=33%, list=22%, signal=26%
GO:0001776	GO:0001776	leukocyte homeostasis	98	-0.405241	-1.84202	0.000134006	0.00208723	0.00161264	2979	tags=35%, list=15%, signal=29%
GO:0034650	GO:0034650	cortisol metabolic process	10	0.812951	2.00736	0.000141149	0.00219257	0.00169403	2233	tags=60%, list=12%, signal=53%
GO:0002902	GO:0002902	regulation of B cell apoptotic process	19	-0.682621	-2.1083	0.000142758	0.00221159	0.00170873	3868	tags=53%, list=20%, signal=42%
GO:0002437	GO:0002437	inflammatory response to antigenic stimulus	57	-0.483014	-1.98864	0.000143196	0.00221243	0.00170938	2355	tags=37%, list=12%, signal=32%
GO:0002922	GO:0002922	positive regulation of humoral immune response	14	-0.73691	-2.08843	0.000144232	0.00221764	0.0017134	3179	tags=57%, list=16%, signal=48%
GO:0002720	GO:0002720	positive regulation of cytokine production involved in immune response	73	-0.440049	-1.90039	0.000144303	0.00221764	0.0017134	3376	tags=37%, list=17%, signal=31%
GO:0007340	GO:0007340	acrosome reaction	21	0.673242	2.05841	0.00015116	0.00231684	0.00179005	1654	tags=38%, list=9%, signal=35%
GO:0006606	GO:0006606	protein import into nucleus	148	-0.363204	-1.78308	0.000153846	0.00235177	0.00181703	3456	tags=32%, list=18%, signal=26%
GO:0010952	GO:0010952	positive regulation of peptidase activity	147	-0.357567	-1.75489	0.000159022	0.00241805	0.00186825	2528	tags=29%, list=13%, signal=25%
GO:0050878	GO:0050878	regulation of body fluid levels	283	-0.29578	-1.55848	0.000158776	0.00241805	0.00186825	3665	tags=30%, list=19%, signal=25%
GO:0060348	GO:0060348	bone development	184	0.358077	1.67508	0.000162162	0.00245931	0.00190012	3569	tags=30%, list=18%, signal=25%
GO:0002244	GO:0002244	hematopoietic progenitor cell differentiation	117	-0.373392	-1.75186	0.000169527	0.00256427	0.00198121	2589	tags=27%, list=13%, signal=24%
GO:0000288	GO:0000288	nuclear-transcribed mRNA catabolic process, deadenylation-dependent decay	65	-0.453483	-1.90468	0.000171048	0.0025805	0.00199376	5236	tags=57%, list=27%, signal=42%
GO:0002888	GO:0002888	positive regulation of myeloid leukocyte mediated immunity	18	-0.677309	-2.05934	0.000174605	0.00262728	0.0020299	749	tags=44%, list=4%, signal=43%
GO:0010818	GO:0010818	T cell chemotaxis	18	-0.676989	-2.05837	0.000177154	0.00265334	0.00205003	2779	tags=56%, list=14%, signal=48%
GO:0002183	GO:0002183	cytoplasmic translational initiation	39	-0.541117	-2.03052	0.000177257	0.00265334	0.00205003	2837	tags=33%, list=15%, signal=28%
GO:0034142	GO:0034142	toll-like receptor 4 signaling pathway	45	-0.512567	-1.97701	0.000179343	0.00266828	0.00206158	2777	tags=42%, list=14%, signal=36%
GO:0045670	GO:0045670	regulation of osteoclast differentiation	58	-0.465561	-1.9293	0.000179645	0.00266828	0.00206158	1883	tags=31%, list=10%, signal=28%
GO:0043487	GO:0043487	regulation of RNA stability	160	-0.33828	-1.67891	0.000178868	0.00266828	0.00206158	4628	tags=41%, list=24%, signal=31%
GO:0002223	GO:0002223	stimulatory C-type lectin receptor signaling pathway	17	-0.706185	-2.12348	0.000188621	0.00278011	0.00214798	2777	tags=53%, list=14%, signal=45%
GO:1990840	GO:1990840	response to lectin	17	-0.706185	-2.12348	0.000188621	0.00278011	0.00214798	2777	tags=53%, list=14%, signal=45%
GO:1990858	GO:1990858	cellular response to lectin	17	-0.706185	-2.12348	0.000188621	0.00278011	0.00214798	2777	tags=53%, list=14%, signal=45%
GO:2000117	GO:2000117	negative regulation of cysteine-type endopeptidase activity	53	-0.494262	-1.98051	0.000189106	0.00278015	0.00214801	3377	tags=42%, list=17%, signal=34%
GO:0031663	GO:0031663	lipopolysaccharide-mediated signaling pathway	51	-0.492781	-1.95363	0.000189996	0.00278612	0.00215262	2705	tags=41%, list=14%, signal=36%
GO:0045123	GO:0045123	cellular extravasation	61	-0.457983	-1.91625	0.000192691	0.00281847	0.00217762	2140	tags=33%, list=11%, signal=29%
GO:0042093	GO:0042093	T-helper cell differentiation	64	-0.453702	-1.89615	0.000193298	0.00282019	0.00217895	1862	tags=30%, list=10%, signal=27%
GO:0018126	GO:0018126	protein hydroxylation	22	0.655331	2.02969	0.000197659	0.00287654	0.00222248	3321	tags=55%, list=17%, signal=45%
GO:2000514	GO:2000514	regulation of CD4-positive, alpha-beta T cell activation	64	-0.453307	-1.8945	0.000198861	0.00288673	0.00223036	2133	tags=34%, list=11%, signal=31%
GO:0030852	GO:0030852	regulation of granulocyte differentiation	13	-0.763473	-2.11459	0.00019978	0.00288902	0.00223213	2232	tags=62%, list=12%, signal=54%
GO:0050779	GO:0050779	RNA destabilization	97	-0.402466	-1.82685	0.000200021	0.00288902	0.00223213	4628	tags=49%, list=24%, signal=38%
GO:0031343	GO:0031343	positive regulation of cell killing	54	-0.486851	-1.96536	0.000204187	0.00293448	0.00226725	3179	tags=39%, list=16%, signal=33%
GO:0042060	GO:0042060	wound healing	343	-0.281403	-1.51628	0.00020378	0.00293448	0.00226725	3187	tags=26%, list=17%, signal=22%
GO:0033032	GO:0033032	regulation of myeloid cell apoptotic process	28	-0.607752	-2.08074	0.000208211	0.00298487	0.00230618	3705	tags=54%, list=19%, signal=43%
GO:0002371	GO:0002371	dendritic cell cytokine production	15	-0.728017	-2.09475	0.000212839	0.00303611	0.00234577	655	tags=40%, list=3%, signal=39%
GO:0002730	GO:0002730	regulation of dendritic cell cytokine production	15	-0.728017	-2.09475	0.000212839	0.00303611	0.00234577	655	tags=40%, list=3%, signal=39%
GO:1902041	GO:1902041	regulation of extrinsic apoptotic signaling pathway via death domain receptors	42	-0.52771	-2.02597	0.000216145	0.00307566	0.00237633	4210	tags=55%, list=22%, signal=43%
GO:1990830	GO:1990830	cellular response to leukemia inhibitory factor	91	-0.404262	-1.81502	0.000220991	0.00313687	0.00242362	4221	tags=42%, list=22%, signal=33%
GO:0140895	GO:0140895	cell surface toll-like receptor signaling pathway	53	-0.491385	-1.96898	0.000227199	0.00320134	0.00247343	2777	tags=42%, list=14%, signal=36%
GO:0002823	GO:0002823	negative regulation of adaptive immune response based on somatic recombination of immune receptors built from immunoglobulin superfamily domains	46	-0.505817	-1.95137	0.000227199	0.00320134	0.00247343	1527	tags=30%, list=8%, signal=28%
GO:0060627	GO:0060627	regulation of vesicle-mediated transport	453	-0.260466	-1.43759	0.000227138	0.00320134	0.00247343	2742	tags=24%, list=14%, signal=21%
GO:0002294	GO:0002294	CD4-positive, alpha-beta T cell differentiation involved in immune response	65	-0.449708	-1.88882	0.000229454	0.00322523	0.00249189	1862	tags=29%, list=10%, signal=27%
GO:0061014	GO:0061014	positive regulation of mRNA catabolic process	98	-0.397822	-1.80829	0.000237649	0.00333229	0.0025746	5236	tags=55%, list=27%, signal=40%
GO:0018212	GO:0018212	peptidyl-tyrosine modification	226	-0.313947	-1.62348	0.000242219	0.00338813	0.00261775	2911	tags=27%, list=15%, signal=23%
GO:0045920	GO:0045920	negative regulation of exocytosis	32	-0.572514	-2.02436	0.000243473	0.00339743	0.00262493	2678	tags=44%, list=14%, signal=38%
GO:0045580	GO:0045580	regulation of T cell differentiation	156	-0.345463	-1.70545	0.00024739	0.00344374	0.00266072	1910	tags=23%, list=10%, signal=21%
GO:1903829	GO:1903829	positive regulation of protein localization	428	-0.266797	-1.46506	0.000249218	0.00346083	0.00267392	3126	tags=25%, list=16%, signal=22%
GO:0010720	GO:0010720	positive regulation of cell development	372	-0.272771	-1.47402	0.000253451	0.00351115	0.0027128	2015	tags=19%, list=10%, signal=17%
GO:0030889	GO:0030889	negative regulation of B cell proliferation	14	-0.724258	-2.05257	0.000255201	0.00352692	0.00272498	1065	tags=64%, list=6%, signal=61%
GO:0006066	GO:0006066	alcohol metabolic process	290	0.312979	1.54361	0.000257321	0.0035477	0.00274104	4549	tags=32%, list=24%, signal=25%
GO:0090322	GO:0090322	regulation of superoxide metabolic process	25	-0.606185	-2.01679	0.000271848	0.00373904	0.00288887	4106	tags=56%, list=21%, signal=44%
GO:1904872	GO:1904872	regulation of telomerase RNA localization to Cajal body	18	-0.665095	-2.0222	0.000274088	0.00376089	0.00290575	2489	tags=78%, list=13%, signal=68%
GO:0051168	GO:0051168	nuclear export	159	-0.338804	-1.67593	0.000275299	0.00376852	0.00291165	4677	tags=38%, list=24%, signal=29%
GO:1904356	GO:1904356	regulation of telomere maintenance via telomere lengthening	57	-0.471467	-1.9411	0.000276842	0.00378067	0.00292104	4628	tags=53%, list=24%, signal=40%
GO:0032743	GO:0032743	positive regulation of interleukin-2 production	32	-0.566139	-2.00182	0.000277743	0.003784	0.00292361	2777	tags=47%, list=14%, signal=40%
GO:0043488	GO:0043488	regulation of mRNA stability	149	-0.351238	-1.72358	0.000278534	0.00378582	0.00292502	4628	tags=42%, list=24%, signal=32%
GO:0010833	GO:0010833	telomere maintenance via telomere lengthening	74	-0.415771	-1.81052	0.000282297	0.00382795	0.00295757	4628	tags=50%, list=24%, signal=38%
GO:0006997	GO:0006997	nucleus organization	129	-0.353543	-1.68714	0.000283768	0.00383886	0.00296599	3536	tags=36%, list=18%, signal=30%
GO:0070228	GO:0070228	regulation of lymphocyte apoptotic process	53	-0.486759	-1.95044	0.000287113	0.00386596	0.00298693	3868	tags=40%, list=20%, signal=32%
GO:1901796	GO:1901796	regulation of signal transduction by p53 class mediator	101	-0.390975	-1.79561	0.000286663	0.00386596	0.00298693	2460	tags=27%, list=13%, signal=23%
GO:0032733	GO:0032733	positive regulation of interleukin-10 production	33	-0.556909	-1.98559	0.000290354	0.00390049	0.00301361	2895	tags=45%, list=15%, signal=39%
GO:0044089	GO:0044089	positive regulation of cellular component biogenesis	443	-0.261388	-1.43921	0.000311425	0.00417382	0.00322479	3395	tags=24%, list=18%, signal=21%
GO:0002820	GO:0002820	negative regulation of adaptive immune response	50	-0.494626	-1.95519	0.000316116	0.00422686	0.00326577	1527	tags=30%, list=8%, signal=28%
GO:1990823	GO:1990823	response to leukemia inhibitory factor	93	-0.396497	-1.78259	0.000323805	0.00431965	0.00333746	4221	tags=41%, list=22%, signal=32%
GO:0046643	GO:0046643	regulation of gamma-delta T cell activation	11	-0.76884	-2.04697	0.000326026	0.00433923	0.00335259	1789	tags=64%, list=9%, signal=58%
GO:0033674	GO:0033674	positive regulation of kinase activity	290	-0.28322	-1.49484	0.000330636	0.00439046	0.00339217	3046	tags=33%, list=16%, signal=28%
GO:0033028	GO:0033028	myeloid cell apoptotic process	35	-0.544808	-1.98553	0.00033672	0.00446096	0.00344664	3705	tags=49%, list=19%, signal=39%
GO:0010965	GO:0010965	regulation of mitotic sister chromatid separation	58	-0.452915	-1.8769	0.000339346	0.00447928	0.0034608	5488	tags=48%, list=28%, signal=35%
GO:1902532	GO:1902532	negative regulation of intracellular signal transduction	482	-0.248483	-1.3786	0.000339658	0.00447928	0.0034608	3507	tags=26%, list=18%, signal=22%
GO:0032689	GO:0032689	negative regulation of type II interferon production	34	-0.547888	-1.98223	0.000342022	0.00450017	0.00347694	1862	tags=35%, list=10%, signal=32%
GO:0043300	GO:0043300	regulation of leukocyte degranulation	42	-0.521074	-2.0005	0.000344907	0.0045175	0.00349033	1065	tags=48%, list=6%, signal=45%
GO:0032200	GO:0032200	telomere organization	164	-0.323432	-1.60933	0.000344542	0.0045175	0.00349033	4764	tags=41%, list=25%, signal=31%
GO:0034101	GO:0034101	erythrocyte homeostasis	126	-0.360523	-1.72079	0.000355364	0.0046439	0.00358799	2735	tags=24%, list=14%, signal=21%
GO:0009144	GO:0009144	purine nucleoside triphosphate metabolic process	155	-0.328634	-1.62139	0.000360102	0.00469517	0.0036276	4134	tags=34%, list=21%, signal=27%
GO:2000108	GO:2000108	positive regulation of leukocyte apoptotic process	24	-0.602309	-1.97595	0.000367425	0.00475837	0.00367643	2979	tags=46%, list=15%, signal=39%
GO:0031295	GO:0031295	T cell costimulation	41	-0.502334	-1.91996	0.000366821	0.00475837	0.00367643	3669	tags=51%, list=19%, signal=42%
GO:0043254	GO:0043254	regulation of protein-containing complex assembly	369	-0.274202	-1.48723	0.000366595	0.00475837	0.00367643	3480	tags=27%, list=18%, signal=23%
GO:0006887	GO:0006887	exocytosis	296	-0.277248	-1.47234	0.000369519	0.00477475	0.00368908	2742	tags=26%, list=14%, signal=22%
GO:0009611	GO:0009611	response to wounding	450	-0.258743	-1.43069	0.000371388	0.00478816	0.00369945	3187	tags=25%, list=17%, signal=22%
GO:0046890	GO:0046890	regulation of lipid biosynthetic process	141	0.377124	1.69288	0.000373957	0.00481052	0.00371672	4549	tags=40%, list=24%, signal=31%
GO:0140632	GO:0140632	canonical inflammasome complex assembly	37	-0.528525	-1.95961	0.000380883	0.00487785	0.00376874	2376	tags=46%, list=12%, signal=40%
GO:0042542	GO:0042542	response to hydrogen peroxide	94	-0.387478	-1.74374	0.000380192	0.00487785	0.00376874	4007	tags=40%, list=21%, signal=32%
GO:0050857	GO:0050857	positive regulation of antigen receptor-mediated signaling pathway	23	-0.615048	-1.98422	0.000383334	0.0048875	0.0037762	2942	tags=48%, list=15%, signal=41%
GO:0097696	GO:0097696	receptor signaling pathway via STAT	119	-0.365964	-1.72065	0.000383288	0.0048875	0.0037762	4744	tags=44%, list=25%, signal=33%
GO:0062197	GO:0062197	cellular response to chemical stress	283	-0.286839	-1.51137	0.00039091	0.00497311	0.00384234	3528	tags=29%, list=18%, signal=24%
GO:0045621	GO:0045621	positive regulation of lymphocyte differentiation	119	-0.365141	-1.71678	0.000401395	0.00509524	0.00393671	4113	tags=37%, list=21%, signal=29%
GO:0007260	GO:0007260	tyrosine phosphorylation of STAT protein	52	-0.471613	-1.87397	0.000405867	0.00511818	0.00395443	1332	tags=29%, list=7%, signal=27%
GO:0007200	GO:0007200	phospholipase C-activating G protein-coupled receptor signaling pathway	64	-0.438968	-1.83457	0.000405275	0.00511818	0.00395443	1567	tags=28%, list=8%, signal=26%
GO:0050728	GO:0050728	negative regulation of inflammatory response	131	-0.348114	-1.66504	0.000405275	0.00511818	0.00395443	1789	tags=25%, list=9%, signal=23%
GO:0035313	GO:0035313	wound healing, spreading of epidermal cells	18	-0.655919	-1.9943	0.000407287	0.00511949	0.00395544	2390	tags=44%, list=12%, signal=39%
GO:0006120	GO:0006120	mitochondrial electron transport, NADH to ubiquinone	50	-0.48962	-1.9354	0.000407977	0.00511949	0.00395544	6155	tags=60%, list=32%, signal=41%
GO:0019882	GO:0019882	antigen processing and presentation	100	-0.379784	-1.74323	0.000408635	0.00511949	0.00395544	2749	tags=31%, list=14%, signal=27%
GO:1901222	GO:1901222	regulation of non-canonical NF-kappaB signal transduction	85	-0.400529	-1.77408	0.000412385	0.00515526	0.00398308	2392	tags=29%, list=12%, signal=26%
GO:0045638	GO:0045638	negative regulation of myeloid cell differentiation	73	-0.423283	-1.82798	0.000419555	0.00523354	0.00404356	3556	tags=38%, list=18%, signal=31%
GO:0140053	GO:0140053	mitochondrial gene expression	163	-0.330938	-1.64523	0.000423188	0.00526746	0.00406976	5378	tags=40%, list=28%, signal=29%
GO:0006094	GO:0006094	gluconeogenesis	77	0.433636	1.77022	0.000433153	0.00537987	0.00415661	4044	tags=40%, list=21%, signal=32%
GO:0000377	GO:0000377	RNA splicing, via transesterification reactions with bulged adenosine as nucleophile	282	-0.288203	-1.51781	0.000444042	0.00549145	0.00424283	2914	tags=34%, list=15%, signal=29%
GO:0000398	GO:0000398	mRNA splicing, via spliceosome	282	-0.288203	-1.51781	0.000444042	0.00549145	0.00424283	2914	tags=34%, list=15%, signal=29%
GO:0032613	GO:0032613	interleukin-10 production	49	-0.486291	-1.90759	0.000454445	0.00559608	0.00432367	2451	tags=41%, list=13%, signal=36%
GO:0032653	GO:0032653	regulation of interleukin-10 production	49	-0.486291	-1.90759	0.000454445	0.00559608	0.00432367	2451	tags=41%, list=13%, signal=36%
GO:0032735	GO:0032735	positive regulation of interleukin-12 production	34	-0.537926	-1.94619	0.000463982	0.00570134	0.00440499	2705	tags=44%, list=14%, signal=38%
GO:0017148	GO:0017148	negative regulation of translation	183	-0.318726	-1.60779	0.00046648	0.00571984	0.00441928	4651	tags=38%, list=24%, signal=29%
GO:0002562	GO:0002562	somatic diversification of immune receptors via germline recombination within a single locus	66	-0.43134	-1.81737	0.000487922	0.00594481	0.0045931	4067	tags=36%, list=21%, signal=29%
GO:0016444	GO:0016444	somatic cell DNA recombination	66	-0.43134	-1.81737	0.000487922	0.00594481	0.0045931	4067	tags=36%, list=21%, signal=29%
GO:0039531	GO:0039531	regulation of viral-induced cytoplasmic pattern recognition receptor signaling pathway	83	-0.408926	-1.81062	0.000485928	0.00594481	0.0045931	3754	tags=39%, list=19%, signal=31%
GO:1903530	GO:1903530	regulation of secretion by cell	440	-0.255527	-1.40974	0.000493191	0.00599633	0.00463291	2678	tags=24%, list=14%, signal=21%
GO:1902622	GO:1902622	regulation of neutrophil migration	39	-0.518078	-1.94407	0.000504047	0.00611542	0.00472492	4469	tags=56%, list=23%, signal=43%
GO:0032392	GO:0032392	DNA geometric change	80	-0.408639	-1.80131	0.000514016	0.00622326	0.00480824	4582	tags=46%, list=24%, signal=35%
GO:0033632	GO:0033632	regulation of cell-cell adhesion mediated by integrin	10	-0.79271	-2.07247	0.000517442	0.00622762	0.00481161	3299	tags=70%, list=17%, signal=58%
GO:0044319	GO:0044319	wound healing, spreading of cells	32	-0.554213	-1.95965	0.000521093	0.00622762	0.00481161	2652	tags=38%, list=14%, signal=32%
GO:0090505	GO:0090505	epiboly involved in wound healing	32	-0.554213	-1.95965	0.000521093	0.00622762	0.00481161	2652	tags=38%, list=14%, signal=32%
GO:2000406	GO:2000406	positive regulation of T cell migration	29	-0.553901	-1.91313	0.00052194	0.00622762	0.00481161	1390	tags=34%, list=7%, signal=32%
GO:0042773	GO:0042773	ATP synthesis coupled electron transport	95	-0.389073	-1.75715	0.000521765	0.00622762	0.00481161	5575	tags=49%, list=29%, signal=35%
GO:0042775	GO:0042775	mitochondrial ATP synthesis coupled electron transport	95	-0.389073	-1.75715	0.000521765	0.00622762	0.00481161	5575	tags=49%, list=29%, signal=35%
GO:0032543	GO:0032543	mitochondrial translation	130	-0.350968	-1.67676	0.000521698	0.00622762	0.00481161	5378	tags=42%, list=28%, signal=31%
GO:0002763	GO:0002763	positive regulation of myeloid leukocyte differentiation	49	-0.483064	-1.89493	0.000529737	0.00630759	0.00487339	1212	tags=29%, list=6%, signal=27%
GO:0006911	GO:0006911	phagocytosis, engulfment	41	-0.492171	-1.88112	0.000535715	0.00636562	0.00491823	2659	tags=39%, list=14%, signal=34%
GO:0032729	GO:0032729	positive regulation of type II interferon production	62	-0.447632	-1.86957	0.000543915	0.00644975	0.00498323	3086	tags=40%, list=16%, signal=34%
GO:1900180	GO:1900180	regulation of protein localization to nucleus	133	-0.349983	-1.68004	0.000546257	0.00646423	0.00499442	3126	tags=27%, list=16%, signal=23%
GO:0051046	GO:0051046	regulation of secretion	473	-0.253341	-1.40097	0.000549516	0.00648947	0.00501392	2678	tags=23%, list=14%, signal=21%
GO:0006925	GO:0006925	inflammatory cell apoptotic process	21	-0.635855	-2.00418	0.000557173	0.00656643	0.00507338	3559	tags=62%, list=18%, signal=51%
GO:0007423	GO:0007423	sensory organ development	418	0.288268	1.48062	0.000559485	0.00658022	0.00508404	5424	tags=36%, list=28%, signal=27%
GO:0000463	GO:0000463	maturation of LSU-rRNA from tricistronic rRNA transcript (SSU-rRNA, 5.8S rRNA, LSU-rRNA)	16	-0.685519	-2.01871	0.000565099	0.00663272	0.0051246	1324	tags=31%, list=7%, signal=29%
GO:0032210	GO:0032210	regulation of telomere maintenance via telomerase	51	-0.469069	-1.85962	0.000571552	0.00669482	0.00517258	4628	tags=51%, list=24%, signal=39%
GO:2000401	GO:2000401	regulation of lymphocyte migration	56	-0.458667	-1.87371	0.000572973	0.00669785	0.00517492	3045	tags=38%, list=16%, signal=32%
GO:0060706	GO:0060706	cell differentiation involved in embryonic placenta development	21	-0.635126	-2.00188	0.000578001	0.00672933	0.00519924	3416	tags=52%, list=18%, signal=43%
GO:0045639	GO:0045639	positive regulation of myeloid cell differentiation	86	-0.388577	-1.72254	0.000577337	0.00672933	0.00519924	3765	tags=35%, list=19%, signal=28%
GO:0070098	GO:0070098	chemokine-mediated signaling pathway	57	-0.457436	-1.88333	0.000589472	0.00684905	0.00529174	1149	tags=25%, list=6%, signal=23%
GO:0000375	GO:0000375	RNA splicing, via transesterification reactions	286	-0.28498	-1.50378	0.000596234	0.00691368	0.00534167	4609	tags=36%, list=24%, signal=28%
GO:0019319	GO:0019319	hexose biosynthetic process	80	0.428869	1.76474	0.000598791	0.00692938	0.0053538	2433	tags=31%, list=13%, signal=27%
GO:0050821	GO:0050821	protein stabilization	193	-0.310134	-1.57768	0.000600564	0.00693597	0.0053589	3828	tags=30%, list=20%, signal=24%
GO:0002204	GO:0002204	somatic recombination of immunoglobulin genes involved in immune response	50	-0.48212	-1.90576	0.000613633	0.0070166	0.00542119	4067	tags=40%, list=21%, signal=32%
GO:0002208	GO:0002208	somatic diversification of immunoglobulins involved in immune response	50	-0.48212	-1.90576	0.000613633	0.0070166	0.00542119	4067	tags=40%, list=21%, signal=32%
GO:0045190	GO:0045190	isotype switching	50	-0.48212	-1.90576	0.000613633	0.0070166	0.00542119	4067	tags=40%, list=21%, signal=32%
GO:0062014	GO:0062014	negative regulation of small molecule metabolic process	86	0.426812	1.78987	0.000608955	0.0070166	0.00542119	2681	tags=34%, list=14%, signal=29%
GO:0048167	GO:0048167	regulation of synaptic plasticity	160	0.356085	1.62732	0.000610339	0.0070166	0.00542119	4968	tags=44%, list=26%, signal=33%
GO:1900017	GO:1900017	positive regulation of cytokine production involved in inflammatory response	23	-0.604453	-1.95004	0.000617386	0.00704553	0.00544355	1874	tags=39%, list=10%, signal=35%
GO:0061082	GO:0061082	myeloid leukocyte cytokine production	46	-0.485972	-1.87481	0.000632017	0.00716959	0.0055394	1874	tags=46%, list=10%, signal=41%
GO:0010611	GO:0010611	regulation of cardiac muscle hypertrophy	46	-0.485891	-1.8745	0.000632017	0.00716959	0.0055394	3495	tags=39%, list=18%, signal=32%
GO:0006278	GO:0006278	RNA-templated DNA biosynthetic process	66	-0.426689	-1.79777	0.000633233	0.00716959	0.0055394	4628	tags=48%, list=24%, signal=37%
GO:0044403	GO:0044403	biological process involved in symbiotic interaction	260	-0.293405	-1.52632	0.000631287	0.00716959	0.0055394	4340	tags=33%, list=22%, signal=26%
GO:0002526	GO:0002526	acute inflammatory response	81	-0.402221	-1.7744	0.000641109	0.00723035	0.00558634	2355	tags=28%, list=12%, signal=25%
GO:0051604	GO:0051604	protein maturation	466	-0.254958	-1.41262	0.00064024	0.00723035	0.00558634	3584	tags=27%, list=19%, signal=22%
GO:0002715	GO:0002715	regulation of natural killer cell mediated immunity	36	-0.526419	-1.9377	0.000646303	0.00726051	0.00560965	3367	tags=44%, list=17%, signal=37%
GO:0071103	GO:0071103	DNA conformation change	86	-0.386309	-1.71249	0.000645929	0.00726051	0.00560965	4582	tags=45%, list=24%, signal=35%
GO:0051896	GO:0051896	regulation of phosphatidylinositol 3-kinase/protein kinase B signal transduction	189	-0.318897	-1.62075	0.000665773	0.00746469	0.0057674	3336	tags=29%, list=17%, signal=24%
GO:0002431	GO:0002431	Fc receptor mediated stimulatory signaling pathway	31	-0.549289	-1.93222	0.000670499	0.00750308	0.00579706	3768	tags=58%, list=20%, signal=47%
GO:1901223	GO:1901223	negative regulation of non-canonical NF-kappaB signal transduction	23	-0.600846	-1.93841	0.000678613	0.0075645	0.00584451	3806	tags=61%, list=20%, signal=49%
GO:0050830	GO:0050830	defense response to Gram-positive bacterium	63	-0.441891	-1.84659	0.000677615	0.0075645	0.00584451	2158	tags=30%, list=11%, signal=27%
GO:0090022	GO:0090022	regulation of neutrophil chemotaxis	30	-0.558803	-1.94339	0.000686847	0.0076415	0.00590401	4254	tags=63%, list=22%, signal=49%
GO:0032930	GO:0032930	positive regulation of superoxide anion generation	15	-0.697955	-2.00825	0.000695037	0.00771772	0.00596289	1789	tags=60%, list=9%, signal=54%
GO:0033044	GO:0033044	regulation of chromosome organization	239	-0.296646	-1.54221	0.000711509	0.00788544	0.00609248	4628	tags=36%, list=24%, signal=28%
GO:0016078	GO:0016078	tRNA catabolic process	16	-0.678589	-1.9983	0.000717825	0.00794016	0.00613476	3949	tags=69%, list=20%, signal=55%
GO:0051656	GO:0051656	establishment of organelle localization	427	-0.254064	-1.39707	0.000719717	0.00794584	0.00613914	3454	tags=26%, list=18%, signal=22%
GO:0043331	GO:0043331	response to dsRNA	39	-0.512319	-1.92246	0.000726657	0.00800712	0.0061865	2392	tags=33%, list=12%, signal=29%
GO:0045063	GO:0045063	T-helper 1 cell differentiation	21	-0.628053	-1.97959	0.000734213	0.00807306	0.00623744	1166	tags=33%, list=6%, signal=31%
GO:1901623	GO:1901623	regulation of lymphocyte chemotaxis	18	-0.640399	-1.94712	0.000736223	0.00807306	0.00623744	2702	tags=44%, list=14%, signal=38%
GO:0043370	GO:0043370	regulation of CD4-positive, alpha-beta T cell differentiation	48	-0.480685	-1.87543	0.00073694	0.00807306	0.00623744	1862	tags=33%, list=10%, signal=30%
GO:0000956	GO:0000956	nuclear-transcribed mRNA catabolic process	122	-0.356592	-1.68857	0.000738244	0.00807306	0.00623744	4628	tags=46%, list=24%, signal=35%
GO:0002732	GO:0002732	positive regulation of dendritic cell cytokine production	11	-0.744178	-1.98131	0.000746703	0.0081501	0.00629696	655	tags=55%, list=3%, signal=53%
GO:0071826	GO:0071826	protein-RNA complex organization	208	-0.303647	-1.55697	0.000748804	0.00815758	0.00630274	2907	tags=24%, list=15%, signal=20%
GO:0002224	GO:0002224	toll-like receptor signaling pathway	65	-0.431721	-1.81327	0.000758377	0.00824628	0.00637127	2777	tags=34%, list=14%, signal=29%
GO:0060078	GO:0060078	regulation of postsynaptic membrane potential	91	0.41084	1.73714	0.00076401	0.00829188	0.0064065	4909	tags=48%, list=25%, signal=36%
GO:2001251	GO:2001251	negative regulation of chromosome organization	90	-0.378659	-1.69166	0.000769898	0.00834008	0.00644374	5891	tags=51%, list=30%, signal=36%
GO:0061844	GO:0061844	antimicrobial humoral immune response mediated by antimicrobial peptide	36	-0.523077	-1.92539	0.000785175	0.00847372	0.006547	1745	tags=33%, list=9%, signal=30%
GO:0048247	GO:0048247	lymphocyte chemotaxis	36	-0.522853	-1.92457	0.000785175	0.00847372	0.006547	2779	tags=36%, list=14%, signal=31%
GO:0090312	GO:0090312	positive regulation of protein deacetylation	11	0.757235	1.92789	0.000787742	0.00848553	0.00655612	1274	tags=45%, list=7%, signal=42%
GO:0099177	GO:0099177	regulation of trans-synaptic signaling	367	0.290935	1.47138	0.000789686	0.0084906	0.00656004	4909	tags=38%, list=25%, signal=29%
GO:0010638	GO:0010638	positive regulation of organelle organization	459	-0.252267	-1.39087	0.000799698	0.00858223	0.00663084	4390	tags=30%, list=23%, signal=24%
GO:0070486	GO:0070486	leukocyte aggregation	12	-0.710517	-1.93405	0.000805263	0.00862589	0.00666457	3353	tags=75%, list=17%, signal=62%
GO:2001238	GO:2001238	positive regulation of extrinsic apoptotic signaling pathway	50	-0.474983	-1.87755	0.000809122	0.00865115	0.00668408	2850	tags=40%, list=15%, signal=34%
GO:0016571	GO:0016571	histone methylation	35	0.540927	1.88535	0.000822574	0.0087787	0.00678263	1578	tags=29%, list=8%, signal=26%
GO:0002714	GO:0002714	positive regulation of B cell mediated immunity	38	-0.520434	-1.9345	0.000826967	0.00879301	0.00679369	3427	tags=34%, list=18%, signal=28%
GO:0002891	GO:0002891	positive regulation of immunoglobulin mediated immune response	38	-0.520434	-1.9345	0.000826967	0.00879301	0.00679369	3427	tags=34%, list=18%, signal=28%
GO:0009595	GO:0009595	detection of biotic stimulus	31	-0.544098	-1.91396	0.000828882	0.00879714	0.00679688	2118	tags=45%, list=11%, signal=40%
GO:0002377	GO:0002377	immunoglobulin production	94	-0.377186	-1.69743	0.000834135	0.00883662	0.00682738	2287	tags=30%, list=12%, signal=26%
GO:0051968	GO:0051968	positive regulation of synaptic transmission, glutamatergic	21	0.627381	1.91819	0.000869669	0.00912772	0.0070523	4883	tags=48%, list=25%, signal=36%
GO:0002548	GO:0002548	monocyte chemotaxis	40	-0.503368	-1.91387	0.000871117	0.00912772	0.0070523	2713	tags=35%, list=14%, signal=30%
GO:0032508	GO:0032508	DNA duplex unwinding	74	-0.397265	-1.72993	0.000870728	0.00912772	0.0070523	2712	tags=32%, list=14%, signal=28%
GO:0030218	GO:0030218	erythrocyte differentiation	119	-0.354438	-1.66646	0.000867412	0.00912772	0.0070523	2735	tags=24%, list=14%, signal=20%
GO:0032787	GO:0032787	monocarboxylic acid metabolic process	496	0.274756	1.43278	0.0008641	0.00912772	0.0070523	4578	tags=31%, list=24%, signal=25%
GO:0007015	GO:0007015	actin filament organization	411	-0.255579	-1.39649	0.000869273	0.00912772	0.0070523	2477	tags=21%, list=13%, signal=19%
GO:0007160	GO:0007160	cell-matrix adhesion	202	-0.301078	-1.5382	0.000881352	0.00921821	0.00712221	1894	tags=19%, list=10%, signal=18%
GO:0051100	GO:0051100	negative regulation of binding	105	-0.362061	-1.66396	0.000899366	0.00938958	0.00725461	2911	tags=32%, list=15%, signal=28%
GO:0031294	GO:0031294	lymphocyte costimulation	42	-0.497649	-1.91056	0.000904888	0.00943015	0.00728596	3669	tags=50%, list=19%, signal=41%
GO:0007004	GO:0007004	telomere maintenance via telomerase	65	-0.428818	-1.80108	0.000926903	0.00964213	0.00744974	4628	tags=49%, list=24%, signal=38%
GO:0050804	GO:0050804	modulation of chemical synaptic transmission	366	0.293244	1.48376	0.000929626	0.00965304	0.00745817	4909	tags=39%, list=25%, signal=29%
GO:2000114	GO:2000114	regulation of establishment of cell polarity	23	-0.594785	-1.91885	0.000943931	0.00978394	0.00755931	2299	tags=39%, list=12%, signal=35%
GO:2001252	GO:2001252	positive regulation of chromosome organization	104	-0.365394	-1.6785	0.000948837	0.00981714	0.00758495	4628	tags=40%, list=24%, signal=31%
GO:0014743	GO:0014743	regulation of muscle hypertrophy	47	-0.466145	-1.81192	0.000952577	0.00983817	0.00760121	3495	tags=38%, list=18%, signal=31%
GO:0035455	GO:0035455	response to interferon-alpha	17	-0.661162	-1.9881	0.000966502	0.00994976	0.00768743	4732	tags=59%, list=24%, signal=44%
GO:1903306	GO:1903306	negative regulation of regulated secretory pathway	21	-0.618741	-1.95024	0.000973741	0.00994976	0.00768743	2494	tags=48%, list=13%, signal=42%
GO:0032703	GO:0032703	negative regulation of interleukin-2 production	26	-0.564172	-1.89749	0.000969565	0.00994976	0.00768743	790	tags=35%, list=4%, signal=33%
GO:1990868	GO:1990868	response to chemokine	65	-0.42772	-1.79647	0.000971843	0.00994976	0.00768743	1149	tags=23%, list=6%, signal=22%
GO:1990869	GO:1990869	cellular response to chemokine	65	-0.42772	-1.79647	0.000971843	0.00994976	0.00768743	1149	tags=23%, list=6%, signal=22%
GO:0071346	GO:0071346	cellular response to type II interferon	92	-0.377723	-1.69412	0.00097241	0.00994976	0.00768743	2911	tags=33%, list=15%, signal=28%
GO:0032621	GO:0032621	interleukin-18 production	11	-0.736108	-1.95982	0.000980362	0.00998203	0.00771235	2118	tags=64%, list=11%, signal=57%
GO:0032661	GO:0032661	regulation of interleukin-18 production	11	-0.736108	-1.95982	0.000980362	0.00998203	0.00771235	2118	tags=64%, list=11%, signal=57%
GO:0051770	GO:0051770	positive regulation of nitric-oxide synthase biosynthetic process	15	-0.683567	-1.96685	0.000983344	0.00999473	0.00772216	3179	tags=67%, list=16%, signal=56%
GO:0035461	GO:0035461	vitamin transmembrane transport	15	0.681648	1.90171	0.000992251	0.0100498	0.00776472	2192	tags=40%, list=11%, signal=35%
GO:0141084	GO:0141084	inflammasome-mediated signaling pathway	39	-0.50318	-1.88817	0.000991857	0.0100498	0.00776472	2376	tags=44%, list=12%, signal=38%
GO:0033047	GO:0033047	regulation of mitotic sister chromatid segregation	53	-0.463983	-1.85918	0.000994733	0.0100573	0.00777049	5891	tags=49%, list=30%, signal=34%
GO:0043491	GO:0043491	phosphatidylinositol 3-kinase/protein kinase B signal transduction	224	-0.292718	-1.51315	0.000999119	0.0100839	0.00779108	3171	tags=27%, list=16%, signal=23%
GO:1900227	GO:1900227	positive regulation of NLRP3 inflammasome complex assembly	20	-0.612954	-1.9071	0.00100605	0.0101185	0.00781778	3389	tags=60%, list=18%, signal=50%
GO:0042255	GO:0042255	ribosome assembly	62	-0.43417	-1.81335	0.00100441	0.0101185	0.00781778	2449	tags=26%, list=13%, signal=23%
GO:0045061	GO:0045061	thymic T cell selection	22	-0.606512	-1.93381	0.00100968	0.0101372	0.00783225	1039	tags=50%, list=5%, signal=47%
GO:0043392	GO:0043392	negative regulation of DNA binding	31	-0.539495	-1.89777	0.00101894	0.0102125	0.00789038	2911	tags=52%, list=15%, signal=44%
GO:0043301	GO:0043301	negative regulation of leukocyte degranulation	11	-0.735013	-1.95691	0.001021	0.0102153	0.00789259	1065	tags=55%, list=6%, signal=52%
GO:0006310	GO:0006310	DNA recombination	295	-0.271753	-1.4464	0.00102447	0.0102322	0.00790568	3913	tags=29%, list=20%, signal=23%
GO:0002577	GO:0002577	regulation of antigen processing and presentation	17	-0.660713	-1.98675	0.00102787	0.0102385	0.00791048	2583	tags=59%, list=13%, signal=51%
GO:0090596	GO:0090596	sensory organ morphogenesis	201	0.329476	1.55992	0.00102864	0.0102385	0.00791048	5424	tags=40%, list=28%, signal=29%
GO:0031589	GO:0031589	cell-substrate adhesion	308	-0.272234	-1.4537	0.00103123	0.0102465	0.0079167	1783	tags=24%, list=9%, signal=22%
GO:0051052	GO:0051052	regulation of DNA metabolic process	483	-0.24744	-1.37379	0.00104497	0.0103652	0.00800837	3713	tags=27%, list=19%, signal=22%
GO:0034113	GO:0034113	heterotypic cell-cell adhesion	50	-0.469393	-1.85545	0.00104805	0.0103779	0.00801821	2001	tags=30%, list=10%, signal=27%
GO:0002903	GO:0002903	negative regulation of B cell apoptotic process	14	-0.685931	-1.94395	0.00107095	0.0105864	0.00817929	3765	tags=43%, list=19%, signal=35%
GO:0002455	GO:0002455	humoral immune response mediated by circulating immunoglobulin	45	-0.47143	-1.81834	0.00108939	0.0107502	0.0083059	3512	tags=60%, list=18%, signal=49%
GO:0006458	GO:0006458	'de novo' protein folding	41	-0.476995	-1.82311	0.00111936	0.0109896	0.00849081	2505	tags=32%, list=13%, signal=28%
GO:0002712	GO:0002712	regulation of B cell mediated immunity	56	-0.444784	-1.817	0.00111812	0.0109896	0.00849081	3427	tags=36%, list=18%, signal=29%
GO:0002889	GO:0002889	regulation of immunoglobulin mediated immune response	56	-0.444784	-1.817	0.00111812	0.0109896	0.00849081	3427	tags=36%, list=18%, signal=29%
GO:0045069	GO:0045069	regulation of viral genome replication	79	-0.403083	-1.77262	0.00114607	0.0112327	0.00867863	4454	tags=46%, list=23%, signal=35%
GO:0034968	GO:0034968	histone lysine methylation	31	0.560869	1.88975	0.00115003	0.0112523	0.00869379	1578	tags=29%, list=8%, signal=27%
GO:0051292	GO:0051292	nuclear pore complex assembly	10	-0.773969	-2.02347	0.00116116	0.0113419	0.00876305	2828	tags=80%, list=15%, signal=68%
GO:0050860	GO:0050860	negative regulation of T cell receptor signaling pathway	23	-0.590091	-1.90371	0.00119985	0.0117001	0.00903974	5046	tags=65%, list=26%, signal=48%
GO:0071604	GO:0071604	transforming growth factor beta production	39	-0.497329	-1.86621	0.00120464	0.011727	0.00906053	4562	tags=51%, list=24%, signal=39%
GO:0002320	GO:0002320	lymphoid progenitor cell differentiation	21	-0.611845	-1.9285	0.00124543	0.0121036	0.00935154	1964	tags=33%, list=10%, signal=30%
GO:0017157	GO:0017157	regulation of exocytosis	159	-0.318961	-1.57778	0.00125032	0.0121307	0.00937243	2742	tags=29%, list=14%, signal=25%
GO:0007094	GO:0007094	mitotic spindle assembly checkpoint signaling	45	-0.467568	-1.80345	0.00126196	0.012182	0.00941212	5488	tags=47%, list=28%, signal=33%
GO:0071173	GO:0071173	spindle assembly checkpoint signaling	45	-0.467568	-1.80345	0.00126196	0.012182	0.00941212	5488	tags=47%, list=28%, signal=33%
GO:0071174	GO:0071174	mitotic spindle checkpoint signaling	45	-0.467568	-1.80345	0.00126196	0.012182	0.00941212	5488	tags=47%, list=28%, signal=33%
GO:0140894	GO:0140894	endolysosomal toll-like receptor signaling pathway	41	-0.47478	-1.81465	0.00126861	0.0122257	0.00944588	4058	tags=41%, list=21%, signal=33%
GO:2000404	GO:2000404	regulation of T cell migration	40	-0.491707	-1.86954	0.00128395	0.012271	0.00948089	1390	tags=40%, list=7%, signal=37%
GO:0097028	GO:0097028	dendritic cell differentiation	37	-0.500825	-1.8569	0.00128395	0.012271	0.00948089	1665	tags=30%, list=9%, signal=27%
GO:0046165	GO:0046165	alcohol biosynthetic process	117	0.381486	1.67857	0.00128115	0.012271	0.00948089	3394	tags=32%, list=18%, signal=27%
GO:0050806	GO:0050806	positive regulation of synaptic transmission	124	0.366721	1.63417	0.00127739	0.012271	0.00948089	2545	tags=27%, list=13%, signal=24%
GO:0009205	GO:0009205	purine ribonucleoside triphosphate metabolic process	149	-0.328699	-1.61298	0.00128353	0.012271	0.00948089	4134	tags=34%, list=21%, signal=27%
GO:0046822	GO:0046822	regulation of nucleocytoplasmic transport	105	-0.354458	-1.62902	0.00128779	0.0122873	0.00949344	3456	tags=32%, list=18%, signal=27%
GO:0036336	GO:0036336	dendritic cell migration	25	-0.572136	-1.90351	0.00129965	0.01238	0.00956505	1509	tags=40%, list=8%, signal=37%
GO:0022904	GO:0022904	respiratory electron transport chain	116	-0.347826	-1.63688	0.00130804	0.0124394	0.00961095	5575	tags=41%, list=29%, signal=30%
GO:0043383	GO:0043383	negative T cell selection	12	-0.699172	-1.90317	0.0013169	0.0124619	0.00962838	1910	tags=67%, list=10%, signal=60%
GO:0045060	GO:0045060	negative thymic T cell selection	12	-0.699172	-1.90317	0.0013169	0.0124619	0.00962838	1910	tags=67%, list=10%, signal=60%
GO:0042509	GO:0042509	regulation of tyrosine phosphorylation of STAT protein	49	-0.46281	-1.81548	0.00131438	0.0124619	0.00962838	1332	tags=29%, list=7%, signal=27%
GO:0002200	GO:0002200	somatic diversification of immune receptors	72	-0.415566	-1.78668	0.00134691	0.012725	0.00983166	4067	tags=35%, list=21%, signal=28%
GO:0020027	GO:0020027	hemoglobin metabolic process	17	-0.647508	-1.94705	0.00136699	0.0128689	0.00994282	504	tags=41%, list=3%, signal=40%
GO:0071634	GO:0071634	regulation of transforming growth factor beta production	37	-0.499109	-1.85054	0.00136884	0.0128689	0.00994282	4562	tags=51%, list=24%, signal=39%
GO:0046637	GO:0046637	regulation of alpha-beta T cell differentiation	65	-0.416301	-1.74851	0.00136618	0.0128689	0.00994282	2161	tags=31%, list=11%, signal=27%
GO:0140131	GO:0140131	positive regulation of lymphocyte chemotaxis	14	-0.67693	-1.91844	0.00143126	0.0134338	0.0103792	2702	tags=50%, list=14%, signal=43%
GO:0046364	GO:0046364	monosaccharide biosynthetic process	89	0.40282	1.70147	0.00144241	0.0135165	0.0104431	2433	tags=29%, list=13%, signal=26%
GO:0001913	GO:0001913	T cell mediated cytotoxicity	48	-0.465186	-1.81496	0.00145954	0.0136326	0.0105329	1604	tags=27%, list=8%, signal=25%
GO:0016447	GO:0016447	somatic recombination of immunoglobulin gene segments	58	-0.426076	-1.76567	0.00145855	0.0136326	0.0105329	4067	tags=36%, list=21%, signal=29%
GO:0019932	GO:0019932	second-messenger-mediated signaling	238	-0.285431	-1.47823	0.00149813	0.0139704	0.0107939	1983	tags=21%, list=10%, signal=19%
GO:0006607	GO:0006607	NLS-bearing protein import into nucleus	19	-0.622852	-1.9237	0.00151408	0.0140754	0.010875	2063	tags=63%, list=11%, signal=56%
GO:0035458	GO:0035458	cellular response to interferon-beta	22	-0.592088	-1.88782	0.00151427	0.0140754	0.010875	4813	tags=68%, list=25%, signal=51%
GO:0016575	GO:0016575	histone deacetylation	22	0.604751	1.87304	0.00152252	0.0141292	0.0109166	2150	tags=41%, list=11%, signal=36%
GO:1904869	GO:1904869	regulation of protein localization to Cajal body	11	-0.725726	-1.93218	0.00154162	0.0141649	0.0109441	2108	tags=55%, list=11%, signal=49%
GO:1904871	GO:1904871	positive regulation of protein localization to Cajal body	11	-0.725726	-1.93218	0.00154162	0.0141649	0.0109441	2108	tags=55%, list=11%, signal=49%
GO:0090670	GO:0090670	RNA localization to Cajal body	19	-0.622215	-1.92173	0.00155585	0.0141649	0.0109441	2489	tags=74%, list=13%, signal=64%
GO:0090671	GO:0090671	telomerase RNA localization to Cajal body	19	-0.622215	-1.92173	0.00155585	0.0141649	0.0109441	2489	tags=74%, list=13%, signal=64%
GO:0090672	GO:0090672	telomerase RNA localization	19	-0.622215	-1.92173	0.00155585	0.0141649	0.0109441	2489	tags=74%, list=13%, signal=64%
GO:0090685	GO:0090685	RNA localization to nucleus	19	-0.622215	-1.92173	0.00155585	0.0141649	0.0109441	2489	tags=74%, list=13%, signal=64%
GO:0072672	GO:0072672	neutrophil extravasation	12	-0.692966	-1.88627	0.00153806	0.0141649	0.0109441	2140	tags=50%, list=11%, signal=44%
GO:2000767	GO:2000767	positive regulation of cytoplasmic translation	12	-0.692741	-1.88566	0.00153806	0.0141649	0.0109441	4579	tags=67%, list=24%, signal=51%
GO:0002920	GO:0002920	regulation of humoral immune response	30	-0.537148	-1.86808	0.00154908	0.0141649	0.0109441	3387	tags=47%, list=18%, signal=39%
GO:2000403	GO:2000403	positive regulation of lymphocyte migration	35	-0.511155	-1.86288	0.001553	0.0141649	0.0109441	1390	tags=31%, list=7%, signal=29%
GO:0046824	GO:0046824	positive regulation of nucleocytoplasmic transport	58	-0.425162	-1.76189	0.00154628	0.0141649	0.0109441	3727	tags=41%, list=19%, signal=33%
GO:0015931	GO:0015931	nucleobase-containing compound transport	199	-0.299365	-1.52061	0.00155089	0.0141649	0.0109441	5187	tags=40%, list=27%, signal=29%
GO:0090504	GO:0090504	epiboly	33	-0.51366	-1.83139	0.00156029	0.0141829	0.010958	2652	tags=36%, list=14%, signal=31%
GO:0007204	GO:0007204	positive regulation of cytosolic calcium ion concentration	113	-0.353913	-1.65743	0.00156729	0.0142241	0.0109899	3842	tags=34%, list=20%, signal=27%
GO:1901722	GO:1901722	regulation of cell proliferation involved in kidney development	11	-0.723747	-1.92691	0.00158246	0.0143233	0.0110665	708	tags=45%, list=4%, signal=44%
GO:1904874	GO:1904874	positive regulation of telomerase RNA localization to Cajal body	15	-0.666165	-1.91678	0.00158319	0.0143233	0.0110665	2432	tags=53%, list=13%, signal=47%
GO:0090026	GO:0090026	positive regulation of monocyte chemotaxis	14	-0.67057	-1.90042	0.00159139	0.0143749	0.0111064	2569	tags=50%, list=13%, signal=43%
GO:0002832	GO:0002832	negative regulation of response to biotic stimulus	125	-0.340981	-1.6291	0.00164832	0.0148659	0.0114857	1668	tags=22%, list=9%, signal=21%
GO:1904816	GO:1904816	positive regulation of protein localization to chromosome, telomeric region	12	-0.688573	-1.87431	0.00165869	0.014936	0.0115399	2108	tags=58%, list=11%, signal=52%
GO:0141087	GO:0141087	positive regulation of inflammasome-mediated signaling pathway	21	-0.603543	-1.90233	0.00166406	0.0149432	0.0115454	3389	tags=57%, list=18%, signal=47%
GO:0031060	GO:0031060	regulation of histone methylation	18	0.634162	1.86402	0.00166467	0.0149432	0.0115454	1578	tags=44%, list=8%, signal=41%
GO:0048706	GO:0048706	embryonic skeletal system development	84	0.398365	1.65918	0.00167098	0.0149764	0.0115711	2767	tags=25%, list=14%, signal=22%
GO:0045911	GO:0045911	positive regulation of DNA recombination	66	-0.408137	-1.7196	0.00167818	0.0150176	0.011603	3570	tags=35%, list=18%, signal=29%
GO:0042744	GO:0042744	hydrogen peroxide catabolic process	24	-0.566564	-1.85868	0.00168619	0.0150426	0.0116223	779	tags=33%, list=4%, signal=32%
GO:0048024	GO:0048024	regulation of mRNA splicing, via spliceosome	93	-0.365971	-1.64535	0.00168513	0.0150426	0.0116223	2839	tags=44%, list=15%, signal=38%
GO:0097193	GO:0097193	intrinsic apoptotic signaling pathway	287	-0.269465	-1.42092	0.00169377	0.0150868	0.0116564	4554	tags=33%, list=24%, signal=26%
GO:0001837	GO:0001837	epithelial to mesenchymal transition	143	-0.318951	-1.55606	0.00173226	0.0154059	0.011903	3088	tags=26%, list=16%, signal=22%
GO:0050684	GO:0050684	regulation of mRNA processing	115	-0.340984	-1.59857	0.00179323	0.0158793	0.0122687	4579	tags=43%, list=24%, signal=33%
GO:0071214	GO:0071214	cellular response to abiotic stimulus	283	-0.269939	-1.42232	0.00179375	0.0158793	0.0122687	3570	tags=26%, list=18%, signal=21%
GO:0104004	GO:0104004	cellular response to environmental stimulus	283	-0.269939	-1.42232	0.00179375	0.0158793	0.0122687	3570	tags=26%, list=18%, signal=21%
GO:0099565	GO:0099565	chemical synaptic transmission, postsynaptic	81	0.408015	1.68389	0.0017966	0.0158801	0.0122693	4909	tags=47%, list=25%, signal=35%
GO:0002524	GO:0002524	hypersensitivity	13	-0.707201	-1.95873	0.00180338	0.0159156	0.0122968	2355	tags=54%, list=12%, signal=47%
GO:0001894	GO:0001894	tissue homeostasis	219	-0.289996	-1.49582	0.00181393	0.0159598	0.0123309	2719	tags=24%, list=14%, signal=21%
GO:0060249	GO:0060249	anatomical structure homeostasis	219	-0.289996	-1.49582	0.00181393	0.0159598	0.0123309	2719	tags=24%, list=14%, signal=21%
GO:0045765	GO:0045765	regulation of angiogenesis	238	-0.282722	-1.46421	0.0018426	0.0161874	0.0125067	3257	tags=28%, list=17%, signal=23%
GO:0006801	GO:0006801	superoxide metabolic process	55	-0.433846	-1.76203	0.00190259	0.0166889	0.0128942	1789	tags=31%, list=9%, signal=28%
GO:0051054	GO:0051054	positive regulation of DNA metabolic process	279	-0.271528	-1.42732	0.00191001	0.0167032	0.0129053	3570	tags=27%, list=18%, signal=23%
GO:0044283	GO:0044283	small molecule biosynthetic process	492	0.269735	1.40596	0.00190917	0.0167032	0.0129053	2822	tags=22%, list=15%, signal=19%
GO:0045861	GO:0045861	negative regulation of proteolysis	175	-0.312667	-1.565	0.00195148	0.01704	0.0131655	3897	tags=31%, list=20%, signal=25%
GO:0001783	GO:0001783	B cell apoptotic process	25	-0.558788	-1.8591	0.00198472	0.0172779	0.0133493	3868	tags=44%, list=20%, signal=35%
GO:1902624	GO:1902624	positive regulation of neutrophil migration	29	-0.515778	-1.78145	0.00198256	0.0172779	0.0133493	2621	tags=52%, list=14%, signal=45%
GO:0033046	GO:0033046	negative regulation of sister chromatid segregation	47	-0.448325	-1.74265	0.00200208	0.0173243	0.0133852	5488	tags=45%, list=28%, signal=32%
GO:0033048	GO:0033048	negative regulation of mitotic sister chromatid segregation	47	-0.448325	-1.74265	0.00200208	0.0173243	0.0133852	5488	tags=45%, list=28%, signal=32%
GO:0045841	GO:0045841	negative regulation of mitotic metaphase/anaphase transition	47	-0.448325	-1.74265	0.00200208	0.0173243	0.0133852	5488	tags=45%, list=28%, signal=32%
GO:2000816	GO:2000816	negative regulation of mitotic sister chromatid separation	47	-0.448325	-1.74265	0.00200208	0.0173243	0.0133852	5488	tags=45%, list=28%, signal=32%
GO:0042088	GO:0042088	T-helper 1 type immune response	41	-0.461176	-1.76265	0.00201483	0.0174085	0.0134502	1604	tags=39%, list=8%, signal=36%
GO:0045576	GO:0045576	mast cell activation	53	-0.447781	-1.79426	0.00202138	0.017439	0.0134737	2961	tags=42%, list=15%, signal=35%
GO:0022618	GO:0022618	protein-RNA complex assembly	200	-0.29271	-1.49091	0.00202676	0.0174592	0.0134894	2907	tags=23%, list=15%, signal=20%
GO:0060263	GO:0060263	regulation of respiratory burst	15	-0.657861	-1.89288	0.00210057	0.018068	0.0139598	612	tags=40%, list=3%, signal=39%
GO:0006936	GO:0006936	muscle contraction	247	0.303335	1.47784	0.00211815	0.0181921	0.0140556	3532	tags=28%, list=18%, signal=23%
GO:0009112	GO:0009112	nucleobase metabolic process	31	-0.522048	-1.8364	0.00213283	0.018291	0.014132	4790	tags=61%, list=25%, signal=46%
GO:1901342	GO:1901342	regulation of vasculature development	240	-0.28308	-1.47133	0.00214221	0.018344	0.014173	3257	tags=28%, list=17%, signal=24%
GO:0042181	GO:0042181	ketone biosynthetic process	39	0.491167	1.75825	0.00220669	0.0188682	0.014578	3971	tags=41%, list=21%, signal=33%
GO:0034309	GO:0034309	primary alcohol biosynthetic process	12	0.707197	1.85364	0.00221052	0.018873	0.0145817	2233	tags=58%, list=12%, signal=52%
GO:0002762	GO:0002762	negative regulation of myeloid leukocyte differentiation	44	-0.476864	-1.83441	0.00223289	0.0190357	0.0147075	2719	tags=39%, list=14%, signal=33%
GO:1902043	GO:1902043	positive regulation of extrinsic apoptotic signaling pathway via death domain receptors	13	-0.697434	-1.93168	0.00224766	0.0191333	0.0147828	2840	tags=62%, list=15%, signal=53%
GO:0051028	GO:0051028	mRNA transport	115	-0.336719	-1.57857	0.00226825	0.0192801	0.0148963	4309	tags=42%, list=22%, signal=33%
GO:0001780	GO:0001780	neutrophil homeostasis	21	-0.595474	-1.8769	0.00229282	0.0194032	0.0149913	3211	tags=48%, list=17%, signal=40%
GO:0048525	GO:0048525	negative regulation of viral process	81	-0.377586	-1.66572	0.002292	0.0194032	0.0149913	2660	tags=28%, list=14%, signal=25%
GO:0042391	GO:0042391	regulation of membrane potential	305	0.287749	1.42835	0.0022868	0.0194032	0.0149913	4909	tags=35%, list=25%, signal=27%
GO:0031647	GO:0031647	regulation of protein stability	295	-0.263089	-1.40028	0.00229952	0.0194313	0.0150131	2846	tags=28%, list=15%, signal=24%
GO:0050850	GO:0050850	positive regulation of calcium-mediated signaling	34	-0.50104	-1.81273	0.00230334	0.0194351	0.015016	3884	tags=41%, list=20%, signal=33%
GO:0032212	GO:0032212	positive regulation of telomere maintenance via telomerase	33	-0.499226	-1.77993	0.00231416	0.0194978	0.0150645	4628	tags=55%, list=24%, signal=42%
GO:0051101	GO:0051101	regulation of DNA binding	75	-0.389611	-1.69521	0.00233221	0.0196212	0.0151598	3446	tags=37%, list=18%, signal=31%
GO:0000460	GO:0000460	maturation of 5.8S rRNA	36	-0.491425	-1.80889	0.00235189	0.0197579	0.0152655	3949	tags=44%, list=20%, signal=35%
GO:0016445	GO:0016445	somatic diversification of immunoglobulins	63	-0.415817	-1.73763	0.00238123	0.0199753	0.0154334	4067	tags=35%, list=21%, signal=28%
GO:0061081	GO:0061081	positive regulation of myeloid leukocyte cytokine production involved in immune response	33	-0.497535	-1.7739	0.00240067	0.0201091	0.0155367	1874	tags=33%, list=10%, signal=30%
GO:0035456	GO:0035456	response to interferon-beta	29	-0.511013	-1.765	0.00242457	0.0202798	0.0156687	4813	tags=59%, list=25%, signal=44%
GO:0001658	GO:0001658	branching involved in ureteric bud morphogenesis	45	0.470645	1.73751	0.00244304	0.0204047	0.0157652	2695	tags=31%, list=14%, signal=27%
GO:0000729	GO:0000729	DNA double-strand break processing	17	-0.630741	-1.89663	0.00245827	0.0205002	0.0158389	4764	tags=65%, list=25%, signal=49%
GO:2000278	GO:2000278	regulation of DNA biosynthetic process	110	-0.340893	-1.58958	0.00246159	0.0205002	0.0158389	4628	tags=39%, list=24%, signal=30%
GO:0046184	GO:0046184	aldehyde biosynthetic process	14	0.675191	1.84068	0.0025235	0.0209855	0.0162139	2111	tags=50%, list=11%, signal=45%
GO:0042180	GO:0042180	cellular ketone metabolic process	174	0.327192	1.52061	0.00255768	0.021239	0.0164098	4539	tags=36%, list=23%, signal=28%
GO:0120255	GO:0120255	olefinic compound biosynthetic process	19	0.618066	1.84653	0.00260198	0.0215508	0.0166507	3895	tags=58%, list=20%, signal=46%
GO:0050685	GO:0050685	positive regulation of mRNA processing	27	-0.539793	-1.83272	0.00261766	0.0215508	0.0166507	4373	tags=63%, list=23%, signal=49%
GO:0044546	GO:0044546	NLRP3 inflammasome complex assembly	35	-0.498035	-1.81506	0.00260471	0.0215508	0.0166507	2376	tags=51%, list=12%, signal=45%
GO:1904358	GO:1904358	positive regulation of telomere maintenance via telomere lengthening	36	-0.487231	-1.79345	0.00261081	0.0215508	0.0166507	4628	tags=56%, list=24%, signal=42%
GO:0070371	GO:0070371	ERK1 and ERK2 cascade	251	-0.277457	-1.44415	0.00260841	0.0215508	0.0166507	3045	tags=26%, list=16%, signal=22%
GO:0001654	GO:0001654	eye development	296	0.286363	1.41438	0.00261547	0.0215508	0.0166507	5424	tags=37%, list=28%, signal=27%
GO:0010759	GO:0010759	positive regulation of macrophage chemotaxis	14	-0.649097	-1.83956	0.00263525	0.0216339	0.0167148	2021	tags=43%, list=10%, signal=38%
GO:0051590	GO:0051590	positive regulation of neurotransmitter transport	17	0.62582	1.80826	0.00263474	0.0216339	0.0167148	2465	tags=47%, list=13%, signal=41%
GO:0010718	GO:0010718	positive regulation of epithelial to mesenchymal transition	50	-0.448721	-1.77374	0.00265432	0.0217594	0.0168118	2943	tags=28%, list=15%, signal=24%
GO:0006084	GO:0006084	acetyl-CoA metabolic process	30	0.528291	1.76146	0.00268112	0.0219478	0.0169574	3736	tags=47%, list=19%, signal=38%
GO:0060759	GO:0060759	regulation of response to cytokine stimulus	148	-0.328842	-1.61439	0.00270551	0.0221161	0.0170874	2906	tags=28%, list=15%, signal=24%
GO:0030216	GO:0030216	keratinocyte differentiation	94	-0.358532	-1.61348	0.00270981	0.0221199	0.0170904	4210	tags=39%, list=22%, signal=31%
GO:0045059	GO:0045059	positive thymic T cell selection	13	-0.692066	-1.91681	0.00277412	0.0224856	0.0173729	1039	tags=46%, list=5%, signal=44%
GO:0051767	GO:0051767	nitric-oxide synthase biosynthetic process	18	-0.602661	-1.83237	0.00276608	0.0224856	0.0173729	3179	tags=56%, list=16%, signal=46%
GO:0051769	GO:0051769	regulation of nitric-oxide synthase biosynthetic process	18	-0.602661	-1.83237	0.00276608	0.0224856	0.0173729	3179	tags=56%, list=16%, signal=46%
GO:1900225	GO:1900225	regulation of NLRP3 inflammasome complex assembly	32	-0.512548	-1.81232	0.00277044	0.0224856	0.0173729	3712	tags=53%, list=19%, signal=43%
GO:0071407	GO:0071407	cellular response to organic cyclic compound	440	-0.241406	-1.33183	0.00276804	0.0224856	0.0173729	4211	tags=28%, list=22%, signal=23%
GO:0060760	GO:0060760	positive regulation of response to cytokine stimulus	59	-0.421848	-1.75469	0.00282981	0.0229048	0.0176968	2702	tags=32%, list=14%, signal=28%
GO:0060349	GO:0060349	bone morphogenesis	87	0.398233	1.67486	0.00288775	0.0233409	0.0180338	3569	tags=31%, list=18%, signal=25%
GO:0048009	GO:0048009	insulin-like growth factor receptor signaling pathway	43	0.488789	1.79203	0.00290018	0.0233432	0.0180355	3790	tags=47%, list=20%, signal=37%
GO:0097581	GO:0097581	lamellipodium organization	83	-0.374803	-1.65953	0.00289627	0.0233432	0.0180355	1938	tags=41%, list=10%, signal=37%
GO:0034249	GO:0034249	negative regulation of amide metabolic process	204	-0.287211	-1.46976	0.0028995	0.0233432	0.0180355	4651	tags=36%, list=24%, signal=28%
GO:0010165	GO:0010165	response to X-ray	27	-0.535551	-1.81832	0.00290621	0.0233592	0.0180478	2338	tags=37%, list=12%, signal=33%
GO:0033630	GO:0033630	positive regulation of cell adhesion mediated by integrin	17	-0.62494	-1.87918	0.00291273	0.0233789	0.0180631	1789	tags=53%, list=9%, signal=48%
GO:0042269	GO:0042269	regulation of natural killer cell mediated cytotoxicity	33	-0.491324	-1.75175	0.00291972	0.0234024	0.0180812	3367	tags=42%, list=17%, signal=35%
GO:0030032	GO:0030032	lamellipodium assembly	65	-0.401138	-1.68482	0.00292739	0.0234313	0.0181036	1663	tags=43%, list=9%, signal=40%
GO:0000723	GO:0000723	telomere maintenance	148	-0.3271	-1.60583	0.00294925	0.0235735	0.0182135	4764	tags=41%, list=25%, signal=31%
GO:0006664	GO:0006664	glycolipid metabolic process	94	0.382443	1.63093	0.00297057	0.023711	0.0183197	4792	tags=38%, list=25%, signal=29%
GO:0010035	GO:0010035	response to inorganic substance	420	-0.244873	-1.34171	0.00299111	0.023842	0.0184209	3923	tags=29%, list=20%, signal=23%
GO:0032069	GO:0032069	regulation of nuclease activity	22	-0.576095	-1.83683	0.00300209	0.0238965	0.018463	3528	tags=50%, list=18%, signal=41%
GO:0044409	GO:0044409	entry into host	134	-0.318977	-1.53691	0.00301484	0.0239648	0.0185158	4340	tags=36%, list=22%, signal=28%
GO:0002532	GO:0002532	production of molecular mediator involved in inflammatory response	72	-0.401311	-1.72539	0.00302561	0.0240173	0.0185564	1874	tags=22%, list=10%, signal=20%
GO:1904814	GO:1904814	regulation of protein localization to chromosome, telomeric region	14	-0.644014	-1.82515	0.00303757	0.024066	0.0185939	2108	tags=50%, list=11%, signal=45%
GO:0140694	GO:0140694	non-membrane-bounded organelle assembly	367	-0.253135	-1.37306	0.00304009	0.024066	0.0185939	3783	tags=33%, list=20%, signal=27%
GO:0070423	GO:0070423	nucleotide-binding oligomerization domain containing signaling pathway	26	-0.531829	-1.78871	0.00306434	0.0242247	0.0187166	2964	tags=38%, list=15%, signal=33%
GO:0090066	GO:0090066	regulation of anatomical structure size	417	-0.245033	-1.33809	0.00307398	0.0242676	0.0187497	2777	tags=22%, list=14%, signal=19%
GO:0032386	GO:0032386	regulation of intracellular transport	312	-0.261782	-1.39873	0.00310184	0.0244541	0.0188938	3460	tags=27%, list=18%, signal=23%
GO:0046889	GO:0046889	positive regulation of lipid biosynthetic process	69	0.415533	1.67018	0.00310716	0.0244625	0.0189003	4510	tags=46%, list=23%, signal=36%
GO:0070372	GO:0070372	regulation of ERK1 and ERK2 cascade	231	-0.28062	-1.44913	0.00315971	0.0248423	0.0191938	2429	tags=23%, list=13%, signal=20%
GO:0036037	GO:0036037	CD8-positive, alpha-beta T cell activation	24	-0.552401	-1.81221	0.00326727	0.025653	0.0198201	1397	tags=38%, list=7%, signal=35%
GO:0006119	GO:0006119	oxidative phosphorylation	139	-0.318679	-1.54425	0.00327315	0.0256642	0.0198288	5477	tags=42%, list=28%, signal=31%
GO:0002923	GO:0002923	regulation of humoral immune response mediated by circulating immunoglobulin	14	-0.64032	-1.81469	0.0033192	0.0259546	0.0200532	1525	tags=43%, list=8%, signal=40%
GO:1900151	GO:1900151	regulation of nuclear-transcribed mRNA catabolic process, deadenylation-dependent decay	23	-0.558881	-1.80302	0.00331844	0.0259546	0.0200532	4579	tags=61%, list=24%, signal=46%
GO:0042531	GO:0042531	positive regulation of tyrosine phosphorylation of STAT protein	39	-0.470822	-1.76674	0.00336393	0.0262332	0.0202684	1332	tags=31%, list=7%, signal=29%
GO:0030866	GO:0030866	cortical actin cytoskeleton organization	41	-0.44633	-1.70591	0.00336393	0.0262332	0.0202684	1863	tags=32%, list=10%, signal=29%
GO:0002675	GO:0002675	positive regulation of acute inflammatory response	26	-0.527198	-1.77314	0.00338903	0.0263932	0.020392	4198	tags=50%, list=22%, signal=39%
GO:0034109	GO:0034109	homotypic cell-cell adhesion	85	-0.364041	-1.61246	0.00344056	0.0267584	0.0206741	3636	tags=34%, list=19%, signal=28%
GO:0030168	GO:0030168	platelet activation	110	-0.33414	-1.55809	0.0034462	0.0267661	0.0206801	3489	tags=34%, list=18%, signal=28%
GO:0045671	GO:0045671	negative regulation of osteoclast differentiation	29	-0.500006	-1.72698	0.0034787	0.0269822	0.0208471	1883	tags=34%, list=10%, signal=31%
GO:0009199	GO:0009199	ribonucleoside triphosphate metabolic process	156	-0.309328	-1.52707	0.00349214	0.02705	0.0208995	4134	tags=33%, list=21%, signal=26%
GO:0033120	GO:0033120	positive regulation of RNA splicing	36	-0.480384	-1.76825	0.00351702	0.0271333	0.0209638	4324	tags=53%, list=22%, signal=41%
GO:0048821	GO:0048821	erythrocyte development	36	-0.480197	-1.76756	0.00351702	0.0271333	0.0209638	1007	tags=22%, list=5%, signal=21%
GO:0045834	GO:0045834	positive regulation of lipid metabolic process	111	0.35866	1.56038	0.0035083	0.0271333	0.0209638	4510	tags=41%, list=23%, signal=31%
GO:0010563	GO:0010563	negative regulation of phosphorus metabolic process	325	-0.252901	-1.35178	0.00352649	0.02717	0.0209922	3527	tags=27%, list=18%, signal=23%
GO:0061756	GO:0061756	leukocyte adhesion to vascular endothelial cell	39	-0.469121	-1.76036	0.00353533	0.0272018	0.0210167	2229	tags=38%, list=12%, signal=34%
GO:2001242	GO:2001242	regulation of intrinsic apoptotic signaling pathway	167	-0.305825	-1.52902	0.00357571	0.0274757	0.0212284	4635	tags=35%, list=24%, signal=27%
GO:0010639	GO:0010639	negative regulation of organelle organization	325	-0.252524	-1.34977	0.00365357	0.0280367	0.0216618	4293	tags=33%, list=22%, signal=26%
GO:0032753	GO:0032753	positive regulation of interleukin-4 production	23	-0.555628	-1.79253	0.00368944	0.0282398	0.0218188	2133	tags=48%, list=11%, signal=43%
GO:2000573	GO:2000573	positive regulation of DNA biosynthetic process	66	-0.389171	-1.63969	0.00368985	0.0282398	0.0218188	2895	tags=42%, list=15%, signal=36%
GO:0031331	GO:0031331	positive regulation of cellular catabolic process	300	-0.258967	-1.38173	0.00371554	0.0283988	0.0219416	3456	tags=26%, list=18%, signal=22%
GO:0070229	GO:0070229	negative regulation of lymphocyte apoptotic process	33	-0.485781	-1.73199	0.00374155	0.0285597	0.0220659	3765	tags=36%, list=19%, signal=29%
GO:0005975	GO:0005975	carbohydrate metabolic process	479	0.263768	1.37371	0.00376754	0.02872	0.0221898	4809	tags=32%, list=25%, signal=24%
GO:0045579	GO:0045579	positive regulation of B cell differentiation	13	-0.680705	-1.88535	0.00378656	0.0287597	0.0222204	2766	tags=62%, list=14%, signal=53%
GO:0046460	GO:0046460	neutral lipid biosynthetic process	41	0.459936	1.66666	0.00378771	0.0287597	0.0222204	4442	tags=51%, list=23%, signal=40%
GO:0046463	GO:0046463	acylglycerol biosynthetic process	41	0.459936	1.66666	0.00378771	0.0287597	0.0222204	4442	tags=51%, list=23%, signal=40%
GO:0032204	GO:0032204	regulation of telomere maintenance	100	-0.34831	-1.59876	0.00379512	0.028778	0.0222345	4710	tags=42%, list=24%, signal=32%
GO:0045956	GO:0045956	positive regulation of calcium ion-dependent exocytosis	10	0.73522	1.81542	0.00381843	0.0288049	0.0222554	2877	tags=70%, list=15%, signal=60%
GO:1903405	GO:1903405	protein localization to nuclear body	12	-0.660723	-1.79851	0.00381866	0.0288049	0.0222554	2108	tags=50%, list=11%, signal=45%
GO:1904867	GO:1904867	protein localization to Cajal body	12	-0.660723	-1.79851	0.00381866	0.0288049	0.0222554	2108	tags=50%, list=11%, signal=45%
GO:0051084	GO:0051084	'de novo' post-translational protein folding	37	-0.472145	-1.75056	0.00381754	0.0288049	0.0222554	2505	tags=30%, list=13%, signal=26%
GO:0002673	GO:0002673	regulation of acute inflammatory response	40	-0.4666	-1.77408	0.0038602	0.0290734	0.0224628	1398	tags=30%, list=7%, signal=28%
GO:0002011	GO:0002011	morphogenesis of an epithelial sheet	49	-0.435329	-1.70768	0.00386434	0.0290734	0.0224628	2702	tags=35%, list=14%, signal=30%
GO:0046718	GO:0046718	viral entry into host cell	128	-0.316557	-1.51155	0.00397956	0.0299012	0.0231024	4340	tags=38%, list=22%, signal=29%
GO:1902743	GO:1902743	regulation of lamellipodium organization	46	-0.444651	-1.7154	0.00401832	0.0301531	0.023297	1938	tags=35%, list=10%, signal=31%
GO:1902916	GO:1902916	positive regulation of protein polyubiquitination	17	-0.611752	-1.83953	0.00402823	0.0301538	0.0232976	2423	tags=53%, list=13%, signal=46%
GO:1904951	GO:1904951	positive regulation of establishment of protein localization	286	-0.266619	-1.40689	0.00402888	0.0301538	0.0232976	3126	tags=26%, list=16%, signal=22%
GO:0002283	GO:0002283	neutrophil activation involved in immune response	18	-0.592249	-1.80072	0.0040971	0.030585	0.0236307	2494	tags=61%, list=13%, signal=53%
GO:0019079	GO:0019079	viral genome replication	121	-0.330447	-1.55925	0.00409207	0.030585	0.0236307	2660	tags=26%, list=14%, signal=22%
GO:0045071	GO:0045071	negative regulation of viral genome replication	51	-0.421693	-1.6718	0.00411189	0.0306557	0.0236853	2660	tags=31%, list=14%, signal=27%
GO:1902042	GO:1902042	negative regulation of extrinsic apoptotic signaling pathway via death domain receptors	24	-0.547285	-1.79543	0.00411959	0.0306734	0.023699	4210	tags=50%, list=22%, signal=39%
GO:1901532	GO:1901532	regulation of hematopoietic progenitor cell differentiation	38	-0.476465	-1.77106	0.00414917	0.0308537	0.0238383	4373	tags=53%, list=23%, signal=41%
GO:0090435	GO:0090435	protein localization to nuclear envelope	13	-0.676517	-1.87375	0.00419193	0.0311316	0.024053	2844	tags=62%, list=15%, signal=53%
GO:0042092	GO:0042092	type 2 immune response	35	-0.483604	-1.76247	0.00419764	0.0311338	0.0240547	2836	tags=49%, list=15%, signal=42%
GO:0141085	GO:0141085	regulation of inflammasome-mediated signaling pathway	34	-0.483589	-1.7496	0.00424069	0.0313242	0.0242018	2376	tags=50%, list=12%, signal=44%
GO:0036260	GO:0036260	RNA capping	37	-0.470125	-1.74308	0.00424408	0.0313242	0.0242018	3999	tags=41%, list=21%, signal=32%
GO:0002446	GO:0002446	neutrophil mediated immunity	29	-0.496085	-1.71344	0.00423769	0.0313242	0.0242018	1874	tags=41%, list=10%, signal=37%
GO:0001933	GO:0001933	negative regulation of protein phosphorylation	260	-0.272473	-1.41743	0.00424505	0.0313242	0.0242018	3527	tags=29%, list=18%, signal=24%
GO:2000765	GO:2000765	regulation of cytoplasmic translation	30	-0.514281	-1.78855	0.00425717	0.0313735	0.0242399	4896	tags=50%, list=25%, signal=37%
GO:0034497	GO:0034497	protein localization to phagophore assembly site	16	0.623219	1.76918	0.00431187	0.0316945	0.0244879	2188	tags=44%, list=11%, signal=39%
GO:0140888	GO:0140888	interferon-mediated signaling pathway	79	-0.376519	-1.65581	0.00430721	0.0316945	0.0244879	4744	tags=44%, list=25%, signal=34%
GO:0031047	GO:0031047	regulatory ncRNA-mediated gene silencing	134	-0.31279	-1.5071	0.00431722	0.0316945	0.0244879	2837	tags=26%, list=15%, signal=22%
GO:0060079	GO:0060079	excitatory postsynaptic potential	75	0.399145	1.62138	0.00432999	0.0317478	0.0245291	4909	tags=45%, list=25%, signal=34%
GO:0070201	GO:0070201	regulation of establishment of protein localization	457	-0.233958	-1.29124	0.00446383	0.0326875	0.0252551	3126	tags=23%, list=16%, signal=20%
GO:0070227	GO:0070227	lymphocyte apoptotic process	72	-0.392045	-1.68555	0.00452702	0.0331081	0.0255801	1073	tags=28%, list=6%, signal=26%
GO:0036462	GO:0036462	TRAIL-activated apoptotic signaling pathway	11	-0.684748	-1.82308	0.00466036	0.0340302	0.0262926	1349	tags=45%, list=7%, signal=42%
GO:0002323	GO:0002323	natural killer cell activation involved in immune response	12	-0.652487	-1.77609	0.00467004	0.0340302	0.0262926	1136	tags=50%, list=6%, signal=47%
GO:0050884	GO:0050884	neuromuscular process controlling posture	15	0.635571	1.77316	0.00467081	0.0340302	0.0262926	4082	tags=73%, list=21%, signal=58%
GO:0030100	GO:0030100	regulation of endocytosis	249	-0.266617	-1.38644	0.00471596	0.0343158	0.0265132	2742	tags=25%, list=14%, signal=22%
GO:0045428	GO:0045428	regulation of nitric oxide biosynthetic process	47	-0.428121	-1.66412	0.00472887	0.0343663	0.0265523	2911	tags=30%, list=15%, signal=25%
GO:0006405	GO:0006405	RNA export from nucleus	84	-0.370895	-1.64112	0.00475643	0.0345231	0.0266734	4815	tags=43%, list=25%, signal=32%
GO:0046635	GO:0046635	positive regulation of alpha-beta T cell activation	64	-0.392908	-1.64208	0.00478907	0.0346727	0.0267889	2978	tags=39%, list=15%, signal=33%
GO:0061515	GO:0061515	myeloid cell development	74	-0.365266	-1.59059	0.00478907	0.0346727	0.0267889	1776	tags=20%, list=9%, signal=18%
GO:0001959	GO:0001959	regulation of cytokine-mediated signaling pathway	138	-0.317916	-1.53884	0.00483517	0.0349624	0.0270128	2719	tags=36%, list=14%, signal=31%
GO:0009896	GO:0009896	positive regulation of catabolic process	488	-0.229865	-1.27569	0.00486259	0.0351167	0.027132	3341	tags=24%, list=17%, signal=20%
GO:0048488	GO:0048488	synaptic vesicle endocytosis	66	0.413128	1.64558	0.00488616	0.0352427	0.0272294	3641	tags=36%, list=19%, signal=30%
GO:0001779	GO:0001779	natural killer cell differentiation	21	-0.561837	-1.77088	0.00494651	0.0355889	0.0274969	3382	tags=43%, list=18%, signal=35%
GO:0002438	GO:0002438	acute inflammatory response to antigenic stimulus	21	-0.56109	-1.76853	0.00494651	0.0355889	0.0274969	2355	tags=48%, list=12%, signal=42%
GO:0009141	GO:0009141	nucleoside triphosphate metabolic process	171	-0.297852	-1.49188	0.004961	0.0356487	0.027543	4134	tags=32%, list=21%, signal=26%
GO:0061760	GO:0061760	antifungal innate immune response	13	-0.66985	-1.85528	0.00500588	0.0358269	0.0276807	2071	tags=62%, list=11%, signal=55%
GO:0032607	GO:0032607	interferon-alpha production	25	-0.533998	-1.77663	0.00500588	0.0358269	0.0276807	4373	tags=56%, list=23%, signal=43%
GO:0032647	GO:0032647	regulation of interferon-alpha production	25	-0.533998	-1.77663	0.00500588	0.0358269	0.0276807	4373	tags=56%, list=23%, signal=43%
GO:0002639	GO:0002639	positive regulation of immunoglobulin production	45	-0.436769	-1.68465	0.00501067	0.0358269	0.0276807	3427	tags=33%, list=18%, signal=27%
GO:0036465	GO:0036465	synaptic vesicle recycling	76	0.404392	1.6483	0.00502224	0.0358651	0.0277103	3641	tags=37%, list=19%, signal=30%
GO:0097091	GO:0097091	synaptic vesicle clustering	15	0.632341	1.76415	0.00506832	0.0359271	0.0277582	3350	tags=60%, list=17%, signal=50%
GO:0019731	GO:0019731	antibacterial humoral response	34	-0.479972	-1.73651	0.00506208	0.0359271	0.0277582	2599	tags=35%, list=13%, signal=31%
GO:0010934	GO:0010934	macrophage cytokine production	34	-0.479155	-1.73356	0.00506208	0.0359271	0.0277582	2877	tags=35%, list=15%, signal=30%
GO:0010935	GO:0010935	regulation of macrophage cytokine production	34	-0.479155	-1.73356	0.00506208	0.0359271	0.0277582	2877	tags=35%, list=15%, signal=30%
GO:0019432	GO:0019432	triglyceride biosynthetic process	35	0.492176	1.71544	0.00506492	0.0359271	0.0277582	4428	tags=54%, list=23%, signal=42%
GO:0062013	GO:0062013	positive regulation of small molecule metabolic process	117	0.356792	1.56991	0.00505569	0.0359271	0.0277582	4558	tags=41%, list=24%, signal=32%
GO:0035872	GO:0035872	nucleotide-binding domain, leucine rich repeat containing receptor signaling pathway	27	-0.51791	-1.75843	0.00509547	0.0360309	0.0278383	2964	tags=37%, list=15%, signal=31%
GO:0002828	GO:0002828	regulation of type 2 immune response	27	-0.51787	-1.75829	0.00509547	0.0360309	0.0278383	2836	tags=41%, list=15%, signal=35%
GO:0048026	GO:0048026	positive regulation of mRNA splicing, via spliceosome	22	-0.557236	-1.7767	0.00511837	0.0361485	0.0279292	4324	tags=64%, list=22%, signal=49%
GO:0046794	GO:0046794	transport of virus	22	-0.555912	-1.77248	0.00528482	0.0370516	0.0286269	4277	tags=59%, list=22%, signal=46%
GO:0071624	GO:0071624	positive regulation of granulocyte chemotaxis	22	-0.55559	-1.77145	0.00528482	0.0370516	0.0286269	4254	tags=59%, list=22%, signal=46%
GO:0090023	GO:0090023	positive regulation of neutrophil chemotaxis	22	-0.55559	-1.77145	0.00528482	0.0370516	0.0286269	4254	tags=59%, list=22%, signal=46%
GO:0045839	GO:0045839	negative regulation of mitotic nuclear division	54	-0.421231	-1.70046	0.00525867	0.0370516	0.0286269	5488	tags=43%, list=28%, signal=31%
GO:0002279	GO:0002279	mast cell activation involved in immune response	45	-0.43525	-1.6788	0.00527209	0.0370516	0.0286269	2589	tags=40%, list=13%, signal=35%
GO:0022900	GO:0022900	electron transport chain	161	-0.297689	-1.47896	0.00526887	0.0370516	0.0286269	4326	tags=30%, list=22%, signal=23%
GO:0051048	GO:0051048	negative regulation of secretion	124	-0.316674	-1.5095	0.00529786	0.0370979	0.0286627	2678	tags=25%, list=14%, signal=22%
GO:0006704	GO:0006704	glucocorticoid biosynthetic process	13	0.687336	1.85029	0.00531492	0.0371722	0.0287201	3538	tags=54%, list=18%, signal=44%
GO:0002407	GO:0002407	dendritic cell chemotaxis	19	-0.583637	-1.80258	0.00535705	0.0374214	0.0289127	1509	tags=42%, list=8%, signal=39%
GO:0006111	GO:0006111	regulation of gluconeogenesis	46	0.463416	1.71803	0.00539439	0.0376366	0.029079	2433	tags=35%, list=13%, signal=30%
GO:1905523	GO:1905523	positive regulation of macrophage migration	20	-0.559934	-1.74214	0.00543128	0.0378482	0.0292424	2021	tags=35%, list=10%, signal=31%
GO:1901617	GO:1901617	organic hydroxy compound biosynthetic process	199	0.315211	1.4922	0.00546101	0.0379922	0.0293537	3467	tags=29%, list=18%, signal=24%
GO:0000302	GO:0000302	response to reactive oxygen species	176	-0.291616	-1.46595	0.00546513	0.0379922	0.0293537	3923	tags=34%, list=20%, signal=27%
GO:0010591	GO:0010591	regulation of lamellipodium assembly	35	-0.473372	-1.72518	0.00549473	0.0381192	0.0294518	1663	tags=49%, list=9%, signal=44%
GO:0009060	GO:0009060	aerobic respiration	187	-0.288638	-1.46604	0.00549663	0.0381192	0.0294518	5294	tags=39%, list=27%, signal=28%
GO:0010907	GO:0010907	positive regulation of glucose metabolic process	40	0.471938	1.69807	0.00555527	0.0384338	0.0296949	4044	tags=48%, list=21%, signal=38%
GO:0051701	GO:0051701	biological process involved in interaction with host	175	-0.299598	-1.49959	0.00555533	0.0384338	0.0296949	4340	tags=35%, list=22%, signal=27%
GO:0120178	GO:0120178	steroid hormone biosynthetic process	35	0.489453	1.70595	0.00558108	0.0384931	0.0297407	3538	tags=40%, list=18%, signal=33%
GO:0050885	GO:0050885	neuromuscular process controlling balance	35	0.489447	1.70592	0.00558108	0.0384931	0.0297407	5225	tags=60%, list=27%, signal=44%
GO:0045582	GO:0045582	positive regulation of T cell differentiation	105	-0.330634	-1.51953	0.00558394	0.0384931	0.0297407	1862	tags=34%, list=10%, signal=31%
GO:2001236	GO:2001236	regulation of extrinsic apoptotic signaling pathway	136	-0.314346	-1.51342	0.00561883	0.0386873	0.0298908	2895	tags=28%, list=15%, signal=24%
GO:0071470	GO:0071470	cellular response to osmotic stress	49	-0.429311	-1.68407	0.00566061	0.0389285	0.0300771	2654	tags=31%, list=14%, signal=26%
GO:0032878	GO:0032878	regulation of establishment or maintenance of cell polarity	26	-0.510355	-1.71649	0.00566949	0.0389431	0.0300884	757	tags=35%, list=4%, signal=33%
GO:0045936	GO:0045936	negative regulation of phosphate metabolic process	324	-0.252989	-1.35459	0.00568682	0.0390157	0.0301444	3527	tags=27%, list=18%, signal=23%
GO:0006754	GO:0006754	ATP biosynthetic process	97	-0.342895	-1.55644	0.0057228	0.0392158	0.0302991	5294	tags=43%, list=27%, signal=32%
GO:0010517	GO:0010517	regulation of phospholipase activity	47	-0.421876	-1.63984	0.00578953	0.0395789	0.0305796	3955	tags=40%, list=20%, signal=32%
GO:0006469	GO:0006469	negative regulation of protein kinase activity	157	-0.294017	-1.45061	0.00578678	0.0395789	0.0305796	3527	tags=31%, list=18%, signal=26%
GO:0050765	GO:0050765	negative regulation of phagocytosis	18	-0.575399	-1.74949	0.00581027	0.0396737	0.0306528	4568	tags=61%, list=24%, signal=47%
GO:0090025	GO:0090025	regulation of monocyte chemotaxis	19	-0.581081	-1.79469	0.00586321	0.0399878	0.0308955	2569	tags=42%, list=13%, signal=37%
GO:0045342	GO:0045342	MHC class II biosynthetic process	16	-0.610288	-1.79717	0.00591076	0.0402644	0.0311093	4637	tags=56%, list=24%, signal=43%
GO:0042472	GO:0042472	inner ear morphogenesis	72	0.404982	1.63936	0.00592438	0.0403095	0.0311441	3515	tags=35%, list=18%, signal=29%
GO:0006622	GO:0006622	protein targeting to lysosome	32	-0.486746	-1.72109	0.00599989	0.0407752	0.0315039	5083	tags=59%, list=26%, signal=44%
GO:0008154	GO:0008154	actin polymerization or depolymerization	174	-0.288933	-1.44596	0.00608439	0.0413007	0.0319099	3329	tags=28%, list=17%, signal=23%
GO:0045333	GO:0045333	cellular respiration	229	-0.270104	-1.39679	0.00615341	0.0417201	0.032234	5295	tags=38%, list=27%, signal=28%
GO:0002701	GO:0002701	negative regulation of production of molecular mediator of immune response	35	-0.46902	-1.70932	0.00618696	0.0418983	0.0323716	1407	tags=23%, list=7%, signal=21%
GO:0032790	GO:0032790	ribosome disassembly	13	-0.661476	-1.83209	0.0062268	0.0419915	0.0324436	1962	tags=62%, list=10%, signal=55%
GO:0042743	GO:0042743	hydrogen peroxide metabolic process	44	-0.453563	-1.74478	0.00623064	0.0419915	0.0324436	1524	tags=32%, list=8%, signal=29%
GO:0003009	GO:0003009	skeletal muscle contraction	32	0.498712	1.69377	0.00623715	0.0419915	0.0324436	3395	tags=44%, list=18%, signal=36%
GO:1902742	GO:1902742	apoptotic process involved in development	29	-0.485201	-1.67584	0.00622904	0.0419915	0.0324436	1250	tags=34%, list=6%, signal=32%
GO:0044000	GO:0044000	movement in host	158	-0.300906	-1.48983	0.00622233	0.0419915	0.0324436	4340	tags=35%, list=22%, signal=28%
GO:0140238	GO:0140238	presynaptic endocytosis	67	0.406714	1.63146	0.00628606	0.0422713	0.0326599	4880	tags=43%, list=25%, signal=32%
GO:0045064	GO:0045064	T-helper 2 cell differentiation	18	-0.572347	-1.74021	0.00631187	0.0423955	0.0327558	1862	tags=50%, list=10%, signal=45%
GO:0002716	GO:0002716	negative regulation of natural killer cell mediated immunity	17	-0.589006	-1.77113	0.00635245	0.0425194	0.0328515	877	tags=29%, list=5%, signal=28%
GO:1902570	GO:1902570	protein localization to nucleolus	17	-0.58818	-1.76865	0.00635245	0.0425194	0.0328515	1933	tags=41%, list=10%, signal=37%
GO:1903509	GO:1903509	liposaccharide metabolic process	95	0.366853	1.56497	0.00634685	0.0425194	0.0328515	4792	tags=38%, list=25%, signal=29%
GO:0002295	GO:0002295	T-helper cell lineage commitment	18	-0.571605	-1.73795	0.00639547	0.0427577	0.0330356	1604	tags=44%, list=8%, signal=41%
GO:0061077	GO:0061077	chaperone-mediated protein folding	70	-0.377442	-1.60238	0.00643488	0.0429713	0.0332006	2733	tags=27%, list=14%, signal=23%
GO:0030953	GO:0030953	astral microtubule organization	10	-0.718839	-1.87934	0.00648524	0.0432074	0.0333831	1545	tags=40%, list=8%, signal=37%
GO:0046034	GO:0046034	ATP metabolic process	126	-0.318246	-1.519	0.00648118	0.0432074	0.0333831	4134	tags=33%, list=21%, signal=26%
GO:1903531	GO:1903531	negative regulation of secretion by cell	114	-0.319838	-1.49634	0.0064932	0.0432105	0.0333855	2678	tags=25%, list=14%, signal=22%
GO:0045862	GO:0045862	positive regulation of proteolysis	313	-0.248124	-1.32906	0.00650289	0.0432251	0.0333967	2102	tags=19%, list=11%, signal=18%
GO:0030851	GO:0030851	granulocyte differentiation	36	-0.463441	-1.70588	0.00654838	0.0434773	0.0335916	2589	tags=39%, list=13%, signal=34%
GO:0042130	GO:0042130	negative regulation of T cell proliferation	57	-0.40061	-1.64938	0.00657509	0.0436045	0.0336898	2466	tags=32%, list=13%, signal=28%
GO:0050818	GO:0050818	regulation of coagulation	55	-0.40434	-1.64219	0.00660701	0.0437658	0.0338145	3636	tags=40%, list=19%, signal=33%
GO:0001912	GO:0001912	positive regulation of leukocyte mediated cytotoxicity	49	-0.426866	-1.67448	0.00671373	0.0444216	0.0343212	2978	tags=33%, list=15%, signal=28%
GO:0001782	GO:0001782	B cell homeostasis	33	-0.467151	-1.66557	0.00673762	0.0445286	0.0344039	1128	tags=45%, list=6%, signal=43%
GO:0002861	GO:0002861	regulation of inflammatory response to antigenic stimulus	38	-0.459191	-1.70686	0.00679976	0.0448878	0.0346814	2355	tags=39%, list=12%, signal=35%
GO:0033081	GO:0033081	regulation of T cell differentiation in thymus	24	-0.529611	-1.73745	0.00681153	0.044914	0.0347017	1233	tags=33%, list=6%, signal=31%
GO:0060047	GO:0060047	heart contraction	180	0.316248	1.47113	0.0068243	0.0449468	0.034727	3532	tags=29%, list=18%, signal=24%
GO:0070198	GO:0070198	protein localization to chromosome, telomeric region	30	-0.49834	-1.73311	0.00685364	0.0450885	0.0348364	4595	tags=53%, list=24%, signal=41%
GO:0032727	GO:0032727	positive regulation of interferon-alpha production	20	-0.554071	-1.7239	0.00688529	0.0452451	0.0349574	2658	tags=45%, list=14%, signal=39%
GO:0010518	GO:0010518	positive regulation of phospholipase activity	40	-0.451247	-1.7157	0.00690123	0.0452982	0.0349985	3955	tags=42%, list=20%, signal=34%
GO:0110053	GO:0110053	regulation of actin filament organization	241	-0.262798	-1.36456	0.00691408	0.0453309	0.0350237	2466	tags=22%, list=13%, signal=19%
GO:0016338	GO:0016338	calcium-independent cell-cell adhesion via plasma membrane cell-adhesion molecules	12	0.667409	1.74935	0.00702106	0.0459664	0.0355147	873	tags=42%, list=5%, signal=40%
GO:0060193	GO:0060193	positive regulation of lipase activity	47	-0.416514	-1.619	0.00702696	0.0459664	0.0355147	3955	tags=38%, list=20%, signal=31%
GO:0070875	GO:0070875	positive regulation of glycogen metabolic process	14	0.642038	1.7503	0.00704687	0.0460443	0.035575	3604	tags=64%, list=19%, signal=52%
GO:0060352	GO:0060352	cell adhesion molecule production	10	-0.716116	-1.87222	0.00705626	0.0460535	0.035582	1590	tags=60%, list=8%, signal=55%
GO:2001234	GO:2001234	negative regulation of apoptotic signaling pathway	208	-0.278432	-1.42768	0.00719511	0.0469066	0.0362412	4275	tags=31%, list=22%, signal=25%
GO:0070646	GO:0070646	protein modification by small protein removal	108	-0.333164	-1.54088	0.00720398	0.0469113	0.0362448	4880	tags=48%, list=25%, signal=36%
GO:0098815	GO:0098815	modulation of excitatory postsynaptic potential	40	0.4639	1.66915	0.00724778	0.0471433	0.036424	4909	tags=55%, list=25%, signal=41%
GO:0043484	GO:0043484	regulation of RNA splicing	164	-0.282393	-1.40513	0.00727294	0.0472536	0.0365093	4447	tags=40%, list=23%, signal=31%
GO:1900044	GO:1900044	regulation of protein K63-linked ubiquitination	13	-0.654946	-1.814	0.00728493	0.0472782	0.0365283	2212	tags=54%, list=11%, signal=48%
GO:0070102	GO:0070102	interleukin-6-mediated signaling pathway	17	-0.583785	-1.75543	0.0073489	0.0476397	0.0368076	2911	tags=65%, list=15%, signal=55%
GO:0016570	GO:0016570	histone modification	112	0.35402	1.54297	0.00750466	0.0485948	0.0375455	2422	tags=23%, list=13%, signal=20%
GO:0070262	GO:0070262	peptidyl-serine dephosphorylation	14	-0.610731	-1.73083	0.00756066	0.0489025	0.0377832	4924	tags=57%, list=25%, signal=43%
GO:0003002	GO:0003002	regionalization	293	0.274535	1.35302	0.00759229	0.049052	0.0378987	4558	tags=30%, list=24%, signal=23%
GO:0006941	GO:0006941	striated muscle contraction	134	0.328383	1.47193	0.00762373	0.0492	0.0380131	3532	tags=31%, list=18%, signal=25%
GO:0050848	GO:0050848	regulation of calcium-mediated signaling	72	-0.377421	-1.62268	0.00763564	0.0492217	0.0380299	4249	tags=40%, list=22%, signal=32%
GO:0070527	GO:0070527	platelet aggregation	63	-0.390831	-1.63322	0.00764856	0.0492499	0.0380517	3636	tags=41%, list=19%, signal=34%
GO:0007229	GO:0007229	integrin-mediated signaling pathway	101	-0.336925	-1.54738	0.00768385	0.0494219	0.0381845	2636	tags=26%, list=14%, signal=22%
GO:0042593	GO:0042593	glucose homeostasis	191	0.300521	1.4118	0.00772559	0.049635	0.0383492	5085	tags=37%, list=26%, signal=28%
