# Supplementary material for: Unravelling the molecular landscape of polycystic ovary syndrome (PCOS) and role of inflammation through transcriptomics analysis of human ovarian granulosa cells
Source: Genomics Inform. 2025 Aug 11;23:18. doi: 10.1186/s44342-025-00051-6 (PMC12337442; doi:10.1186/s44342-025-00051-6)
Supplement: Supplementary file 1 — Supplementary Material 1: Supplementary information. Supplementary Table S1. Gene IDs. Supplementary Table S2. Feature count after filtering. Supplementary Table S3. Initial count after filtering. Supplementary Table S4. DEGs detected. Supplementary Table S5. All GO. [file 44342_2025_51_MOESM1_ESM.zip › Supplementary Table-S1.csv]

Geneid	SRR10239199.bam	SRR10239200.bam	SRR10239201.bam	SRR10239202.bam	SRR10239203.bam	SRR10239204.bam	SRR15860000.bam	SRR15860001.bam	SRR15860002.bam	SRR15860003.bam	SRR10239205.bam	SRR10239206.bam	SRR10239207.bam	SRR10239208.bam	SRR10239209.bam	SRR15859996.bam	SRR15859997.bam	SRR15859998.bam	SRR15859999.bam
ENSG00000228037	0	0	0	0	1	1	1	1	0	2	0	0	0	0	0	1	3	2	2
ENSG00000142611	8	7	21	6	12	3	7	2	1	6	11	10	0	3	7	0	1	1	3
ENSG00000284616	0	0	0	0	0	0	0	0	0	0	0	0	0	0	0	0	0	0	0
ENSG00000157911	134	84	340	287	275	247	592	1361	125	803	331	316	219	169	215	352	188	549	626
ENSG00000260972	0	0	0	0	0	0	0	0	0	0	0	0	0	0	0	0	0	0	0
ENSG00000224340	0	0	0	0	0	0	0	0	0	0	0	0	0	0	0	0	0	0	1
ENSG00000226374	1	0	0	0	0	0	0	0	0	0	0	0	0	0	0	0	0	0	0
ENSG00000229280	0	0	0	0	0	0	0	1	0	0	0	0	0	0	0	2	1	0	0
ENSG00000142655	120	68	297	193	285	189	425	819	83	572	273	207	201	126	164	325	229	451	497
ENSG00000232596	0	0	0	0	0	0	0	0	0	0	0	0	0	0	0	0	0	0	0
ENSG00000235054	0	0	0	0	0	0	0	0	0	0	0	0	0	0	0	0	0	0	0
ENSG00000231510	0	0	0	0	0	0	0	0	0	0	0	0	0	0	0	0	0	0	0
ENSG00000149527	0	0	6	1	4	3	0	6	5	6	5	2	9	3	2	9	3	13	0
ENSG00000284739	0	0	0	0	0	0	0	0	0	0	0	0	0	0	0	0	0	0	0
ENSG00000171621	463	244	1242	817	1063	699	392	1075	174	1688	1162	823	768	647	784	875	409	1367	1313
ENSG00000272235	0	0	5	2	0	0	0	1	0	1	0	0	0	0	0	1	0	0	0
ENSG00000284694	0	1	0	0	0	0	0	0	0	0	0	0	0	0	0	0	0	0	0
ENSG00000224387	0	0	0	0	0	1	0	0	0	0	0	0	0	0	0	0	1	0	0
ENSG00000142583	8	1	24	20	4	18	10	46	3	15	4	3	8	11	2	9	36	6	7
ENSG00000284674	0	0	0	1	0	0	0	0	0	0	0	0	0	0	0	0	0	0	0
ENSG00000224338	0	0	0	0	0	0	0	0	0	0	0	0	0	0	0	0	0	0	0
ENSG00000287727	0	0	9	0	0	0	3	5	0	1	3	1	1	2	11	0	0	0	1
ENSG00000286448	0	0	0	0	0	0	0	0	0	0	0	0	0	0	0	0	0	0	0
ENSG00000284703	0	0	0	0	0	0	0	0	0	0	0	0	0	1	0	0	0	0	0
ENSG00000226457	0	0	0	0	0	0	0	0	0	1	0	0	0	0	0	3	2	2	1
ENSG00000173614	36	11	88	55	68	47	121	221	19	77	52	46	61	34	67	78	86	75	123
ENSG00000215720	0	0	1	0	0	0	0	0	0	0	0	0	0	0	0	2	0	0	0
ENSG00000241326	0	0	0	0	0	0	0	0	0	0	0	0	0	0	0	0	0	0	0
ENSG00000233623	0	0	0	0	0	0	0	2	0	0	0	0	0	1	0	0	0	0	0
ENSG00000204624	0	2	3	2	0	0	3	0	0	1	0	0	0	0	1	0	0	1	0
ENSG00000142606	1	0	1	0	1	0	0	5	1	3	2	3	3	1	0	0	2	0	1
ENSG00000225931	2	0	0	0	1	1	0	0	0	1	1	1	1	0	1	0	0	0	1
ENSG00000171729	23	17	58	54	50	52	14	62	11	68	41	16	49	37	35	48	37	95	45
ENSG00000229393	0	0	0	0	0	1	0	1	0	0	0	0	0	0	0	0	0	0	0
ENSG00000037637	286	173	688	387	810	451	633	1313	140	897	503	337	457	300	559	517	567	829	794
ENSG00000287586	0	0	0	0	0	0	0	0	0	0	0	0	0	0	0	2	0	1	0
ENSG00000159423	67	39	150	118	175	122	608	909	97	630	215	151	138	71	131	358	157	367	687
ENSG00000227169	0	0	0	0	0	0	0	0	0	0	0	0	0	0	0	0	0	0	0
ENSG00000283356	0	0	0	0	0	0	0	0	0	0	0	0	0	0	0	0	0	0	0
ENSG00000157916	603	324	1428	959	1492	942	2299	4768	452	2753	1711	1087	1387	947	1214	1706	1492	2356	3095
ENSG00000157881	113	67	313	248	269	209	497	972	106	600	339	222	186	173	226	452	258	401	522
ENSG00000238290	2	5	1	0	0	0	0	1	0	0	0	0	0	0	3	0	0	1	4
ENSG00000225387	0	0	0	0	0	0	1	0	0	0	0	0	0	0	0	0	0	0	0
ENSG00000048707	252	146	805	475	615	352	826	2437	214	1049	664	428	424	302	599	908	607	973	998
ENSG00000225196	0	0	0	0	0	0	5	8	3	7	0	0	0	0	0	4	1	2	0
ENSG00000162444	0	0	2	2	2	1	24	254	38	18	4	1	18	22	2	55	25	68	42
ENSG00000279625	0	0	0	0	0	0	0	0	0	0	0	0	0	0	0	0	0	0	0
ENSG00000180758	28	12	108	63	81	54	34	62	13	74	57	39	53	38	58	95	23	48	83
ENSG00000184677	116	65	569	322	380	208	691	1774	134	653	436	272	317	202	354	817	536	393	473
ENSG00000288398	77	33	83	60	140	88	98	244	25	134	89	68	71	53	56	102	52	118	162
ENSG00000224621	0	0	0	0	0	0	0	0	0	0	0	0	0	0	0	0	0	0	0
ENSG00000285833	0	0	0	0	0	0	0	0	0	0	0	0	0	0	0	0	0	0	0
ENSG00000131697	46	39	412	255	163	149	407	864	65	404	140	138	124	90	126	180	131	195	223
ENSG00000284692	0	0	0	0	0	0	0	0	0	0	0	0	0	0	0	0	0	0	0
ENSG00000284745	0	0	0	0	0	0	0	0	0	0	0	0	0	0	0	0	0	0	0
ENSG00000280222	1	1	0	0	0	0	0	0	0	0	0	0	0	0	0	0	0	0	0
ENSG00000285945	0	0	0	0	0	0	0	0	0	0	0	0	0	0	0	0	1	0	0
ENSG00000197921	0	0	0	0	0	0	1	0	0	0	0	0	0	0	0	0	0	0	0
ENSG00000233755	0	0	0	0	0	0	0	0	0	0	0	0	0	0	0	0	0	0	0
ENSG00000233929	27	23	16	5	11	4	66	21	10	7	0	4	5	1	4	110	45	16	10
ENSG00000234166	0	0	0	0	0	0	0	0	0	0	0	0	0	0	0	0	0	0	0
ENSG00000055070	1422	790	1928	1347	3018	1919	2704	6535	666	4546	2293	1521	1591	1109	1605	2689	1708	4708	4356
ENSG00000230035	0	0	0	0	0	0	0	0	0	0	0	0	0	0	0	0	0	0	0
ENSG00000225643	2	2	1	2	4	3	5	1	0	0	1	0	2	2	0	2	0	3	3
ENSG00000284666	0	0	0	0	0	0	0	0	0	0	0	0	0	0	0	0	0	0	0
ENSG00000228943	0	0	0	0	0	0	0	0	0	0	0	0	0	0	0	0	0	0	0
ENSG00000234397	0	0	0	0	0	0	0	0	1	0	0	0	0	0	0	0	1	0	0
ENSG00000204138	2149	1015	1802	968	1820	1104	524	1169	134	744	728	403	1197	776	1119	801	714	1222	1024
ENSG00000233419	0	0	0	0	0	0	0	0	0	0	0	1	0	0	0	0	0	1	0
ENSG00000235263	0	0	1	1	0	0	0	0	0	0	0	0	0	0	0	0	1	0	0
ENSG00000228176	0	0	0	0	0	0	0	0	0	0	0	0	0	0	0	0	0	0	0
ENSG00000225011	0	0	0	0	0	0	0	0	0	0	0	0	0	0	0	0	0	0	0
ENSG00000284676	0	0	0	0	0	0	0	0	0	0	0	0	0	0	0	0	0	0	0
ENSG00000090020	207	125	1000	742	1063	741	830	2254	196	1489	1174	844	406	311	730	1374	651	1627	1726
ENSG00000157978	62	28	81	66	137	81	259	765	71	381	117	75	127	92	90	354	179	402	400
ENSG00000158006	63	29	205	101	159	59	206	432	42	232	110	54	73	43	92	217	149	176	239
ENSG00000214812	0	0	0	0	0	0	2	0	0	0	1	0	0	0	0	0	0	0	1
ENSG00000196581	0	0	2	0	2	0	0	6	0	0	0	0	0	0	0	0	0	0	0
ENSG00000169403	12	5	5	4	22	17	32	90	55	49	40	25	145	101	26	404	115	214	411
ENSG00000171612	86	47	155	100	195	109	187	341	46	249	163	120	86	98	120	204	192	307	236
ENSG00000270927	0	0	0	0	0	0	0	0	0	0	0	0	0	0	0	0	0	0	0
ENSG00000188910	1	0	3	1	3	0	6	1	0	0	0	3	0	0	1	4	0	1	2
ENSG00000230523	0	0	0	0	0	0	0	0	0	0	0	0	0	0	0	0	0	0	0
ENSG00000158161	87	55	230	138	190	94	280	426	49	205	197	118	152	77	216	278	235	216	333
ENSG00000142627	16	17	76	52	149	108	49	260	20	417	359	225	229	138	179	188	94	322	482
ENSG00000284668	0	0	0	0	0	0	0	0	0	0	0	0	0	0	0	0	0	0	0
ENSG00000233234	0	0	0	0	0	0	0	0	0	0	0	0	0	0	0	0	0	0	0
ENSG00000142632	98	65	114	112	174	148	271	654	54	377	129	65	117	81	113	176	98	289	196
ENSG00000234593	0	0	1	2	0	2	0	0	0	0	0	0	0	0	0	0	0	0	0
ENSG00000189337	81	67	186	142	159	123	153	343	31	254	209	160	57	41	143	131	83	90	183
ENSG00000028137	29	17	27	33	82	53	124	522	109	206	175	106	349	259	79	618	254	735	864
ENSG00000204464	0	0	0	0	0	0	0	0	0	0	0	0	0	0	0	0	0	0	0
ENSG00000283259	0	0	0	0	0	0	0	1	0	1	0	0	0	0	0	0	0	0	0
ENSG00000130939	109	50	403	250	364	200	671	1470	140	793	417	309	279	173	327	867	579	774	1002
ENSG00000175147	1	2	4	0	0	1	1	2	0	7	2	0	0	1	2	0	3	2	0
ENSG00000127472	485	242	553	355	381	184	183	191	20	202	250	166	487	344	299	149	121	259	106
ENSG00000060656	15	13	66	55	30	21	13	28	2	19	28	19	16	10	33	33	5	31	16
ENSG00000163867	37	10	65	25	61	26	92	142	21	51	25	17	37	14	57	132	90	84	78
ENSG00000230214	0	0	0	0	0	0	0	0	0	0	0	0	0	0	0	0	0	0	0
ENSG00000189280	0	0	1	1	1	0	0	2	0	3	0	0	0	0	1	0	0	1	6
ENSG00000134698	58	31	156	106	178	80	186	479	65	272	128	84	134	101	194	287	180	361	260
ENSG00000272420	0	0	5	2	1	2	1	3	1	0	1	0	3	0	0	0	3	3	2
ENSG00000132881	23	32	46	50	78	59	92	254	18	137	47	37	26	31	52	96	54	117	102
ENSG00000273274	7	4	0	1	0	0	5	4	1	1	1	0	0	0	3	6	4	2	1
ENSG00000236648	0	0	4	4	1	0	0	1	1	0	0	0	3	4	0	0	0	0	0
ENSG00000232273	0	0	0	1	0	0	3	6	0	4	1	0	2	1	0	2	1	4	5
ENSG00000287396	0	0	0	0	0	0	0	0	0	0	0	0	0	0	0	0	0	0	0
ENSG00000130940	39	25	26	30	56	42	26	83	9	61	43	36	50	42	65	50	32	63	59
ENSG00000163879	263	186	602	415	470	291	1285	3035	213	839	1213	812	511	362	321	789	901	858	1425
ENSG00000227527	1	8	4	0	1	0	2	3	1	0	4	0	0	0	2	1	2	4	3
ENSG00000116954	47	14	84	48	106	60	284	479	37	213	119	58	45	26	72	176	278	435	201
ENSG00000228589	7	3	98	51	110	70	187	211	43	218	121	72	54	26	79	130	116	95	233
ENSG00000163873	80	56	54	30	84	52	14	12	1	63	48	38	24	25	108	6	32	3	2
ENSG00000117215	0	0	1	0	0	0	0	1	0	1	2	1	1	0	0	2	0	0	1
ENSG00000230163	0	0	0	0	0	0	0	0	0	0	0	0	0	0	0	0	0	0	0
ENSG00000227538	0	0	0	0	0	0	0	0	0	0	0	0	0	0	0	0	0	0	0
ENSG00000044012	0	0	0	0	0	0	0	0	0	0	0	0	0	0	0	0	0	0	0
ENSG00000179051	376	203	742	476	765	478	589	954	111	623	573	380	491	391	662	1099	434	859	799
ENSG00000215895	1	0	1	0	1	1	4	9	1	2	0	1	1	0	0	4	2	2	8
ENSG00000284650	0	0	0	0	0	0	0	0	0	0	0	0	0	0	0	0	0	0	0
ENSG00000236948	1	0	1	0	2	0	0	0	0	0	0	0	0	0	1	1	0	0	0
ENSG00000126067	511	235	863	447	1052	634	1661	3177	351	2207	1229	765	1295	738	887	1598	1172	1791	2093
ENSG00000274944	0	0	0	0	0	0	0	2	0	0	0	0	0	0	0	0	0	0	0
ENSG00000272078	4	3	1	2	13	2	3	7	0	15	2	4	1	2	4	9	8	5	10
ENSG00000230451	0	0	0	0	0	0	0	0	0	0	0	0	0	0	0	0	0	0	0
ENSG00000231606	0	0	0	1	0	0	0	0	0	0	0	0	0	0	0	0	0	0	0
ENSG00000284632	0	0	1	0	0	0	1	0	0	0	0	0	0	0	0	0	0	0	0
ENSG00000054118	720	335	2034	1182	1736	1039	2093	4097	324	1690	1916	1231	1596	1015	1460	1966	1480	1823	2300
ENSG00000254553	1	0	0	0	0	0	0	1	0	0	0	0	0	0	0	1	0	0	0
ENSG00000284653	0	0	0	0	0	0	0	0	0	0	0	0	0	0	0	0	0	0	0
ENSG00000237749	1	1	0	0	3	0	3	2	0	5	0	2	1	0	1	2	0	6	2
ENSG00000276747	0	0	1	1	0	0	0	0	0	0	0	0	0	0	0	0	0	6	0
ENSG00000284705	0	0	0	0	0	0	0	0	0	0	0	0	0	0	0	0	0	0	0
ENSG00000228776	0	0	0	0	0	0	0	1	0	0	0	0	0	0	0	0	0	0	0
ENSG00000159339	3	0	0	0	2	1	4	25	10	4	6	7	28	16	6	71	2	56	31
ENSG00000261781	0	0	0	0	0	0	0	0	0	0	0	0	0	0	0	0	0	0	0
ENSG00000284743	0	0	0	0	0	0	0	0	0	0	0	0	0	0	0	0	0	0	0
ENSG00000158315	0	0	7	5	4	2	12	29	11	22	12	1	6	5	7	12	9	9	14
ENSG00000186973	6	1	3	4	2	3	0	5	0	4	4	1	1	0	2	4	2	1	1
ENSG00000146463	273	129	606	350	621	336	705	1428	145	666	442	275	489	264	679	816	561	685	838
ENSG00000271741	0	0	0	0	0	0	0	0	0	0	0	0	0	0	0	0	0	0	0
ENSG00000142686	107	59	180	95	263	175	249	494	48	505	162	111	108	69	126	236	209	463	500
ENSG00000224751	0	0	0	0	0	0	1	1	0	0	0	0	0	0	0	2	0	0	1
ENSG00000117148	0	0	122	104	1	0	0	0	0	0	0	0	57	56	0	0	0	9	14
ENSG00000230585	0	0	1	0	0	0	0	0	0	0	0	0	0	0	0	0	1	0	2
ENSG00000117000	78	35	507	276	338	222	361	730	82	494	487	276	270	125	396	523	478	528	516
ENSG00000284989	0	0	0	0	0	0	0	0	0	0	0	0	0	0	0	0	0	0	0
ENSG00000231630	0	0	0	0	0	0	0	0	0	0	0	0	0	0	0	0	0	0	0
ENSG00000092853	12	6	4	1	12	0	0	12	2	13	3	3	9	5	9	18	20	0	1
ENSG00000255811	0	0	0	0	0	0	0	0	0	0	0	0	0	0	0	0	0	0	0
ENSG00000134697	481	208	712	422	801	417	647	1189	111	707	993	602	832	491	500	769	681	623	1003
ENSG00000187513	12	8	95	87	80	68	21	293	21	35	17	15	110	86	88	19	16	36	48
ENSG00000284720	0	0	0	0	0	0	0	0	0	0	0	0	0	0	0	0	0	0	0
ENSG00000225671	0	0	0	0	0	0	1	0	0	2	0	0	0	0	0	1	0	0	2
ENSG00000116151	21	15	90	46	56	25	79	189	19	100	67	43	37	27	43	53	40	70	73
ENSG00000006555	0	0	1	0	0	0	19	29	1	1	8	7	0	2	1	8	1	4	7
ENSG00000236111	0	0	0	0	0	0	2	2	2	1	0	0	0	0	0	1	1	1	0
ENSG00000214114	38	21	52	33	77	46	143	212	33	147	79	44	68	36	81	160	101	164	171
ENSG00000116544	7	3	4	5	6	8	1	14	2	3	0	0	12	4	14	6	1	1	0
ENSG00000236723	0	0	2	2	2	1	1	5	0	0	1	0	3	1	3	0	8	3	0
ENSG00000232467	0	0	0	0	0	0	1	3	0	1	0	0	0	0	0	0	0	0	2
ENSG00000117016	43	22	99	72	140	99	147	297	46	231	69	46	94	73	181	265	111	203	194
ENSG00000163866	251	110	319	218	579	380	828	1866	212	1170	612	367	499	324	355	885	846	1273	1148
ENSG00000237130	0	0	0	0	0	0	0	0	0	0	0	0	0	0	0	0	0	0	0
ENSG00000232335	0	0	0	0	0	0	0	0	0	0	0	0	0	0	0	0	0	0	0
ENSG00000260971	6	4	0	0	1	1	0	0	0	1	0	0	1	0	0	0	0	0	0
ENSG00000284696	0	0	0	0	0	0	0	0	0	0	0	0	0	0	0	0	0	0	1
ENSG00000238242	0	0	0	0	0	0	0	0	0	0	0	0	0	0	0	0	0	0	0
ENSG00000232762	0	0	0	0	0	0	0	1	0	0	0	0	0	4	1	0	0	0	0
ENSG00000162384	207	104	359	216	477	299	503	1356	217	717	457	269	460	322	368	680	539	762	842
ENSG00000162391	0	1	0	0	0	0	2	1	1	2	1	0	0	0	0	0	2	0	3
ENSG00000117859	391	205	1359	697	1481	758	1298	2841	323	1763	1453	871	1230	848	1237	2047	1296	1626	2110
ENSG00000162396	23	17	46	37	44	32	104	215	23	54	16	21	16	18	64	100	23	16	88
ENSG00000284686	1	0	0	0	0	0	0	1	0	0	0	0	1	0	0	0	0	0	0
ENSG00000162378	144	68	240	126	156	110	327	513	56	253	124	65	154	63	274	294	212	280	358
ENSG00000233079	0	0	0	0	0	0	0	0	0	0	0	0	0	0	0	0	1	0	0
ENSG00000259818	0	0	5	0	0	0	0	0	0	1	0	0	0	0	0	1	0	0	0
ENSG00000229444	0	0	1	0	0	0	1	4	0	0	1	0	0	0	0	0	0	0	0
ENSG00000240563	0	0	1	1	10	7	36	60	4	11	15	7	6	2	9	17	14	18	13
ENSG00000234318	0	0	2	0	0	0	0	1	2	0	1	0	0	0	0	1	0	0	0
ENSG00000284773	0	0	4	4	4	1	6	8	0	1	0	1	4	0	2	4	5	3	7
ENSG00000234481	0	0	0	0	0	0	0	0	0	0	0	0	0	0	0	0	0	0	0
ENSG00000235612	0	0	0	0	0	0	0	0	0	0	0	0	0	0	0	0	0	0	0
ENSG00000227485	0	0	0	0	0	0	0	0	0	0	0	0	0	0	0	0	0	0	0
ENSG00000224609	0	0	0	0	1	0	1	1	0	2	0	0	0	0	2	0	0	1	0
ENSG00000235545	0	1	1	0	1	3	0	2	1	1	0	1	0	1	2	0	0	0	2
ENSG00000236646	0	0	0	0	0	0	4	17	2	10	0	0	0	0	0	6	0	2	5
ENSG00000238063	0	0	0	0	0	0	0	0	0	0	0	0	1	0	0	0	0	1	0
ENSG00000227104	0	0	0	0	0	0	0	0	0	1	0	0	0	0	0	0	0	1	0
ENSG00000243725	10	9	3	2	4	2	16	55	6	18	7	2	2	0	1	9	6	7	21
ENSG00000171872	1	2	6	1	1	0	0	2	2	1	1	2	2	1	3	1	2	0	2
ENSG00000162407	6	7	73	53	42	26	44	305	62	170	71	32	33	14	40	181	101	107	138
ENSG00000285079	0	0	0	0	0	0	0	0	0	0	0	0	0	0	0	0	0	0	0
ENSG00000163877	36	21	217	118	120	52	269	472	55	194	345	190	147	88	151	183	251	261	263
ENSG00000228929	135	52	63	28	150	94	337	630	49	327	174	77	159	106	109	548	541	658	868
ENSG00000224570	0	0	0	0	0	0	1	1	0	1	0	0	0	0	0	0	0	1	0
ENSG00000224980	0	0	0	0	0	0	0	0	0	0	0	0	0	0	0	0	0	0	0
ENSG00000278967	0	0	0	0	0	0	0	0	0	0	1	0	3	0	0	0	0	0	0
ENSG00000157184	87	53	178	94	148	91	283	614	62	269	172	123	142	117	95	246	141	260	294
ENSG00000198815	148	70	452	283	432	238	401	704	63	476	447	231	263	162	346	430	324	532	532
ENSG00000134744	104	63	357	171	267	165	366	768	57	316	306	177	238	135	283	407	300	340	308
ENSG00000233910	0	0	0	0	0	0	0	0	0	0	0	0	0	0	0	0	0	0	0
ENSG00000287703	0	0	0	0	0	0	0	0	0	0	0	0	0	0	0	0	0	0	0
ENSG00000283039	0	0	0	0	0	0	0	0	0	0	0	0	0	0	0	0	0	0	0
ENSG00000229294	0	0	0	0	0	0	0	0	0	0	0	0	0	0	0	0	0	0	0
ENSG00000234088	0	0	0	0	0	0	0	0	0	0	0	0	0	0	0	0	0	0	0
ENSG00000236973	0	0	0	0	0	0	1	3	0	1	0	0	0	0	2	2	1	2	0
ENSG00000277397	0	0	0	0	0	0	0	0	0	0	0	0	0	0	0	0	1	0	0
ENSG00000235446	0	0	0	0	0	0	0	0	0	0	0	0	0	0	0	0	0	0	0
ENSG00000162385	68	30	129	80	209	131	447	898	108	477	308	182	228	159	173	421	435	570	622
ENSG00000223883	0	0	0	0	0	0	0	0	0	0	0	0	0	0	0	0	0	0	0
ENSG00000237227	0	0	0	0	0	0	0	1	0	0	0	0	0	0	0	0	0	0	0
ENSG00000275350	0	0	0	0	0	0	0	0	0	0	0	0	0	0	0	0	0	0	0
ENSG00000116652	1	4	0	0	0	0	1	4	0	0	0	0	0	0	0	1	0	0	0
ENSG00000123080	13	6	23	9	18	12	63	156	23	71	28	20	28	16	30	70	38	61	67
ENSG00000285778	0	0	0	0	0	0	0	0	0	0	0	0	0	0	0	0	0	0	0
ENSG00000233407	0	0	0	0	0	0	0	0	0	0	0	0	0	0	0	0	0	0	0
ENSG00000225675	0	0	2	2	0	0	0	2	0	0	0	0	0	0	0	4	0	0	0
ENSG00000162598	3	3	4	2	16	1	2	16	1	12	4	0	9	12	3	3	4	7	4
ENSG00000280317	0	0	0	0	0	0	0	0	0	0	0	0	0	0	0	0	0	0	0
ENSG00000162415	215	128	822	517	561	339	751	1695	194	1008	441	339	482	347	458	775	607	713	783
ENSG00000162600	10	6	24	11	33	11	62	181	21	66	46	11	25	28	16	74	67	36	86
ENSG00000116704	108	44	570	266	785	410	866	1532	181	938	774	446	578	310	1014	1118	662	1184	1777
ENSG00000157193	142	68	1421	807	179	92	550	1222	172	980	253	212	428	261	176	580	299	186	365
ENSG00000116205	68	46	110	49	99	43	154	321	23	108	104	47	66	60	116	126	91	89	154
ENSG00000234204	0	0	0	0	0	0	1	1	0	0	0	0	0	0	0	0	0	0	0
ENSG00000233099	0	0	0	0	0	0	0	0	0	0	0	0	0	0	0	1	0	0	0
ENSG00000233994	0	0	3	1	0	1	16	41	8	17	1	1	1	1	2	19	12	11	21
ENSG00000233973	0	0	0	0	0	0	0	0	0	0	0	0	0	0	0	0	0	0	0
ENSG00000132854	0	0	0	0	0	2	1	7	0	0	0	0	0	0	1	1	2	0	0
ENSG00000227556	0	0	0	0	0	0	0	0	0	0	0	0	0	0	0	0	0	0	0
ENSG00000162607	69	30	157	87	191	105	159	470	57	287	165	94	140	66	194	334	265	230	325
ENSG00000285954	0	0	0	0	0	0	0	0	0	0	0	1	0	0	0	0	0	0	0
ENSG00000233333	0	0	0	0	0	0	0	0	0	0	0	0	0	0	0	0	0	0	0
ENSG00000154027	2	2	7	5	17	6	10	10	3	4	4	3	7	2	5	4	4	6	7
ENSG00000234108	0	0	0	0	0	0	0	1	0	1	0	0	0	0	0	0	0	0	1
ENSG00000232676	0	0	0	0	0	0	0	2	0	2	0	0	0	0	0	1	1	1	1
ENSG00000213579	0	0	0	0	0	0	9	19	6	19	0	0	0	0	0	46	10	11	11
ENSG00000137960	0	0	8	5	0	1	9	23	3	17	0	1	3	2	2	26	11	24	31
ENSG00000237852	0	0	0	0	0	0	1	0	0	0	0	0	0	0	0	0	3	1	0
ENSG00000132855	0	0	1	2	1	0	2	5	0	1	0	0	2	1	1	0	0	3	1
ENSG00000285407	0	0	0	0	0	0	0	0	0	0	0	0	0	0	0	0	0	0	0
ENSG00000270549	0	0	0	0	0	0	1	5	0	1	0	0	0	0	0	0	1	0	2
ENSG00000237163	0	0	0	0	0	0	0	0	0	0	0	0	0	0	0	0	0	0	0
ENSG00000229636	0	0	0	0	0	0	0	0	0	0	0	0	0	0	0	1	0	0	0
ENSG00000116675	12	2	31	6	21	13	59	103	5	33	22	15	29	18	34	23	29	17	48
ENSG00000162433	598	258	2887	1575	1721	881	1660	2144	150	733	1270	747	1082	574	1444	409	593	518	968
ENSG00000213625	171	89	553	337	666	293	1276	2733	291	1702	612	393	488	265	527	1277	866	1538	2001
ENSG00000233664	0	0	0	0	0	0	0	1	0	0	0	0	0	0	0	0	0	0	0
ENSG00000158966	21	20	212	137	146	77	102	263	24	160	155	86	125	90	161	266	118	175	139
ENSG00000213703	0	0	0	0	0	0	0	0	0	0	1	1	0	0	0	0	0	0	1
ENSG00000203965	7	2	31	8	17	5	30	86	9	27	18	12	19	17	17	23	19	19	20
ENSG00000223479	0	0	0	0	0	0	0	0	0	0	0	0	0	0	0	0	0	0	0
ENSG00000233674	0	0	1	0	0	0	5	0	0	0	0	1	0	0	0	0	0	0	0
ENSG00000153898	0	0	0	0	0	0	3	18	0	0	7	2	2	0	0	11	7	8	5
ENSG00000117069	10	5	13	13	19	9	19	160	21	298	211	165	21	15	9	103	12	46	50
ENSG00000125703	7	5	32	19	14	11	91	187	26	78	53	23	23	29	48	81	66	53	114
ENSG00000285041	0	0	0	0	0	0	0	0	0	0	0	0	0	0	0	0	0	0	0
ENSG00000234144	0	0	0	0	0	0	0	0	0	0	0	0	0	0	0	0	1	0	0
ENSG00000277670	0	0	0	0	0	0	0	0	0	0	0	0	0	0	0	0	0	0	0
ENSG00000227466	0	0	0	0	0	0	0	0	0	0	0	0	0	0	0	0	0	0	0
ENSG00000230498	0	0	0	0	0	0	1	0	0	1	0	1	0	0	0	0	0	0	0
ENSG00000285782	0	0	0	0	0	0	0	0	0	0	0	0	0	0	0	0	0	0	0
ENSG00000162618	0	0	1	0	0	0	8	73	11	1	3	0	0	0	0	3	2	5	1
ENSG00000224493	0	0	0	0	0	0	0	0	0	0	0	0	0	0	0	0	0	0	0
ENSG00000131233	0	0	0	0	0	0	0	0	0	1	1	0	0	0	0	0	0	0	0
ENSG00000272371	0	0	0	0	0	0	0	0	0	0	0	0	0	0	0	0	0	0	0
ENSG00000287647	0	0	0	0	1	0	0	4	0	0	0	0	4	3	0	1	0	0	0
ENSG00000229225	0	0	0	0	0	0	0	0	0	0	0	0	0	0	0	0	0	0	0
ENSG00000225598	0	0	0	0	0	0	0	0	0	0	0	0	0	0	0	0	0	0	0
ENSG00000286455	0	0	0	0	0	0	0	0	0	0	0	0	0	0	0	0	0	0	0
ENSG00000230053	0	1	0	0	0	3	0	3	0	0	0	1	0	0	0	0	2	1	0
ENSG00000137941	15	7	37	14	45	12	42	126	3	52	48	18	21	10	48	36	32	48	57
ENSG00000224326	0	0	0	0	0	0	0	0	0	0	0	0	0	0	0	0	0	0	0
ENSG00000286548	0	0	1	0	0	1	5	6	1	1	2	6	2	1	0	1	3	6	2
ENSG00000066135	66	30	150	89	186	111	291	517	65	258	172	81	111	75	168	252	199	229	262
ENSG00000272094	0	0	0	0	1	0	0	0	0	0	0	1	0	0	0	0	1	0	0
ENSG00000228853	0	0	0	0	0	0	0	0	0	0	0	0	0	0	0	0	0	0	0
ENSG00000284895	0	0	0	0	0	0	0	0	0	0	0	0	0	0	0	0	0	0	0
ENSG00000117174	87	59	141	69	112	61	111	205	22	110	81	34	122	63	132	131	68	76	127
ENSG00000237413	2	1	0	0	0	0	0	1	0	0	0	1	0	0	9	0	0	0	0
ENSG00000184313	1	0	0	0	1	1	0	0	0	0	1	3	0	0	1	2	0	3	0
ENSG00000284645	0	0	0	0	0	0	0	0	0	0	0	0	0	0	0	0	0	0	0
ENSG00000225446	0	0	0	0	0	0	1	5	0	0	0	0	0	0	0	0	0	1	1
ENSG00000288543	0	0	0	0	0	0	2	1	0	2	1	0	0	0	0	3	0	0	1
ENSG00000122420	16	6	28	26	56	19	33	81	13	65	46	22	52	20	98	36	24	29	102
ENSG00000284240	0	0	0	0	0	0	0	0	0	0	0	0	0	0	0	0	0	0	0
ENSG00000236290	4	4	0	0	0	0	0	0	0	0	1	0	0	0	0	0	0	0	0
ENSG00000143013	41	13	150	98	135	75	123	402	53	187	116	95	64	43	76	152	96	215	156
ENSG00000226084	51	34	26	14	63	47	171	201	35	137	76	48	83	54	59	189	146	230	142
ENSG00000134748	276	163	476	301	580	313	643	1293	138	615	428	247	402	265	445	659	496	564	828
ENSG00000142892	20	16	73	45	63	50	181	435	30	178	101	43	100	57	94	183	124	137	268
ENSG00000287743	0	0	0	0	0	1	0	1	1	0	0	0	1	0	0	2	1	1	1
ENSG00000229332	0	0	0	0	0	0	0	0	0	0	0	0	0	0	0	0	0	0	0
ENSG00000227937	0	0	0	0	0	0	0	0	0	0	0	0	0	0	0	0	0	0	0
ENSG00000229752	0	0	0	0	0	0	0	1	1	1	0	0	0	0	0	0	7	1	3
ENSG00000237505	2	0	12	4	6	2	2	6	0	4	2	1	2	0	3	1	5	9	3
ENSG00000285462	0	0	0	0	0	0	0	0	0	0	0	0	0	0	0	0	0	0	0
ENSG00000233216	0	0	0	0	0	0	0	0	0	0	0	0	2	0	0	0	0	0	0
ENSG00000197273	0	0	2	2	0	0	0	0	0	0	0	0	0	0	0	0	0	0	0
ENSG00000226804	0	0	0	0	0	0	0	0	0	0	0	0	0	0	0	0	0	0	0
ENSG00000230728	0	0	0	0	0	0	0	0	0	0	0	0	0	0	0	0	0	0	0
ENSG00000232846	0	0	0	0	0	0	1	0	0	0	0	1	0	0	0	0	0	2	0
ENSG00000230787	0	0	0	0	0	0	1	1	0	0	0	0	0	0	0	0	0	0	0
ENSG00000116641	169	93	644	345	361	227	537	1312	126	623	513	292	364	247	381	617	526	591	740
ENSG00000172260	0	8	2	2	0	0	3	3	0	0	0	2	0	2	1	3	0	4	1
ENSG00000285473	0	0	0	0	0	0	0	0	0	0	0	0	0	0	0	0	0	0	0
ENSG00000237959	0	0	0	0	0	0	0	0	0	0	0	0	0	0	0	0	0	0	0
ENSG00000231364	0	0	0	0	0	0	0	0	0	0	0	0	0	0	0	0	0	0	0
ENSG00000234578	0	0	0	0	0	0	0	0	0	0	0	0	0	0	0	0	0	0	0
ENSG00000137944	100	43	391	198	238	142	767	1248	119	483	369	207	297	175	354	575	544	595	801
ENSG00000229505	0	0	0	0	0	0	0	0	0	0	0	0	0	0	0	0	0	0	0
ENSG00000228187	0	0	0	0	0	0	7	15	1	8	0	0	0	0	0	3	1	3	2
ENSG00000182183	4	1	1	0	0	0	1	3	1	0	2	0	3	2	0	7	1	4	4
ENSG00000236407	0	0	0	0	0	0	0	4	0	0	0	0	0	0	0	1	2	0	0
ENSG00000271949	0	0	0	0	0	0	0	0	0	0	0	0	0	0	0	0	0	0	0
ENSG00000227062	0	0	0	0	0	0	0	0	0	0	0	0	0	0	0	0	0	0	0
ENSG00000067334	252	121	613	347	624	298	443	913	122	544	801	503	609	367	475	723	657	675	722
ENSG00000235011	0	0	0	0	0	0	0	0	0	0	0	0	0	0	0	0	0	0	0
ENSG00000213559	0	0	0	0	0	0	1	2	1	0	0	0	0	0	0	0	1	0	1
ENSG00000287587	0	0	0	0	0	1	0	0	0	0	0	0	0	0	0	0	0	0	0
ENSG00000142949	695	330	2794	1858	916	527	1544	3167	317	1965	846	708	618	453	768	1605	598	1148	1383
ENSG00000232882	0	0	13	3	5	4	3	14	3	12	9	5	13	2	12	4	5	5	12
ENSG00000171502	2	0	3	0	5	2	4	9	1	4	5	1	2	3	7	3	2	5	0
ENSG00000116157	80	38	160	100	242	146	631	1263	152	821	194	127	267	188	218	397	234	601	601
ENSG00000143036	79	17	214	103	121	57	86	154	21	140	63	47	113	66	120	107	108	99	104
ENSG00000230817	0	0	0	0	0	0	2	0	0	0	0	0	0	0	0	0	0	0	0
ENSG00000065243	8	3	178	106	130	95	314	751	88	364	194	112	150	117	302	458	275	271	354
ENSG00000226759	0	0	0	0	0	0	0	0	0	0	0	0	0	0	0	0	0	0	0
ENSG00000226960	0	0	0	0	0	0	0	0	0	0	0	0	0	0	0	0	0	0	0
ENSG00000234080	0	0	0	1	0	0	31	95	2	75	0	0	0	0	0	11	2	39	37
ENSG00000237899	0	0	0	0	0	0	0	1	0	0	1	0	2	0	0	0	0	0	2
ENSG00000227290	0	0	0	0	1	0	0	0	0	0	0	0	0	0	0	0	0	0	0
ENSG00000282898	0	0	0	0	0	0	0	0	0	0	0	0	0	0	0	0	0	0	0
ENSG00000285409	0	0	0	0	0	0	0	0	0	0	0	0	0	0	0	0	0	0	0
ENSG00000117528	201	91	854	517	697	382	1123	2349	260	1241	759	363	737	341	704	1184	1143	1054	1299
ENSG00000271723	0	0	0	0	0	0	0	0	0	0	0	0	0	0	0	0	0	0	0
ENSG00000036549	110	78	302	174	257	116	361	917	94	391	221	127	180	108	345	395	275	318	398
ENSG00000225191	0	0	0	0	0	0	0	0	0	1	0	0	0	0	0	0	0	0	0
ENSG00000287870	0	0	0	0	0	1	0	0	0	0	0	0	0	0	0	1	0	1	0
ENSG00000232048	0	0	0	0	0	0	0	0	0	0	0	0	0	0	0	1	0	1	0
ENSG00000232857	0	0	0	0	0	0	0	0	0	0	0	0	0	0	0	0	0	0	0
ENSG00000273637	0	0	0	0	0	0	0	0	0	0	0	0	0	0	0	0	0	0	0
ENSG00000228838	0	0	0	0	0	0	2	0	0	0	1	0	1	1	0	0	0	0	0
ENSG00000283761	0	0	2	1	0	0	6	7	0	1	7	2	3	4	1	3	0	1	0
ENSG00000189433	1	0	0	0	0	0	0	0	0	0	1	0	0	0	0	0	0	0	5
ENSG00000230759	0	0	0	0	0	0	0	0	0	0	0	0	0	0	0	0	0	0	0
ENSG00000142700	1	1	2	0	1	2	0	3	0	2	0	4	4	1	0	2	0	2	0
ENSG00000285525	0	0	0	0	0	0	0	0	0	0	0	0	0	0	0	0	0	0	0
ENSG00000236098	0	0	0	0	0	0	0	0	0	0	0	0	0	0	0	0	0	0	0
ENSG00000233514	0	0	2	0	4	0	6	6	7	5	0	0	2	0	0	22	2	6	6
ENSG00000127124	330	156	1422	958	715	391	123	325	37	735	798	571	542	414	411	405	168	532	1205
ENSG00000266993	1	0	12	9	9	3	8	6	1	5	12	3	5	0	6	1	11	7	0
ENSG00000223675	0	0	0	0	0	4	1	0	0	2	0	0	2	0	1	2	0	0	2
ENSG00000229316	0	2	0	0	0	0	0	0	0	0	0	0	0	0	0	0	0	0	0
ENSG00000287406	0	0	0	0	0	0	0	0	0	0	0	0	0	0	0	0	0	0	0
ENSG00000225767	0	0	0	0	0	0	0	0	0	0	0	0	0	0	0	0	1	0	0
ENSG00000234099	1	2	0	0	0	0	1	0	0	0	0	0	0	0	0	0	0	0	0
ENSG00000137936	167	81	554	328	546	365	637	1092	112	830	421	267	404	281	302	575	336	409	689
ENSG00000235308	0	0	0	0	0	0	4	6	0	3	4	5	1	2	4	0	4	0	0
ENSG00000232752	0	0	0	0	0	0	0	0	0	0	0	0	0	0	0	0	0	0	0
ENSG00000235829	0	0	0	0	0	0	3	15	0	5	0	0	0	0	1	3	3	3	5
ENSG00000143032	0	0	1	1	0	0	0	0	0	0	0	0	0	0	0	1	0	0	0
ENSG00000226745	3	2	0	0	0	0	7	21	1	4	0	0	0	0	0	2	3	11	5
ENSG00000280040	0	0	0	2	0	0	0	0	1	1	0	0	0	0	0	2	0	1	0
ENSG00000117519	1583	764	3625	2175	3954	2378	2514	5599	823	4766	3505	2178	5013	3318	3855	2741	2396	3559	5685
ENSG00000270507	0	0	0	0	0	0	0	0	0	0	0	0	0	0	0	0	0	0	0
ENSG00000238037	0	0	0	0	0	0	0	0	0	0	0	0	0	0	0	0	0	0	0
ENSG00000134215	0	0	0	0	0	0	4	41	2	14	1	1	12	13	0	25	7	15	17
ENSG00000227935	0	0	0	0	0	0	0	0	0	0	0	0	0	0	0	0	0	0	0
ENSG00000228502	10	9	6	0	6	3	78	171	13	65	10	5	10	7	5	90	28	83	53
ENSG00000236268	0	0	0	0	0	0	0	0	0	0	0	0	0	0	0	0	0	0	0
ENSG00000271277	0	0	0	0	0	0	0	0	0	0	0	0	0	0	0	0	0	0	0
ENSG00000236888	0	0	0	0	0	0	1	0	0	0	0	0	0	0	0	0	0	0	0
ENSG00000279778	0	0	0	0	0	0	3	0	0	0	0	0	0	0	0	0	0	0	0
ENSG00000230828	0	0	0	0	0	0	0	0	0	0	0	0	0	0	0	0	0	0	0
ENSG00000188641	28	14	269	161	265	134	710	2046	263	1229	796	457	265	198	573	678	639	907	1325
ENSG00000152078	10	3	36	29	26	13	59	104	10	92	26	16	26	13	34	110	62	85	74
ENSG00000233359	0	0	0	0	0	0	0	0	0	0	0	0	1	0	0	0	0	0	0
ENSG00000237954	0	0	0	0	0	0	0	0	0	0	0	0	0	0	0	0	0	0	0
ENSG00000171492	18	9	91	60	110	57	233	512	49	277	208	123	140	60	80	354	196	289	431
ENSG00000233129	0	0	0	0	0	0	0	0	0	0	0	0	0	0	0	0	0	0	0
ENSG00000170989	174	92	737	463	1100	674	914	2380	202	721	499	320	498	301	1084	1166	459	589	900
ENSG00000233557	0	0	0	0	0	0	0	0	0	0	0	0	0	0	0	0	0	0	0
ENSG00000237897	0	0	1	0	1	0	2	6	0	4	0	0	0	2	1	4	3	5	5
ENSG00000116299	14	10	21	12	14	11	12	17	4	21	19	15	20	14	11	38	12	16	34
ENSG00000137962	2	5	11	3	7	3	13	80	4	2	1	2	11	2	18	11	2	3	4
ENSG00000286692	0	0	2	1	0	0	1	1	0	0	0	0	0	0	0	2	0	0	0
ENSG00000260464	0	0	0	0	4	2	1	4	0	3	0	0	3	0	2	1	4	1	1
ENSG00000237435	0	0	0	0	0	0	0	0	0	0	0	0	0	0	0	0	0	0	0
ENSG00000231996	0	0	0	0	0	0	0	0	0	0	0	0	0	0	0	0	0	0	0
ENSG00000273204	0	0	0	0	0	0	2	2	0	0	1	0	0	0	3	1	5	1	5
ENSG00000079739	520	257	1931	1123	1680	938	2544	3324	345	1779	1236	753	1274	830	1055	1515	989	1740	1554
ENSG00000117154	0	1	0	0	0	0	0	0	0	1	0	0	0	1	0	1	0	0	0
ENSG00000162377	85	47	201	106	236	103	208	519	63	263	197	97	193	114	243	258	212	179	372
ENSG00000224613	0	0	0	0	1	0	0	1	0	0	0	0	0	0	0	0	0	0	0
ENSG00000215871	0	0	0	0	0	0	0	0	0	0	0	0	0	0	0	1	1	0	0
ENSG00000287372	0	0	0	0	0	0	0	0	0	0	0	0	0	0	0	0	0	0	0
ENSG00000232542	0	1	0	0	0	0	3	0	0	1	3	0	0	0	0	0	0	0	0
ENSG00000116774	7	5	13	13	4	5	163	524	35	81	34	26	19	12	6	124	86	44	181
ENSG00000287756	0	0	0	0	0	0	0	0	0	1	0	0	0	0	0	0	0	0	0
ENSG00000284652	0	0	4	3	5	1	1	2	0	5	2	4	2	3	1	7	4	10	6
ENSG00000023909	176	103	600	393	439	218	490	899	91	530	335	244	294	187	408	523	354	378	634
ENSG00000069702	708	350	4851	2630	2402	1286	1751	4149	255	2307	912	548	1402	845	1460	1636	886	1446	2321
ENSG00000228399	0	0	0	0	0	0	14	35	5	17	2	1	1	0	0	15	7	11	7
ENSG00000236776	0	0	0	0	0	0	0	0	0	0	0	0	0	0	0	0	1	0	0
ENSG00000224685	0	0	0	0	0	0	0	0	0	0	0	0	0	0	0	0	0	0	0
ENSG00000287076	0	0	0	0	0	0	0	0	0	0	0	0	0	0	0	0	0	0	0
ENSG00000237480	0	0	0	0	0	0	0	0	0	0	0	0	0	0	0	0	0	0	0
ENSG00000271252	0	0	0	0	0	0	0	0	0	0	0	0	0	0	0	0	0	0	0
ENSG00000235794	0	0	0	0	0	0	0	0	0	0	0	0	0	0	0	0	0	0	0
ENSG00000286758	0	0	0	0	0	1	0	0	0	0	0	1	0	0	0	1	0	0	0
ENSG00000237337	0	0	0	0	0	0	0	0	0	0	0	0	0	0	0	0	0	0	0
ENSG00000233983	0	0	0	0	0	0	0	0	0	0	0	1	0	0	0	0	0	0	0
ENSG00000198198	123	65	549	344	331	200	802	1707	176	1107	464	410	292	240	355	665	373	451	532
ENSG00000230402	0	0	0	0	0	0	0	0	0	0	0	2	0	0	0	0	0	0	0
ENSG00000116793	53	21	183	109	152	123	214	371	47	194	135	78	106	95	118	212	190	197	199
ENSG00000232918	0	0	0	0	0	0	1	0	0	0	0	0	0	0	0	0	0	0	0
ENSG00000183298	357	206	151	100	383	287	201	136	39	86	318	246	362	266	428	234	147	67	98
ENSG00000234332	0	0	2	5	0	1	9	19	5	19	4	1	2	0	1	10	13	11	29
ENSG00000117525	100	52	398	256	523	271	389	975	142	673	213	130	617	382	931	587	588	480	582
ENSG00000225079	0	0	0	0	0	0	0	0	0	1	0	2	0	0	0	4	0	1	2
ENSG00000224238	0	0	0	0	0	0	2	2	0	3	1	1	4	5	4	0	1	3	2
ENSG00000229537	0	0	0	0	0	0	0	0	0	0	0	0	0	0	0	0	0	0	0
ENSG00000162699	0	0	0	0	0	0	0	0	0	0	0	0	0	0	0	0	0	0	0
ENSG00000162692	4	0	73	52	10	12	313	899	155	949	308	125	216	124	7	442	209	219	885
ENSG00000203914	1	1	5	0	4	1	82	82	14	55	4	0	2	1	2	75	87	52	51
ENSG00000270457	0	0	0	0	1	0	0	0	0	0	0	0	0	0	0	0	0	0	0
ENSG00000203858	216	103	663	382	340	149	318	249	44	256	292	193	325	204	67	327	196	325	334
ENSG00000231987	0	0	0	0	0	0	0	0	0	0	0	0	0	0	0	0	0	0	0
ENSG00000228057	1	0	1	0	1	1	13	21	7	8	0	2	0	0	0	8	9	6	15
ENSG00000224445	0	0	0	1	0	0	0	0	0	0	0	0	0	0	0	0	1	0	0
ENSG00000229842	0	0	0	0	0	0	0	0	0	0	0	0	0	0	0	0	0	1	0
ENSG00000229201	0	0	0	0	0	0	0	0	0	0	0	0	0	0	0	0	0	0	0
ENSG00000181656	0	0	0	0	0	0	0	3	1	0	0	0	0	0	0	0	0	3	3
ENSG00000122481	1	2	8	6	7	6	36	82	5	19	6	3	12	5	17	22	5	39	28
ENSG00000198162	394	208	468	267	401	263	495	978	122	442	314	172	311	173	483	479	393	517	614
ENSG00000171517	78	29	204	89	350	170	540	957	98	756	713	470	98	62	105	537	227	308	622
ENSG00000228852	0	0	5	1	3	4	1	2	0	1	1	0	4	0	0	2	3	1	0
ENSG00000203864	0	0	0	0	0	0	0	0	0	0	0	0	0	0	0	0	0	0	0
ENSG00000233482	0	0	0	0	0	0	0	0	0	0	0	0	0	0	0	0	0	0	0
ENSG00000230250	0	0	0	0	0	0	0	0	0	0	0	0	0	0	0	0	0	0	0
ENSG00000232878	0	0	3	3	0	0	5	4	0	8	3	0	0	0	0	0	0	1	1
ENSG00000143079	65	27	199	108	187	98	237	635	54	261	164	113	185	143	287	315	163	204	371
ENSG00000232450	10	1	3	2	3	0	34	17	4	14	1	2	3	4	4	8	10	8	14
ENSG00000223575	60	40	0	1	9	3	1	1	1	4	0	4	1	0	0	5	4	4	2
ENSG00000230768	0	0	0	0	0	0	0	1	0	0	0	0	0	0	0	0	0	0	0
ENSG00000235202	0	0	0	0	0	0	0	0	0	0	0	0	0	0	0	0	0	0	0
ENSG00000272715	0	0	0	0	0	0	0	2	0	3	1	1	0	0	0	0	0	0	0
ENSG00000235038	0	0	0	0	0	0	0	0	0	0	0	0	0	0	0	1	0	0	0
ENSG00000173947	0	4	10	7	10	6	49	71	7	22	19	12	16	9	8	11	19	36	21
ENSG00000230434	0	0	0	0	0	0	0	0	0	0	0	0	0	0	0	0	0	0	0
ENSG00000230718	0	0	0	0	0	0	0	0	0	0	0	0	0	0	0	0	0	0	0
ENSG00000134198	0	0	0	0	1	0	1	2	0	0	2	1	6	0	1	8	0	7	4
ENSG00000235595	0	0	9	5	0	2	1	2	0	0	3	0	6	1	0	3	1	0	0
ENSG00000226053	0	0	0	0	0	0	0	0	0	0	0	0	0	0	0	0	0	0	0
ENSG00000226128	0	0	0	0	0	0	0	1	0	0	0	0	1	0	0	0	1	1	0
ENSG00000279513	0	0	0	0	1	0	3	1	0	0	0	0	0	0	1	1	1	1	0
ENSG00000117620	20	11	69	35	64	32	138	245	17	94	75	34	64	24	86	161	102	161	97
ENSG00000223906	0	0	0	0	0	0	0	0	0	0	0	0	0	0	0	0	0	0	0
ENSG00000162688	59	30	390	193	243	111	790	1812	194	501	302	186	221	132	451	704	501	448	579
ENSG00000197106	0	2	48	39	18	14	2	16	0	32	12	8	18	19	9	24	4	14	31
ENSG00000259946	0	0	0	0	0	0	1	1	1	2	0	0	1	0	2	0	6	1	0
ENSG00000236137	0	0	0	0	2	0	1	0	0	3	1	0	0	0	0	4	6	0	0
ENSG00000203859	6681	3269	21638	12497	10605	6084	20974	28450	2959	18144	14472	8974	14675	9410	3240	12627	9142	11690	16838
ENSG00000228086	0	0	0	0	0	0	0	0	0	0	0	0	0	0	0	0	0	0	0
ENSG00000213421	0	0	0	0	0	0	0	3	0	5	0	0	0	0	0	2	2	3	9
ENSG00000234020	0	0	0	0	2	0	0	1	0	0	0	0	0	0	0	0	1	1	2
ENSG00000236804	0	0	0	0	0	0	0	1	0	3	0	0	0	0	0	1	0	1	0
ENSG00000231072	0	0	1	0	0	0	154	154	16	48	0	0	0	0	1	95	53	39	1
ENSG00000273406	0	0	0	0	0	0	0	0	0	0	0	0	0	0	0	0	0	0	0
ENSG00000185946	15	9	45	32	33	27	60	179	12	75	37	28	40	22	32	69	62	56	65
ENSG00000162627	92	34	248	132	299	165	469	811	91	350	294	152	299	208	271	330	310	415	490
ENSG00000226715	0	0	0	0	0	0	65	90	50	9	0	0	0	0	0	197	11	21	8
ENSG00000162695	116	63	225	109	179	99	234	263	32	192	218	106	143	88	148	274	214	245	334
ENSG00000265808	171	78	501	234	679	339	673	1390	158	635	530	332	556	268	615	471	506	448	1042
ENSG00000225923	0	0	0	0	0	0	0	1	0	1	0	0	0	0	0	0	0	0	0
ENSG00000134247	232	107	1056	678	994	525	903	2151	178	1188	988	605	538	356	548	1113	653	1258	1486
ENSG00000187481	27	5	41	28	25	24	30	37	0	12	24	23	30	19	1	11	11	16	26
ENSG00000162664	85	50	136	64	152	95	126	278	35	164	136	86	156	85	168	222	172	152	174
ENSG00000236866	0	0	0	0	0	0	0	0	0	0	0	0	0	0	0	0	0	0	0
ENSG00000134253	27	9	18	22	31	23	59	71	3	26	15	8	7	5	14	66	12	23	14
ENSG00000223416	0	0	0	0	2	2	5	6	3	7	5	7	3	2	7	5	2	8	2
ENSG00000179571	0	0	0	0	0	0	0	1	0	1	0	0	0	0	0	2	0	0	0
ENSG00000227850	3	0	7	3	12	11	38	69	4	33	6	2	6	1	20	37	28	29	49
ENSG00000235777	0	0	0	0	0	0	0	0	0	0	0	0	0	0	0	0	0	0	0
ENSG00000285532	6	4	0	0	0	0	0	0	0	0	2	0	0	0	0	0	0	0	0
ENSG00000226755	0	0	0	0	0	0	0	0	0	0	0	0	0	0	0	0	1	0	0
ENSG00000232650	0	0	0	0	0	0	0	3	0	1	0	0	0	0	0	0	0	0	0
ENSG00000183508	8	9	20	4	15	3	8	19	8	17	13	10	37	28	15	50	46	82	50
ENSG00000277095	0	0	0	0	0	0	0	0	0	0	0	0	0	0	0	0	0	0	0
ENSG00000274927	0	0	0	0	0	0	0	0	0	1	0	0	0	0	0	0	0	0	0
ENSG00000264145	0	0	0	0	0	0	0	0	0	0	0	0	0	0	0	0	0	0	0
ENSG00000238256	0	0	0	0	0	0	0	0	0	0	0	0	0	0	0	0	0	0	0
ENSG00000198765	0	0	0	0	0	0	0	0	2	2	0	0	1	0	0	12	6	0	4
ENSG00000277702	1	0	7	2	1	5	5	6	0	6	6	6	7	10	0	3	0	0	7
ENSG00000143398	110	66	638	388	683	375	1207	2254	282	1405	742	473	457	291	641	1225	776	1022	1555
ENSG00000196505	34	15	99	46	66	34	110	198	20	105	74	45	57	44	79	137	91	104	123
ENSG00000223489	0	0	0	0	0	0	1	2	0	1	0	1	0	2	0	2	0	0	5
ENSG00000230546	0	0	0	0	0	0	0	0	0	0	0	0	0	0	0	0	0	0	0
ENSG00000213262	0	0	0	0	0	0	1	3	0	0	0	0	0	0	0	0	1	2	0
ENSG00000287015	0	0	0	0	0	0	0	0	0	0	0	0	0	0	0	0	0	0	0
ENSG00000235526	0	0	0	1	0	0	0	0	0	0	0	0	0	0	0	0	0	1	0
ENSG00000228347	0	0	0	0	0	0	0	3	0	1	0	0	0	0	0	3	3	0	1
ENSG00000236012	0	0	0	0	0	0	0	1	0	0	0	0	0	0	0	0	2	1	0
ENSG00000270911	0	0	0	0	0	0	4	0	0	2	0	0	2	0	1	0	0	2	0
ENSG00000134200	0	0	0	0	0	0	0	0	0	0	0	0	0	0	0	0	0	0	0
ENSG00000065183	56	12	251	116	203	115	280	692	94	311	265	142	267	181	281	396	202	265	508
ENSG00000227082	1	0	8	2	0	0	7	4	0	2	0	0	1	0	0	1	1	2	0
ENSG00000226126	0	0	0	0	0	0	1	3	0	1	0	0	0	0	0	3	4	1	1
ENSG00000163156	278	157	228	135	320	182	485	775	65	418	253	190	301	224	188	477	328	344	470
ENSG00000228453	0	0	0	0	0	0	0	0	0	0	0	0	0	0	0	0	0	0	0
ENSG00000274642	8	3	11	8	6	4	1	19	0	1	12	5	4	3	6	4	2	8	11
ENSG00000261168	0	0	0	0	1	0	5	1	0	7	0	0	0	0	0	3	1	0	0
ENSG00000287980	0	0	0	0	0	0	0	0	0	0	0	0	0	0	0	0	0	0	0
ENSG00000229283	0	0	0	0	0	0	0	0	0	0	0	0	0	0	0	0	0	0	0
ENSG00000226172	1	0	0	0	0	0	0	0	0	0	0	0	0	0	0	0	0	0	0
ENSG00000079335	3	0	18	14	9	5	34	59	9	34	21	3	16	7	25	31	24	40	31
ENSG00000143119	0	0	3	2	7	10	44	200	38	49	31	16	124	76	35	259	120	216	256
ENSG00000233432	0	0	0	0	0	0	0	3	0	2	0	0	0	0	0	1	1	3	5
ENSG00000229911	0	0	0	0	0	0	0	2	0	1	0	0	0	0	0	2	2	0	0
ENSG00000171943	50	33	49	36	31	16	29	83	14	44	73	55	34	15	36	49	28	33	73
ENSG00000270719	0	0	0	0	0	0	0	0	0	0	0	0	0	0	0	0	0	0	0
ENSG00000155761	0	0	0	0	0	0	2	5	0	0	1	0	1	0	0	1	0	0	4
ENSG00000230806	0	0	1	1	1	0	0	0	0	0	0	0	0	0	1	1	0	0	0
ENSG00000116830	49	17	86	45	87	60	164	368	32	187	122	60	80	52	132	239	115	103	192
ENSG00000234422	0	0	0	0	0	0	0	0	0	0	0	0	0	0	0	0	0	0	0
ENSG00000227056	0	0	0	0	0	0	1	1	0	0	0	0	0	0	1	0	0	0	0
ENSG00000227091	0	0	0	0	0	0	0	0	0	0	0	0	0	0	0	0	0	0	0
ENSG00000081026	69	36	143	82	156	82	73	222	26	82	59	45	111	78	178	114	83	48	100
ENSG00000224965	2	1	3	0	4	2	0	1	0	1	2	0	1	1	0	1	2	1	1
ENSG00000143458	154	88	125	74	121	64	134	251	31	153	166	99	117	69	89	169	132	145	206
ENSG00000230932	0	0	0	0	0	0	0	0	0	0	0	0	0	0	0	0	0	0	0
ENSG00000073754	0	0	0	0	0	0	0	0	0	0	0	0	0	0	0	0	0	0	0
ENSG00000228826	0	0	0	0	0	0	0	0	0	0	0	0	0	0	0	0	0	0	0
ENSG00000233907	0	0	0	0	0	0	0	0	0	0	0	0	0	0	0	0	0	0	0
ENSG00000225036	0	0	0	0	0	0	0	0	0	0	0	0	0	0	0	0	0	0	0
ENSG00000228420	0	0	0	0	0	0	0	0	0	0	0	0	0	0	0	0	0	0	0
ENSG00000250890	0	0	0	0	0	0	0	0	0	0	0	0	0	0	0	0	0	0	0
ENSG00000232240	0	0	0	0	0	0	0	0	0	0	0	0	0	0	0	0	0	0	0
ENSG00000230921	0	0	0	0	1	2	0	4	0	1	1	1	0	0	0	0	0	1	0
ENSG00000286151	0	0	0	0	0	0	0	0	0	0	0	0	0	0	0	0	0	0	0
ENSG00000234388	0	0	0	0	0	0	0	0	0	0	0	0	0	0	0	0	0	0	0
ENSG00000271736	0	0	0	0	0	0	0	0	0	0	0	0	2	3	2	0	1	0	0
ENSG00000233717	0	0	0	0	1	0	0	1	0	0	0	0	0	0	0	0	0	0	0
ENSG00000163155	53	47	152	90	132	100	385	658	77	230	98	58	93	65	125	296	125	197	283
ENSG00000241975	0	0	1	1	2	0	6	12	0	5	5	0	0	3	3	11	16	4	2
ENSG00000270976	0	0	0	0	0	0	0	0	0	0	0	0	0	0	0	0	0	0	0
ENSG00000228217	0	0	1	0	1	1	3	7	0	5	3	1	6	3	3	5	2	0	2
ENSG00000270342	0	0	0	0	0	0	0	0	0	0	0	0	0	0	0	0	0	0	0
ENSG00000231100	0	0	0	0	0	0	0	0	0	1	2	0	0	0	1	0	0	0	0
ENSG00000116824	5	0	0	2	0	0	9	15	6	9	5	7	17	6	1	99	34	65	51
ENSG00000235887	0	0	0	0	0	0	0	0	0	0	0	0	0	0	0	0	0	0	0
ENSG00000237460	0	0	0	0	0	0	0	0	0	0	0	0	0	0	0	0	0	0	0
ENSG00000235756	0	0	0	0	0	0	0	0	0	0	0	0	0	0	0	0	1	0	0
ENSG00000173810	0	0	0	0	0	0	0	1	0	1	0	0	0	0	0	1	0	1	0
ENSG00000235005	0	0	0	0	0	0	0	0	0	0	0	0	0	0	0	0	0	0	0
ENSG00000271890	0	0	0	0	0	0	0	0	0	0	0	0	0	0	0	0	0	0	0
ENSG00000227425	0	0	0	0	0	0	1	5	0	0	0	0	0	0	0	1	0	0	0
ENSG00000239216	0	0	0	0	0	0	0	0	0	0	0	0	0	0	0	0	0	0	0
ENSG00000283360	0	1	2	1	0	0	1	0	0	2	1	0	2	6	0	3	0	2	0
ENSG00000117262	36	14	34	20	57	33	91	148	14	63	59	46	29	29	21	81	91	72	96
ENSG00000227907	0	0	0	0	0	0	0	0	0	0	0	0	0	0	0	0	0	0	0
ENSG00000227970	0	0	0	0	0	0	0	0	0	0	0	0	0	0	0	0	0	0	0
ENSG00000261055	0	0	0	0	0	0	0	2	0	2	0	0	1	1	0	0	0	0	0
ENSG00000231613	4	7	1	0	1	2	3	7	1	2	2	0	2	2	5	8	4	10	0
ENSG00000137947	50	15	121	65	182	84	316	688	78	325	211	133	166	105	150	289	264	271	389
ENSG00000236689	0	0	0	0	0	0	0	0	0	0	0	0	0	0	1	0	0	0	0
ENSG00000230946	0	0	1	2	1	0	0	2	0	0	1	0	2	1	0	1	0	1	0
ENSG00000226028	0	0	0	0	0	0	0	0	0	0	0	0	0	0	0	0	0	0	0
ENSG00000229021	0	0	1	2	3	0	0	3	0	3	10	3	8	0	4	2	4	11	4
ENSG00000203825	0	0	0	0	0	0	1	0	0	0	0	0	0	0	0	1	1	1	1
ENSG00000184371	90	52	69	70	125	110	154	672	35	264	138	114	134	102	158	158	75	153	205
ENSG00000233449	0	0	0	0	0	0	0	0	0	0	0	0	0	0	0	0	0	0	0
ENSG00000242943	0	0	0	0	0	0	0	0	0	0	0	0	0	0	0	0	0	0	0
ENSG00000232499	11	11	25	13	26	16	16	35	10	35	34	24	14	9	29	36	13	31	21
ENSG00000232265	0	0	0	0	0	0	0	1	0	0	0	0	0	0	0	1	0	2	0
ENSG00000163154	0	0	1	1	4	1	14	21	12	8	1	0	15	2	2	55	17	9	40
ENSG00000232995	0	0	2	1	4	1	3	6	1	2	1	1	1	3	3	0	1	6	1
ENSG00000238087	0	0	0	0	0	0	0	0	0	0	0	0	0	0	0	0	0	0	0
ENSG00000227777	0	0	0	0	0	0	0	1	0	2	0	0	0	0	0	1	0	0	0
ENSG00000177173	1	0	1	0	1	2	10	43	3	9	2	1	1	0	1	15	10	7	10
ENSG00000238022	0	0	0	0	0	0	0	0	0	0	0	0	0	0	0	0	0	0	0
ENSG00000231671	0	0	0	0	0	0	0	0	0	0	0	0	0	0	0	0	0	0	0
ENSG00000143158	206	113	438	248	488	237	460	652	84	421	306	181	542	292	337	375	506	568	492
ENSG00000271092	0	0	0	0	0	0	1	0	0	1	2	0	1	0	0	1	0	0	0
ENSG00000276118	0	0	0	0	0	0	0	0	0	0	0	0	0	0	0	0	0	0	0
ENSG00000232148	0	0	0	0	0	0	0	0	0	0	0	0	0	0	0	0	0	0	0
ENSG00000278811	0	0	2	0	0	0	2	3	3	1	0	0	6	2	0	2	2	0	0
ENSG00000000460	10	8	22	9	9	10	49	95	14	52	23	6	14	8	28	57	32	26	35
ENSG00000275075	0	0	0	0	0	0	0	0	0	0	0	0	0	0	0	0	0	0	0
ENSG00000135862	852	403	4409	2678	3282	1896	3544	8409	879	7090	3623	2239	2671	1832	3458	5678	2547	6798	8150
ENSG00000232952	2	2	28	13	13	6	27	83	8	58	12	10	11	5	23	40	26	37	73
ENSG00000285922	0	0	0	0	0	0	0	0	0	0	0	0	0	0	0	0	0	0	0
ENSG00000275801	0	0	0	0	0	0	0	0	0	0	0	0	0	0	0	0	0	0	0
ENSG00000143198	94	35	283	129	191	124	893	2145	235	856	377	216	236	160	148	948	458	727	1024
ENSG00000232212	0	0	0	0	0	0	0	0	0	0	0	0	0	0	0	0	0	0	0
ENSG00000143621	541	251	1056	594	1453	878	2079	3861	455	2357	2127	1311	1663	1129	1373	2198	1778	2381	2626
ENSG00000260322	0	0	0	0	0	0	0	0	0	0	0	0	0	0	0	0	0	0	0
ENSG00000223495	0	0	0	0	0	0	0	0	0	0	0	0	0	0	0	0	0	0	0
ENSG00000143156	68	36	55	41	45	22	134	231	31	114	80	47	73	59	81	125	102	91	159
ENSG00000198771	0	0	6	3	7	6	14	65	18	19	12	6	65	34	4	114	44	114	95
ENSG00000225462	21	6	92	52	23	23	104	98	7	27	37	18	30	11	11	31	31	12	32
ENSG00000237756	0	0	0	0	0	0	0	0	0	0	0	0	0	0	0	0	0	0	0
ENSG00000213064	137	63	788	421	387	204	337	323	29	353	337	183	312	178	328	485	311	621	527
ENSG00000143179	34	25	190	101	250	175	290	686	87	346	269	202	134	123	148	314	172	292	385
ENSG00000271187	0	0	0	0	0	0	0	0	0	0	0	0	0	0	0	0	0	0	0
ENSG00000274562	0	0	0	0	0	0	0	0	0	0	0	0	0	0	0	0	0	0	0
ENSG00000231175	0	0	0	0	0	0	0	0	0	0	0	0	0	0	0	0	0	0	0
ENSG00000143185	0	0	0	0	0	0	1	2	0	0	1	0	1	0	0	6	5	7	1
ENSG00000272931	0	0	0	0	1	0	1	1	0	1	1	0	0	0	1	1	1	2	0
ENSG00000143190	109	62	161	95	172	86	111	134	14	96	196	119	113	89	112	177	191	198	147
ENSG00000225475	1	0	0	0	1	0	2	5	0	2	0	0	1	0	0	3	1	2	4
ENSG00000232223	0	0	0	0	0	0	0	0	0	2	0	0	0	1	0	0	0	1	0
ENSG00000235303	0	0	0	0	0	0	0	0	0	0	0	0	0	0	0	0	0	0	0
ENSG00000234810	0	0	0	0	0	2	2	3	0	2	8	2	0	0	0	0	4	1	3
ENSG00000224468	0	0	3	0	1	0	14	16	2	21	20	6	1	0	4	11	7	9	2
ENSG00000232551	0	0	0	0	0	0	1	0	0	2	0	0	0	0	0	0	0	1	1
ENSG00000092607	3	1	6	2	6	7	0	12	1	0	4	1	6	3	2	1	0	2	0
ENSG00000238270	0	0	0	0	0	0	0	0	0	0	0	0	0	0	0	0	0	0	0
ENSG00000285894	1	0	3	3	1	5	0	3	0	3	1	0	1	0	5	0	3	0	4
ENSG00000236025	0	0	0	0	0	0	0	0	0	0	0	0	0	0	0	0	0	0	0
ENSG00000230704	0	0	0	0	0	0	0	0	0	0	0	0	0	0	0	0	0	0	0
ENSG00000283255	0	0	0	0	0	0	0	0	0	0	0	0	0	0	0	0	0	0	0
ENSG00000286754	0	0	0	0	0	0	1	2	0	0	0	0	0	1	2	0	0	0	0
ENSG00000117091	0	0	0	0	1	0	9	32	24	22	6	3	22	13	4	89	36	99	68
ENSG00000143171	0	0	0	0	0	0	0	1	0	0	0	0	0	0	0	0	0	0	0
ENSG00000275767	0	0	0	0	0	0	0	0	0	0	0	0	0	0	0	0	0	0	0
ENSG00000047410	523	245	1435	778	1188	702	1125	2399	258	1260	1448	813	1130	653	1330	1479	1283	1251	1097
ENSG00000231992	0	0	0	0	0	0	0	1	0	0	0	0	0	0	0	0	2	0	0
ENSG00000171806	3	1	28	17	22	16	55	103	10	33	21	25	40	15	25	62	48	29	48
ENSG00000287919	0	0	0	0	0	0	0	0	0	0	0	0	0	0	0	2	2	5	0
ENSG00000233882	0	0	0	0	0	0	0	0	0	0	0	0	0	0	0	0	0	0	0
ENSG00000134216	0	0	0	0	0	0	3	0	0	0	0	1	0	0	0	0	0	0	0
ENSG00000230748	0	0	0	0	0	0	0	0	0	0	0	0	0	0	0	0	0	0	0
ENSG00000254154	0	0	0	1	2	0	0	2	0	0	0	0	0	0	0	0	0	2	0
ENSG00000162694	28	15	117	72	104	60	268	481	63	287	104	46	66	50	112	285	204	169	215
ENSG00000238108	0	0	0	0	0	0	0	0	0	0	0	0	0	0	0	0	0	0	0
ENSG00000118197	25	7	149	88	120	71	173	482	60	225	121	70	124	77	127	144	154	144	213
ENSG00000135842	90	51	157	60	714	415	231	652	63	191	131	96	313	206	812	302	156	159	331
ENSG00000229258	0	0	0	0	0	0	0	0	0	0	0	0	0	0	0	0	0	0	0
ENSG00000287472	0	0	0	0	0	0	0	0	0	0	0	0	0	0	0	0	0	0	0
ENSG00000241318	0	0	8	5	1	4	8	7	1	6	4	0	5	1	2	5	1	2	1
ENSG00000228238	0	0	1	0	0	0	0	0	0	0	0	0	0	0	0	0	0	0	0
ENSG00000232393	0	0	0	0	0	0	0	1	0	1	0	0	0	0	0	0	1	1	2
ENSG00000184155	0	0	0	0	1	0	0	0	0	0	0	0	0	0	0	0	0	0	1
ENSG00000058085	0	0	0	0	3	1	0	4	0	2	0	0	0	2	4	1	9	0	1
ENSG00000260088	0	0	5	1	0	0	0	2	0	0	1	0	0	3	1	0	0	0	1
ENSG00000116815	14	4	45	33	42	23	109	296	33	150	59	23	47	30	59	133	111	131	142
ENSG00000232917	0	0	0	0	0	0	0	5	1	3	0	0	0	1	0	2	1	1	2
ENSG00000233057	0	0	1	0	0	2	11	26	4	15	0	0	0	1	0	18	4	11	11
ENSG00000143167	0	0	0	0	0	0	0	6	0	3	1	0	1	1	0	3	5	6	0
ENSG00000143184	1	0	0	0	0	0	1	2	0	0	1	0	1	1	0	8	3	6	3
ENSG00000224691	5	1	7	2	0	2	0	0	0	0	4	0	3	2	0	3	0	0	0
ENSG00000235101	0	0	0	2	0	0	0	0	0	0	0	0	0	0	0	0	1	0	0
ENSG00000228215	0	0	0	0	0	0	0	0	0	0	0	0	0	0	0	0	0	0	0
ENSG00000233626	0	0	1	0	1	0	0	0	0	0	0	0	0	0	0	0	0	1	0
ENSG00000143228	4	0	9	0	8	10	7	8	5	23	1	0	19	2	20	47	11	5	8
ENSG00000235827	0	0	0	0	0	0	0	0	0	0	0	0	0	0	0	0	0	0	0
ENSG00000231714	0	0	0	0	0	0	0	0	0	0	0	0	0	0	0	0	0	0	0
ENSG00000143178	13	10	32	21	10	12	17	42	2	16	19	5	19	8	10	26	17	19	7
ENSG00000116833	917	410	3295	1840	2617	1354	2733	6625	740	6788	3016	1775	1963	1114	2210	4953	2681	3694	7167
ENSG00000227740	11	14	11	4	8	3	21	12	0	14	6	11	2	1	1	6	19	28	1
ENSG00000000457	29	11	61	33	74	49	176	421	31	137	80	60	60	28	65	152	101	81	167
ENSG00000285638	0	0	0	0	0	0	0	0	0	0	0	0	0	0	0	0	0	0	0
ENSG00000230987	0	0	0	0	1	0	1	10	0	5	0	1	1	0	0	5	1	7	3
ENSG00000232527	0	0	0	1	0	0	2	0	0	0	2	1	1	1	0	0	0	1	1
ENSG00000215833	0	0	0	0	0	0	0	2	0	2	0	0	0	0	0	0	0	1	1
ENSG00000228167	0	0	0	0	0	0	6	8	4	2	1	0	0	0	0	7	1	8	4
ENSG00000223344	0	0	0	0	0	0	0	0	0	0	0	0	0	0	0	0	0	0	0
ENSG00000150732	0	0	0	0	0	0	0	0	0	0	0	0	0	0	0	0	0	0	0
ENSG00000157064	0	1	2	4	32	9	17	26	4	24	6	3	4	1	19	18	21	25	8
ENSG00000288139	0	0	0	0	0	0	0	0	0	0	0	0	0	0	0	0	0	0	0
ENSG00000215808	0	0	0	0	1	1	7	31	2	3	0	0	0	0	0	0	1	6	4
ENSG00000059588	38	17	74	38	55	32	82	164	14	52	55	25	48	29	65	130	60	64	45
ENSG00000237379	0	0	0	0	0	0	0	0	0	0	0	0	0	0	0	1	0	0	0
ENSG00000122224	7	3	0	0	0	0	4	20	1	7	4	0	6	2	0	26	13	35	12
ENSG00000162782	0	0	0	0	0	0	0	1	0	0	1	0	0	0	2	0	0	0	0
ENSG00000238051	0	0	0	0	0	0	3	0	0	0	0	0	0	0	0	5	1	0	0
ENSG00000233196	0	0	0	0	0	0	1	0	0	0	0	0	0	0	0	1	0	0	0
ENSG00000229220	3	4	18	9	7	6	26	31	3	41	29	18	9	6	11	18	8	18	18
ENSG00000143653	275	119	775	468	604	341	1096	1983	263	976	699	384	644	463	589	712	749	943	1168
ENSG00000227747	0	0	0	0	0	0	0	3	0	0	0	0	0	0	0	0	0	0	1
ENSG00000228081	0	0	0	0	0	0	0	0	0	0	0	0	0	0	0	1	0	0	0
ENSG00000228020	0	0	0	0	0	0	0	0	0	0	0	0	0	0	0	0	0	0	0
ENSG00000234975	19	12	29	14	53	16	45	324	14	122	26	17	24	26	30	97	261	269	251
ENSG00000162851	15	5	118	59	89	46	282	654	87	408	164	73	89	49	98	206	201	176	383
ENSG00000271427	0	0	0	0	1	0	0	0	0	0	0	0	0	0	0	2	0	1	0
ENSG00000143353	30	6	39	22	24	10	108	304	33	105	86	25	32	20	36	87	113	101	153
ENSG00000197965	616	315	1161	707	1635	917	1114	1285	95	748	1023	651	839	553	698	863	656	1197	922
ENSG00000143493	56	32	158	82	157	101	279	452	55	238	169	98	146	105	167	277	210	189	267
ENSG00000230777	0	0	0	0	0	0	7	9	0	6	1	1	1	0	0	6	1	3	4
ENSG00000179397	1	0	11	4	5	1	5	20	2	5	9	2	0	0	4	8	12	15	1
ENSG00000224540	0	0	0	0	0	0	1	2	0	2	0	0	0	0	0	1	1	0	1
ENSG00000186197	20	6	10	8	14	1	31	41	3	9	7	2	9	7	4	33	14	5	7
ENSG00000229067	0	0	0	0	0	0	0	1	0	0	0	0	0	0	0	0	0	0	0
ENSG00000227711	0	0	0	0	0	0	0	0	0	1	0	0	0	0	0	0	0	0	0
ENSG00000261182	0	0	0	0	0	0	0	0	0	0	0	0	0	0	0	0	0	0	0
ENSG00000228879	0	0	0	0	0	0	0	0	0	0	0	0	0	0	1	0	0	0	0
ENSG00000162670	0	0	17	10	2	1	17	49	4	22	18	6	5	4	0	19	6	6	36
ENSG00000225712	0	0	0	0	0	0	8	28	4	8	0	1	0	0	0	8	5	7	8
ENSG00000162761	0	0	0	0	0	0	0	0	0	0	0	0	0	0	0	0	0	0	0
ENSG00000143199	6	0	5	3	5	2	1	3	2	3	5	5	2	2	9	4	2	1	2
ENSG00000007908	0	0	0	0	0	0	0	64	1	0	0	0	0	0	0	2	0	1	6
ENSG00000092978	33	30	120	91	146	71	184	397	38	228	181	116	172	100	214	225	206	193	279
ENSG00000143499	243	132	463	352	508	288	1011	2122	247	914	412	262	568	367	366	875	714	979	961
ENSG00000188404	1	0	5	1	9	2	30	166	80	43	65	31	195	118	41	413	66	495	363
ENSG00000227735	0	0	0	0	0	0	0	0	0	0	0	0	0	0	0	0	0	0	0
ENSG00000228504	0	0	0	0	0	0	0	0	0	0	0	0	0	0	0	0	0	0	0
ENSG00000274702	0	0	0	0	0	0	0	0	0	0	0	0	0	0	0	0	0	0	0
ENSG00000226211	0	0	0	0	0	0	0	0	0	0	0	0	0	0	0	0	0	0	0
ENSG00000287205	0	0	0	0	1	0	0	0	0	0	0	0	0	0	0	0	0	0	0
ENSG00000203697	6	2	20	5	16	4	12	12	4	25	4	1	2	2	10	11	10	6	1
ENSG00000116574	2154	999	8037	4831	10582	5765	9238	18031	1668	8607	3644	2200	3949	2403	7575	5818	3814	4979	9327
ENSG00000287929	0	0	0	0	0	0	0	0	0	0	0	0	1	0	0	0	0	0	0
ENSG00000227940	0	0	0	0	0	0	0	0	0	0	0	0	0	0	0	0	0	0	0
ENSG00000143248	18	4	28	16	28	16	13	282	24	22	17	9	101	65	164	13	31	20	28
ENSG00000162814	2	2	4	2	2	1	7	25	1	4	6	3	1	0	2	5	6	5	4
ENSG00000225172	0	0	0	0	0	0	0	0	0	0	0	0	0	0	0	1	0	0	0
ENSG00000261642	0	0	0	0	0	0	0	0	0	0	0	0	0	0	0	0	0	0	0
ENSG00000228239	0	0	0	0	0	0	0	0	0	0	0	0	0	0	0	0	0	0	0
ENSG00000237283	0	0	0	0	0	0	0	0	0	0	0	0	0	0	0	0	0	0	0
ENSG00000116132	7	0	10	6	35	10	41	182	6	35	35	19	8	0	28	37	24	21	45
ENSG00000271475	1	2	2	0	2	4	21	5	1	2	1	1	1	0	3	0	2	0	2
ENSG00000231877	0	0	0	0	0	0	0	0	0	0	0	0	0	0	0	0	1	0	0
ENSG00000116679	380	146	986	535	829	383	879	1620	231	1007	708	477	808	457	652	3116	863	1044	1145
ENSG00000228536	1	0	1	1	3	0	0	8	1	3	1	1	0	0	0	7	11	9	2
ENSG00000229242	0	0	0	0	0	0	0	0	0	0	0	0	0	0	0	0	0	0	0
ENSG00000228470	0	0	0	0	0	0	0	4	0	1	4	4	1	0	0	4	2	1	3
ENSG00000152092	61	22	312	193	210	122	542	1714	135	742	433	274	117	101	130	606	309	480	661
ENSG00000234984	0	0	0	0	0	0	0	0	0	0	0	0	0	0	0	0	0	0	0
ENSG00000231648	0	0	0	0	0	0	0	0	0	0	0	0	0	0	0	0	0	0	0
ENSG00000229983	0	0	0	0	2	0	0	0	0	0	0	0	0	0	0	0	0	0	1
ENSG00000215149	0	0	0	0	0	0	0	0	0	0	0	0	0	0	0	0	0	0	0
ENSG00000225122	0	0	1	0	0	0	0	0	0	0	0	0	0	0	0	0	0	0	0
ENSG00000225920	0	0	2	0	0	0	4	5	0	1	4	1	1	2	2	3	0	4	0
ENSG00000143476	6	3	5	3	15	8	5	25	12	39	6	3	10	8	10	84	13	4	6
ENSG00000057252	89	38	599	267	343	175	375	872	88	622	319	169	319	192	353	469	331	629	653
ENSG00000285718	0	0	0	0	0	0	0	0	0	0	0	0	0	0	0	0	0	0	0
ENSG00000234070	0	0	0	0	0	0	0	0	0	0	0	0	0	0	0	0	0	0	0
ENSG00000233620	0	0	0	0	0	0	0	0	0	0	0	0	0	0	0	0	0	0	0
ENSG00000237783	0	0	0	0	0	0	0	0	0	0	0	0	0	0	0	0	0	0	0
ENSG00000233018	0	0	0	0	0	0	0	0	0	0	0	0	0	0	0	0	0	1	0
ENSG00000224783	0	0	0	0	0	0	0	0	0	0	0	0	0	0	0	0	0	0	0
ENSG00000162852	232	111	505	329	453	265	415	1227	119	572	410	277	306	220	361	488	357	574	643
ENSG00000273004	0	1	10	0	3	2	4	7	1	2	2	3	1	0	3	2	3	4	0
ENSG00000268062	0	1	1	1	3	1	0	2	1	1	1	0	0	0	0	0	0	3	0
ENSG00000116962	17	8	190	122	171	103	191	1253	116	162	66	44	99	57	173	339	171	146	640
ENSG00000288078	0	0	0	0	0	0	0	0	0	0	0	0	0	0	0	0	0	0	0
ENSG00000271399	0	0	0	0	3	2	0	0	0	0	1	0	0	0	0	0	0	0	0
ENSG00000229757	0	0	0	0	0	0	1	4	0	0	0	0	0	0	0	0	0	0	2
ENSG00000220749	291	117	52	54	164	101	22	35	11	91	126	62	82	59	63	51	31	27	43
ENSG00000181450	7	1	23	17	35	16	66	71	9	39	16	12	25	12	82	73	31	26	34
ENSG00000286285	5	1	0	3	2	0	0	1	0	2	1	0	0	2	0	8	2	3	3
ENSG00000225300	7	3	0	0	1	0	2	0	0	1	1	0	0	0	0	2	0	1	1
ENSG00000223842	0	0	0	0	0	0	1	1	0	0	0	0	0	0	0	0	0	0	0
ENSG00000228247	0	0	0	0	0	0	3	6	0	1	3	1	1	1	0	7	1	1	3
ENSG00000231424	0	1	2	2	1	0	3	2	1	1	0	1	0	0	0	0	1	0	1
ENSG00000143355	0	0	0	1	3	0	0	6	0	1	0	1	2	3	0	4	2	4	0
ENSG00000287177	0	0	0	0	0	0	0	0	0	0	0	0	1	0	0	0	0	0	0
ENSG00000237193	0	0	0	0	0	0	0	0	0	0	0	0	0	0	0	0	0	0	0
ENSG00000223490	0	0	0	0	0	0	0	0	0	0	0	0	0	0	0	0	0	0	0
ENSG00000121644	123	56	326	209	275	155	672	1120	131	732	319	154	203	121	345	660	499	719	940
ENSG00000174502	0	0	1	0	0	0	0	2	0	0	1	0	0	0	0	2	0	1	0
ENSG00000224286	0	0	0	0	0	0	0	0	0	0	0	0	0	0	0	0	0	0	0
ENSG00000143195	10	7	34	21	26	18	4	39	3	32	11	2	24	18	43	35	17	26	49
ENSG00000162849	12	5	39	36	53	51	35	35	3	27	24	21	41	29	38	13	17	17	16
ENSG00000232824	0	0	0	0	0	0	0	0	0	0	0	0	0	0	0	0	0	0	0
ENSG00000273416	15	7	4	2	3	1	1	5	0	1	2	2	1	2	0	1	0	5	1
ENSG00000282111	1	2	0	0	3	2	3	8	0	2	1	2	1	6	3	2	3	6	9
ENSG00000233410	0	0	0	0	0	0	0	0	0	0	0	0	0	0	0	0	0	0	0
ENSG00000067533	114	38	98	52	176	92	99	201	30	104	196	89	208	127	165	116	122	179	131
ENSG00000228955	0	0	0	0	0	0	0	2	0	2	0	0	1	0	0	0	5	1	0
ENSG00000270443	0	0	0	0	0	0	0	0	0	0	0	0	0	0	0	0	0	0	0
ENSG00000224702	0	0	0	0	0	0	0	0	0	0	0	0	0	0	0	0	0	0	0
ENSG00000271811	0	0	0	1	1	2	5	10	0	4	4	7	3	2	0	8	0	2	3
ENSG00000224278	0	0	0	0	0	0	0	0	0	0	0	0	0	0	0	0	0	0	1
ENSG00000235492	0	0	0	0	0	0	1	0	0	0	0	0	0	0	0	0	0	0	0
ENSG00000287808	10	1	2	0	4	4	5	6	0	4	1	2	1	1	1	13	2	3	5
ENSG00000229840	0	0	0	0	0	0	0	0	0	0	0	0	0	0	0	0	0	0	0
ENSG00000226486	0	0	0	0	0	0	0	0	0	0	0	0	0	0	0	0	0	0	0
ENSG00000227687	0	0	0	0	0	0	0	0	0	0	0	0	0	0	0	0	0	0	0
ENSG00000231814	0	0	0	0	0	0	0	0	0	0	0	0	0	0	0	0	0	0	0
ENSG00000286210	0	0	0	0	0	0	0	0	0	0	0	0	0	0	0	0	0	0	0
ENSG00000287364	0	0	0	0	0	0	0	0	0	0	0	0	0	0	0	0	0	0	0
ENSG00000260698	6	5	13	9	8	0	4	8	0	6	6	3	3	4	3	1	13	12	0
ENSG00000277007	1	0	4	1	2	0	7	2	0	0	5	1	3	2	1	4	3	1	2
ENSG00000229016	0	0	0	0	0	0	0	0	0	0	0	0	0	0	0	0	0	0	0
ENSG00000152104	568	244	544	346	344	206	1266	2696	191	815	851	546	396	202	403	1100	873	826	1813
ENSG00000236975	15	14	88	66	173	112	371	543	54	392	100	44	85	52	145	169	155	197	201
ENSG00000286541	0	0	0	0	0	0	0	0	0	0	0	0	0	0	0	0	0	0	0
ENSG00000117650	2	0	3	0	2	0	0	3	4	11	1	2	12	8	6	32	18	3	2
ENSG00000235021	0	0	2	0	1	1	0	0	0	0	0	0	0	0	0	1	0	1	1
ENSG00000203724	29	27	27	40	51	39	80	136	28	82	54	40	80	50	32	84	46	97	163
ENSG00000225006	0	0	2	0	0	0	0	0	0	0	0	0	0	0	0	0	0	0	0
ENSG00000287633	0	0	0	0	0	1	0	0	0	0	0	0	0	0	0	0	0	0	0
ENSG00000223375	0	0	0	0	0	0	0	1	0	0	0	0	0	0	0	0	0	0	0
ENSG00000230714	0	0	0	0	0	0	0	0	0	0	0	0	0	0	0	0	0	0	0
ENSG00000260855	5	1	14	5	6	1	5	5	1	2	4	1	8	2	2	5	7	11	7
ENSG00000236206	0	0	0	0	1	2	0	0	0	1	0	0	0	0	2	1	2	0	0
ENSG00000168118	266	123	410	230	600	338	938	1500	145	571	382	238	295	174	432	602	517	697	702
ENSG00000173726	401	165	929	479	907	465	1255	2446	252	1510	994	580	704	448	869	1385	1060	1761	1829
ENSG00000282852	0	0	0	0	1	0	0	0	0	0	0	0	0	0	0	0	0	0	0
ENSG00000152382	10	1	34	16	22	12	99	200	27	64	36	18	26	22	33	99	65	51	110
ENSG00000232100	0	0	0	0	0	0	0	0	0	0	0	0	0	0	0	0	0	0	0
ENSG00000230547	0	1	0	0	0	0	0	0	0	0	0	0	1	0	0	0	0	0	0
ENSG00000176754	0	0	0	0	0	0	0	0	0	0	0	0	0	0	0	0	0	0	0
ENSG00000227953	8	2	23	16	17	15	17	21	3	21	13	4	13	9	10	17	12	8	9
ENSG00000232215	0	0	0	0	0	0	0	0	0	0	0	0	0	0	0	0	0	0	0
ENSG00000135829	366	198	1526	835	1672	923	2038	3932	381	2168	1795	1144	1399	910	1614	2264	1404	2020	2507
ENSG00000228289	0	0	0	0	0	0	0	0	0	0	0	0	0	0	0	0	0	0	0
ENSG00000134717	105	51	209	110	226	109	411	732	116	374	271	148	215	117	219	458	322	452	503
ENSG00000232989	0	0	0	0	0	0	0	0	0	0	0	0	0	0	0	0	0	0	1
ENSG00000233537	0	0	0	0	0	0	0	0	0	0	0	0	0	0	0	0	0	0	0
ENSG00000116668	38	23	116	60	79	49	144	232	27	110	98	55	82	41	146	148	103	86	115
ENSG00000278180	0	0	0	0	0	0	0	0	0	0	0	0	0	0	0	0	0	0	0
ENSG00000232341	0	1	1	1	0	0	8	15	1	11	2	0	1	2	1	10	10	13	11
ENSG00000287676	0	0	0	1	0	0	1	1	0	0	0	3	0	0	0	0	1	0	1
ENSG00000236792	1	0	5	0	1	5	3	11	2	3	9	6	5	5	1	2	0	3	5
ENSG00000143207	135	62	271	176	281	166	261	524	51	273	368	232	260	168	223	279	323	295	332
ENSG00000270859	0	0	0	0	0	0	0	0	0	0	0	0	0	0	0	0	0	0	0
ENSG00000238224	0	0	0	0	0	0	0	0	0	0	0	0	0	0	0	0	0	0	0
ENSG00000286775	0	0	0	0	0	0	0	0	0	0	0	0	0	0	0	0	0	0	0
ENSG00000237492	0	0	0	0	0	0	0	0	0	0	0	0	0	0	0	0	0	0	0
ENSG00000230404	0	0	0	0	0	0	0	0	0	0	0	0	0	0	0	0	0	0	0
ENSG00000236230	0	0	0	0	0	0	0	0	0	0	0	0	0	0	0	0	0	0	0
ENSG00000026751	0	0	1	1	1	0	4	11	1	7	2	1	14	8	0	60	12	24	29
ENSG00000150681	0	0	6	6	5	0	39	43	3	10	3	3	2	8	2	41	16	21	23
ENSG00000116906	265	129	441	233	581	256	993	1954	209	1076	523	232	388	229	405	912	716	1026	1017
ENSG00000092969	2	9	16	6	6	1	5	34	3	18	15	11	0	7	18	30	13	49	21
ENSG00000157181	74	25	282	130	182	71	272	629	64	317	256	147	165	76	167	330	342	255	321
ENSG00000250762	0	0	0	0	0	0	0	0	0	0	0	0	1	0	0	0	1	0	0
ENSG00000236720	0	0	0	0	0	0	0	0	0	0	0	0	0	0	0	0	0	0	0
ENSG00000227421	0	0	0	0	0	0	0	0	0	0	0	0	0	0	0	0	0	0	0
ENSG00000227240	0	0	0	0	0	0	0	1	0	0	0	0	0	1	0	1	6	1	0
ENSG00000076258	7	2	28	9	20	10	78	148	26	76	35	17	21	14	32	80	60	46	129
ENSG00000286073	0	0	0	0	0	0	0	0	0	0	0	0	0	0	0	1	0	1	0
ENSG00000117697	111	61	180	92	196	118	301	541	71	265	125	79	214	122	193	264	138	165	333
ENSG00000235083	0	0	0	0	0	0	0	0	0	0	0	0	0	0	0	0	0	0	0
ENSG00000162669	1	0	4	0	4	1	13	36	2	17	5	3	2	3	5	10	14	19	4
ENSG00000225904	0	0	0	0	0	0	0	0	0	0	0	0	0	0	0	0	0	0	0
ENSG00000270920	0	1	0	0	0	0	0	0	0	0	0	0	0	0	0	0	0	0	0
ENSG00000143641	1410	767	9636	6301	5690	3656	4168	9950	1261	9738	3876	2568	4018	2822	3866	3841	2693	5563	8287
ENSG00000227630	0	0	0	0	2	1	1	0	0	0	0	0	0	0	0	0	0	1	0
ENSG00000228830	0	0	0	0	0	0	0	0	0	0	0	0	0	0	0	0	0	0	0
ENSG00000010932	0	0	0	0	3	0	2	17	0	2	1	0	1	1	0	2	5	0	10
ENSG00000282849	0	0	0	1	0	0	0	0	0	0	0	0	0	0	0	0	0	0	0
ENSG00000226640	0	0	0	0	0	0	0	0	0	0	0	0	0	0	0	0	0	0	0
ENSG00000010072	11	13	80	45	59	39	98	223	24	110	76	28	64	48	90	107	69	76	89
ENSG00000135766	229	192	1264	1359	610	670	495	1018	103	626	396	474	664	739	756	604	172	257	656
ENSG00000279261	0	0	0	0	0	0	0	0	0	0	0	0	1	0	0	0	0	0	0
ENSG00000213051	0	0	0	0	0	0	3	8	1	5	0	0	0	0	0	3	2	2	3
ENSG00000238054	0	0	0	0	0	0	0	0	0	0	0	0	0	0	0	0	0	0	0
ENSG00000163534	0	0	0	0	0	0	0	10	2	3	0	1	5	4	0	9	8	4	4
ENSG00000168243	120	53	204	132	250	155	35	59	4	63	22	27	106	80	109	42	35	188	53
ENSG00000281453	0	0	0	0	0	0	0	0	0	0	0	0	0	0	0	0	0	0	0
ENSG00000237469	0	0	0	1	0	0	0	0	0	1	0	0	0	0	0	0	0	1	0
ENSG00000224939	4	0	1	0	4	2	0	0	0	2	1	2	2	0	3	4	1	5	0
ENSG00000227613	0	0	0	0	0	0	2	0	0	0	0	0	0	0	0	0	0	0	0
ENSG00000116183	0	0	9	7	2	1	11	39	1	18	6	2	6	1	2	8	3	6	8
ENSG00000232194	0	0	2	0	0	0	1	0	0	0	0	0	0	0	0	0	4	0	0
ENSG00000231612	0	0	0	0	0	0	0	0	0	0	0	1	0	0	0	0	0	0	0
ENSG00000271036	0	0	0	0	0	0	0	0	0	0	0	0	0	0	0	0	0	0	0
ENSG00000170382	0	0	1	13	2	0	2	12	0	2	6	4	2	2	7	1	5	1	7
ENSG00000226868	0	0	0	0	1	0	0	0	0	0	0	0	0	0	0	0	0	0	0
ENSG00000279401	0	0	0	0	0	0	0	0	0	0	0	0	0	0	0	0	0	0	0
ENSG00000272362	0	0	0	0	2	0	0	0	0	0	0	0	0	0	0	0	0	0	0
ENSG00000287450	1	0	2	0	0	0	0	0	0	0	0	0	0	0	0	0	0	0	0
ENSG00000237011	0	0	0	0	0	0	0	0	0	0	0	0	0	0	0	0	0	0	0
ENSG00000233583	1	0	0	1	0	0	0	0	0	0	0	0	0	0	0	0	0	0	0
ENSG00000066027	147	98	372	274	342	277	313	637	76	404	380	254	287	213	334	373	321	507	568
ENSG00000286263	0	0	0	0	0	0	0	0	0	0	0	0	0	0	0	0	0	0	0
ENSG00000227006	0	0	8	8	0	0	6	23	2	13	14	8	14	4	1	6	8	4	0
ENSG00000224525	0	1	0	0	0	0	0	0	0	0	0	0	0	0	0	0	0	0	0
ENSG00000173728	0	0	1	0	1	0	0	1	0	0	3	1	0	0	0	0	6	1	3
ENSG00000225811	0	0	0	0	0	0	0	0	0	0	0	0	0	0	0	0	0	0	0
ENSG00000273093	0	0	0	0	0	0	0	0	0	0	0	0	0	0	0	0	0	0	0
ENSG00000227818	0	0	0	0	0	0	0	1	0	0	0	0	1	0	0	0	0	0	0
ENSG00000135828	25	13	157	55	112	67	230	377	47	178	75	31	110	45	132	221	117	103	229
ENSG00000286398	0	0	0	0	0	0	0	0	0	0	0	0	0	0	0	0	0	0	0
ENSG00000185523	0	1	0	0	1	0	1	2	0	0	1	0	0	0	0	1	0	0	0
ENSG00000116711	87	23	412	200	427	173	883	2016	292	1150	973	530	400	225	252	1119	865	780	1645
ENSG00000226750	0	0	0	0	0	0	0	1	0	1	0	0	0	0	0	0	0	0	0
ENSG00000285665	0	1	30	18	27	19	31	44	6	39	20	11	19	16	14	44	35	25	49
ENSG00000231022	0	0	0	0	0	0	0	0	0	0	0	0	0	0	0	0	0	0	1
ENSG00000224436	0	0	0	0	0	0	0	0	0	0	0	0	0	0	0	0	0	0	0
ENSG00000228208	0	0	0	0	0	0	0	0	0	0	0	2	0	0	0	0	0	0	0
ENSG00000273384	0	0	0	0	0	1	1	2	0	0	4	4	0	1	0	1	0	1	2
ENSG00000238061	48	23	6	6	11	3	4	4	2	1	1	2	1	2	2	2	2	1	1
ENSG00000234915	0	0	0	0	0	0	0	0	0	0	0	0	0	0	0	0	0	1	0
ENSG00000227585	0	0	0	0	0	0	0	0	0	0	0	0	0	0	0	0	0	0	0
ENSG00000157060	0	0	0	0	1	0	1	0	1	0	2	0	0	0	0	0	0	1	0
ENSG00000237213	0	0	0	0	0	0	0	0	0	0	0	0	0	0	0	0	0	0	1
ENSG00000224260	0	0	0	0	0	0	0	0	0	0	0	0	0	0	0	0	0	0	0
ENSG00000213045	0	0	0	0	1	0	0	0	0	0	0	0	0	0	0	0	0	0	0
ENSG00000230063	0	0	0	0	0	0	0	0	0	0	0	0	0	0	0	0	0	0	0
ENSG00000235467	0	0	0	0	0	0	0	0	0	0	0	0	0	0	0	0	1	0	0
ENSG00000123684	166	79	741	382	518	294	1015	2051	143	1032	917	495	548	309	534	823	750	912	1382
ENSG00000228044	0	0	0	0	1	0	0	0	0	0	0	0	0	0	0	0	0	0	0
ENSG00000225338	1	0	0	1	0	0	2	6	1	2	0	0	0	0	0	2	1	1	0
ENSG00000224407	0	0	0	0	0	0	0	0	0	0	0	0	0	0	0	0	0	0	0
ENSG00000232463	0	0	0	0	1	0	19	17	3	1	0	0	0	0	0	18	9	4	6
ENSG00000237457	0	0	0	0	1	0	1	1	0	0	0	0	0	0	0	1	1	1	0
ENSG00000225171	0	1	4	2	1	4	0	1	0	0	5	1	1	0	0	4	1	0	0
ENSG00000235386	0	0	0	0	0	0	0	0	0	0	0	0	0	0	0	0	0	0	0
ENSG00000123836	20	12	74	49	46	41	73	209	19	93	61	42	47	39	84	110	103	96	121
ENSG00000213690	0	0	0	0	0	0	0	0	0	0	0	0	0	0	0	0	0	0	1
ENSG00000229832	0	0	0	0	0	0	0	3	0	0	1	4	0	0	0	1	0	0	0
ENSG00000225233	0	0	0	0	2	0	0	0	0	0	0	0	0	0	0	0	0	0	0
ENSG00000237514	0	0	0	0	0	0	2	0	1	2	0	0	0	0	0	0	0	0	1
ENSG00000287856	0	0	0	0	0	0	0	0	0	0	0	0	0	0	2	0	1	0	0
ENSG00000203705	58	19	92	46	98	38	76	184	24	95	86	38	110	69	59	116	77	127	135
ENSG00000224040	1	2	9	6	13	2	1	6	1	4	5	6	19	5	4	3	2	4	9
ENSG00000228686	0	0	3	0	0	0	0	2	0	1	0	0	1	0	0	0	0	0	0
ENSG00000279838	72	60	25	25	24	5	12	8	5	11	23	11	45	22	31	370	78	84	73
ENSG00000174175	0	0	0	0	1	0	0	1	0	2	2	0	2	1	1	11	2	5	4
ENSG00000236401	0	0	0	0	0	0	0	0	0	0	0	0	0	0	0	0	0	0	0
ENSG00000241475	0	0	0	0	0	0	0	0	0	0	0	0	0	0	0	0	0	0	0
ENSG00000215800	0	0	0	0	0	0	0	0	0	0	0	0	0	0	0	0	0	0	1
ENSG00000286421	0	0	0	0	0	0	0	0	0	0	0	0	0	0	0	0	0	0	0
ENSG00000270936	0	0	0	0	0	0	0	0	0	0	0	0	0	0	0	0	0	0	0
ENSG00000008118	0	0	4	1	1	1	7	20	0	9	4	2	2	2	4	2	2	5	1
ENSG00000171161	400	262	920	670	854	653	541	1198	109	748	681	524	389	324	378	487	362	741	837
ENSG00000241505	0	0	0	0	0	0	0	0	0	0	0	0	0	0	0	0	0	0	0
ENSG00000282097	0	0	0	0	0	0	0	0	0	0	0	0	0	0	0	0	0	0	0
ENSG00000261453	0	0	0	0	0	0	0	0	0	0	0	0	0	0	0	0	0	0	0
ENSG00000231020	0	0	0	0	0	0	0	0	0	0	0	0	0	0	0	0	0	0	0
ENSG00000270818	0	0	0	0	0	0	0	0	0	0	0	0	0	0	0	0	0	0	0
ENSG00000196878	147	77	510	394	599	431	539	1495	188	1903	502	409	434	317	323	752	314	975	921
ENSG00000225561	0	0	0	0	0	0	0	0	0	0	0	0	0	0	0	0	0	0	0
ENSG00000074964	27	17	125	113	88	58	57	158	23	100	44	26	67	67	28	119	46	127	66
ENSG00000223847	0	0	0	0	0	0	0	0	0	0	0	0	0	0	0	0	0	0	0
ENSG00000277704	0	0	0	0	0	0	0	0	0	0	0	0	0	0	0	0	0	0	0
ENSG00000259815	0	0	0	0	0	0	0	0	0	0	0	0	0	0	0	0	0	0	0
ENSG00000240963	0	0	0	0	0	0	0	0	0	0	0	0	0	0	0	0	0	0	0
ENSG00000226570	0	0	0	0	0	0	0	0	0	0	0	0	0	0	0	0	0	0	0
ENSG00000198929	6	2	5	7	15	8	0	10	1	7	8	3	4	8	11	8	6	3	6
ENSG00000230628	0	0	0	0	2	0	1	0	0	0	2	0	0	0	0	0	0	0	0
ENSG00000227579	0	0	0	0	0	0	0	0	0	0	0	0	1	0	0	0	0	0	0
ENSG00000174606	54	25	177	100	157	79	276	460	50	231	118	101	116	65	239	296	170	211	238
ENSG00000121446	0	1	0	0	0	1	0	1	0	0	0	0	0	0	0	0	0	0	0
ENSG00000236905	6	2	6	1	0	2	1	5	0	1	0	0	0	0	1	0	0	1	0
ENSG00000233304	0	0	0	0	1	0	0	0	0	0	0	0	0	0	0	0	0	0	0
ENSG00000227887	0	0	0	0	0	0	0	1	0	0	0	0	0	0	0	0	0	1	0
ENSG00000116903	19	8	75	44	31	13	81	161	12	53	41	43	35	23	69	65	64	69	121
ENSG00000226196	0	0	0	0	0	0	0	0	0	0	0	0	0	0	0	0	0	0	0
ENSG00000287354	0	0	0	0	0	0	0	0	0	0	0	0	0	0	0	0	0	0	0
ENSG00000233827	0	0	0	0	0	0	0	0	0	0	0	0	0	0	0	0	0	0	0
ENSG00000198797	16	15	57	39	71	52	146	555	46	329	126	89	44	26	68	156	167	195	199
ENSG00000151414	79	44	449	250	408	204	836	2130	262	1184	472	309	498	333	810	1095	933	1162	1940
ENSG00000177614	24	11	113	65	79	66	21	89	13	101	31	29	52	39	129	74	19	134	95
ENSG00000235182	0	0	0	0	0	0	0	0	0	0	0	0	0	0	0	0	0	0	0
ENSG00000287157	0	0	0	0	0	0	0	3	0	0	0	0	0	0	0	0	0	0	0
ENSG00000233920	0	0	4	1	2	0	0	1	0	1	0	0	0	0	0	0	0	0	1
ENSG00000225755	0	0	0	0	0	0	0	0	0	0	0	0	0	0	0	0	0	0	0
ENSG00000197472	2	0	0	0	1	0	0	0	3	1	0	0	0	0	0	8	2	0	2
ENSG00000230184	2	0	4	0	0	0	0	0	0	1	2	1	2	1	1	0	0	1	0
ENSG00000232436	0	0	0	0	0	0	0	0	0	0	0	0	0	0	0	0	0	0	0
ENSG00000231718	0	0	0	0	0	0	0	0	0	0	1	0	0	0	0	0	0	0	0
ENSG00000136643	127	55	465	241	379	208	991	1986	192	687	372	220	379	225	396	784	681	779	802
ENSG00000232537	0	0	0	0	0	0	0	1	0	0	0	0	0	0	0	0	0	0	0
ENSG00000236317	4	2	0	0	0	0	0	0	0	0	0	0	0	0	0	4	0	0	1
ENSG00000176855	0	0	0	0	0	0	0	0	0	0	0	0	1	0	0	0	0	1	0
ENSG00000227728	0	0	0	0	0	0	0	0	0	0	0	0	0	0	0	0	0	0	0
ENSG00000225401	0	0	2	1	0	0	0	1	0	0	9	0	0	0	5	0	0	6	0
ENSG00000228190	0	0	0	0	0	0	0	0	0	0	0	0	0	0	0	0	0	0	0
ENSG00000135747	0	0	0	1	0	0	0	1	0	0	0	0	0	0	0	3	0	0	0
ENSG00000227237	0	0	1	0	0	2	0	1	0	0	1	0	0	0	0	0	0	0	0
ENSG00000069248	105	71	434	245	336	197	447	1013	99	411	302	210	342	222	505	492	324	501	563
ENSG00000232812	0	0	0	0	0	0	0	0	0	0	0	0	0	0	0	0	0	0	0
ENSG00000242042	0	0	0	0	0	0	0	0	0	0	0	0	0	0	0	0	0	0	0
ENSG00000234464	0	0	0	0	0	0	0	0	0	0	0	0	0	0	0	0	0	0	0
ENSG00000253148	0	0	0	0	0	0	0	0	0	0	0	0	0	0	0	0	0	0	0
ENSG00000227751	0	0	0	0	0	0	0	0	0	0	0	0	0	0	0	0	0	0	0
ENSG00000090104	0	0	0	0	1	1	15	48	16	16	4	0	12	9	0	27	58	24	48
ENSG00000285280	0	0	18	12	7	1	4	27	3	25	8	5	17	18	5	5	9	11	22
ENSG00000232892	0	0	0	0	0	0	0	0	0	0	0	0	0	0	0	0	0	0	0
ENSG00000236950	0	0	0	0	0	0	0	0	0	0	0	0	0	0	0	0	0	0	0
ENSG00000236468	0	0	0	0	1	0	2	6	0	2	0	0	0	0	1	7	4	0	2
ENSG00000185220	11	7	44	28	36	16	140	200	33	65	30	17	33	8	39	89	47	34	68
ENSG00000230813	0	0	0	0	0	0	1	0	0	0	0	0	0	0	0	0	0	0	0
ENSG00000236101	0	0	0	0	0	0	0	0	0	0	0	0	0	0	0	0	0	0	0
ENSG00000162769	153	69	362	236	114	89	150	163	23	118	95	48	123	94	125	173	137	192	170
ENSG00000278684	0	0	0	0	0	0	0	0	0	0	0	0	0	0	0	0	0	0	0
ENSG00000236775	0	0	0	0	0	0	0	0	0	0	0	0	0	0	0	0	0	0	0
ENSG00000042781	2	0	1	0	0	0	2	0	0	0	2	0	1	0	1	2	0	2	2
ENSG00000234754	0	0	0	0	0	0	0	0	0	0	0	0	0	0	0	0	0	0	0
ENSG00000233084	0	0	2	0	0	0	2	1	1	2	0	3	0	0	0	1	0	0	2
ENSG00000227815	0	0	1	1	0	0	0	0	0	0	0	0	0	0	0	0	0	0	0
ENSG00000287046	0	0	0	0	0	0	0	0	0	0	0	0	0	0	0	0	0	0	0
ENSG00000228863	0	0	2	3	0	0	1	0	0	1	0	1	4	0	0	0	0	0	0
ENSG00000228646	0	0	0	0	0	0	0	0	0	0	0	0	0	0	0	0	0	0	0
ENSG00000229112	0	0	0	0	0	0	0	0	0	0	0	0	0	0	0	0	0	0	0
ENSG00000233332	0	0	0	0	0	0	0	0	0	0	0	0	0	0	0	0	0	0	0
ENSG00000231984	0	0	0	0	0	0	0	0	0	0	0	0	0	0	0	0	0	0	0
ENSG00000226876	0	0	0	3	0	0	0	0	0	0	1	0	0	0	0	0	0	0	0
ENSG00000277462	0	0	11	0	6	2	17	28	5	10	1	3	10	8	5	27	6	4	13
ENSG00000035687	55	18	208	160	159	86	208	373	46	194	181	106	172	111	216	244	140	189	253
ENSG00000180287	0	0	0	0	0	0	0	0	0	2	1	0	1	0	4	0	0	0	0
ENSG00000226693	0	0	0	0	0	0	0	0	0	0	0	0	0	0	0	0	0	0	0
ENSG00000231272	0	0	0	0	0	0	0	0	0	0	0	0	0	0	0	0	0	0	0
ENSG00000223828	0	0	0	0	0	0	0	0	0	0	0	0	0	0	0	1	0	0	0
ENSG00000230124	338	202	577	409	746	508	708	1527	160	842	746	520	565	396	390	577	451	893	692
ENSG00000226723	0	0	0	0	0	0	2	5	0	9	0	0	0	0	0	2	4	5	7
ENSG00000272672	0	0	0	0	0	0	0	0	0	0	0	0	3	1	0	0	1	0	0
ENSG00000235096	0	0	0	0	0	0	0	0	0	0	2	1	0	0	0	0	0	0	0
ENSG00000007341	13	14	64	30	79	41	119	244	32	135	76	61	38	23	66	110	77	83	158
ENSG00000236069	0	0	0	0	0	0	0	0	0	0	0	0	0	0	0	0	0	0	0
ENSG00000236244	0	0	0	0	0	0	0	0	0	0	0	0	0	0	0	0	0	0	0
ENSG00000272865	0	0	0	0	0	0	0	0	0	0	0	0	0	0	0	0	0	1	1
ENSG00000143324	60	23	296	153	276	164	361	777	94	537	400	222	270	119	370	525	298	447	760
ENSG00000229871	0	0	0	0	0	0	0	0	0	0	1	0	0	0	0	0	0	0	0
ENSG00000225222	0	0	0	0	0	0	0	0	0	0	0	0	0	0	0	0	0	0	0
ENSG00000118193	3	2	0	2	7	0	2	12	0	18	5	1	6	7	22	22	4	2	4
ENSG00000198842	0	0	0	0	0	0	0	0	0	0	0	0	0	0	0	0	0	0	2
ENSG00000286619	3	0	6	1	2	4	2	0	0	8	6	1	2	2	0	4	8	2	1
ENSG00000198756	6	6	16	10	20	15	7	34	2	15	13	8	10	11	20	27	12	15	20
ENSG00000271558	0	0	0	0	0	0	0	0	0	0	0	0	0	0	0	0	0	0	0
ENSG00000227554	0	0	0	0	0	0	0	0	0	0	0	0	0	0	0	0	0	1	0
ENSG00000178596	0	0	0	0	0	0	1	0	0	0	0	0	0	0	0	0	0	0	0
ENSG00000054282	132	85	149	71	179	75	136	380	46	189	160	93	209	98	127	224	183	231	201
ENSG00000183780	0	0	5	0	2	0	3	0	4	0	2	1	0	2	1	2	0	0	0
ENSG00000229663	0	0	0	0	0	0	0	1	0	1	0	0	0	0	0	2	0	1	0
ENSG00000162702	43	24	645	332	216	138	696	1464	146	706	1032	594	225	136	275	680	1035	776	1435
ENSG00000228530	0	0	0	0	0	0	0	0	0	0	0	0	0	0	0	0	0	0	0
ENSG00000235060	0	0	0	0	0	0	0	3	0	3	0	0	1	0	0	2	0	0	3
ENSG00000143194	0	0	6	1	0	2	1	2	0	1	0	0	5	2	0	1	2	3	1
ENSG00000054267	562	258	391	183	324	121	250	507	48	287	259	112	291	155	330	372	290	369	271
ENSG00000287921	0	0	0	0	0	0	0	0	0	0	0	0	0	0	0	0	0	0	0
ENSG00000177800	4	0	0	2	0	0	0	0	0	0	0	0	0	0	1	0	4	0	0
ENSG00000232166	0	0	0	0	0	0	0	1	0	1	0	0	0	0	0	1	0	0	0
ENSG00000175137	281	154	880	633	733	497	790	1382	164	974	687	550	571	454	474	653	334	737	870
ENSG00000134245	26	7	83	45	109	47	237	282	44	208	169	122	65	40	59	228	153	124	286
ENSG00000228175	7	1	7	3	10	4	10	20	1	7	13	4	4	0	4	9	3	9	11
ENSG00000187889	0	0	0	0	0	0	1	1	0	0	0	0	0	0	0	1	1	0	0
ENSG00000097046	109	47	305	139	235	122	193	471	49	237	82	43	145	81	191	187	145	162	159
ENSG00000282718	0	0	1	2	2	1	0	0	0	0	0	0	0	0	0	0	0	0	0
ENSG00000231378	0	0	0	0	0	0	0	0	0	0	0	0	0	0	0	0	0	0	0
ENSG00000235605	0	0	0	0	1	0	1	0	0	0	0	0	0	0	1	0	1	0	0
ENSG00000224857	0	0	0	0	0	0	0	0	0	0	0	0	0	0	0	0	0	0	0
ENSG00000273367	0	0	0	0	0	0	0	0	0	0	0	0	0	0	0	1	0	0	0
ENSG00000231605	5	3	0	6	0	0	0	0	0	0	0	0	0	0	0	0	0	0	0
ENSG00000236358	0	0	0	0	0	0	0	0	0	0	0	0	0	0	0	0	0	0	0
ENSG00000203737	0	0	0	0	0	0	0	0	0	0	0	0	0	0	0	0	0	0	0
ENSG00000215873	0	0	1	0	0	0	0	0	0	0	0	0	0	0	0	0	2	0	0
ENSG00000185420	140	56	264	140	245	159	614	534	80	512	296	210	294	186	111	299	294	282	569
ENSG00000272175	0	0	0	0	0	1	0	0	0	1	0	0	0	0	0	0	0	0	0
ENSG00000213070	0	0	0	0	0	0	0	1	0	0	0	0	0	0	0	2	0	0	0
ENSG00000282265	0	0	0	0	0	0	0	0	0	0	0	0	0	0	0	0	0	0	0
ENSG00000229747	0	0	0	0	0	0	1	0	0	0	0	0	0	0	0	0	0	1	0
ENSG00000233985	0	0	0	0	0	0	0	0	0	0	0	0	0	0	0	0	0	0	0
ENSG00000236719	0	0	0	0	0	0	0	1	0	0	0	1	0	0	0	0	2	2	2
ENSG00000136636	328	191	939	617	818	545	1797	3496	310	1296	706	459	824	588	927	1316	1316	1337	1749
ENSG00000225486	0	0	0	1	0	0	7	17	2	6	0	0	0	0	1	5	12	3	9
ENSG00000227043	0	0	0	0	0	0	0	0	0	2	0	0	0	0	0	1	0	0	0
ENSG00000163874	80	55	377	296	312	216	836	1806	184	894	1035	732	159	115	203	460	340	820	785
ENSG00000286109	0	0	0	0	0	0	0	0	0	0	0	0	0	0	0	0	0	0	0
ENSG00000213068	0	0	1	0	0	0	0	0	0	0	0	0	0	0	0	0	0	0	0
ENSG00000054392	17	10	149	83	128	84	135	252	30	109	86	50	73	64	98	71	91	102	161
ENSG00000188739	1	0	17	2	11	4	2	8	1	4	5	5	11	3	6	1	0	3	1
ENSG00000286666	0	0	0	0	0	0	0	0	0	0	0	0	0	0	0	0	0	0	0
ENSG00000273198	0	0	0	0	0	0	0	0	0	0	0	0	0	0	0	0	0	2	0
ENSG00000203730	0	0	0	0	1	0	0	0	0	1	0	0	1	0	0	1	0	0	0
ENSG00000225719	0	0	0	0	0	0	0	0	0	0	0	0	0	0	0	0	0	0	0
ENSG00000273483	0	0	6	0	10	4	0	5	0	0	1	2	0	0	3	3	3	2	3
ENSG00000203729	0	0	0	0	0	0	0	0	0	0	0	0	0	0	0	0	0	0	0
ENSG00000232809	0	0	0	0	0	0	0	1	0	0	0	0	0	0	0	3	2	2	0
ENSG00000285981	0	0	1	0	0	0	0	0	0	0	0	0	0	0	0	0	0	0	0
ENSG00000261729	0	0	0	0	0	0	0	0	0	0	0	0	0	0	0	0	0	0	0
ENSG00000215796	0	0	0	0	0	0	1	0	0	0	0	0	1	0	0	1	1	0	0
ENSG00000233047	0	0	0	0	0	0	0	0	0	0	0	0	0	0	0	0	0	0	0
ENSG00000143341	36	29	1046	674	340	153	223	448	47	316	224	145	355	210	554	230	222	194	304
ENSG00000228309	0	0	0	0	0	0	0	0	0	0	0	0	0	0	0	0	0	0	0
ENSG00000229739	1	1	0	8	5	1	2	9	0	3	3	0	1	2	4	8	4	0	0
ENSG00000116703	0	0	0	0	1	1	1	2	0	2	1	1	0	0	1	1	0	0	0
ENSG00000278757	0	0	0	0	0	0	0	0	0	0	0	0	0	0	0	0	0	0	0
ENSG00000264341	0	0	0	0	0	0	0	0	0	0	0	0	2	0	0	0	0	0	0
ENSG00000264101	0	0	0	0	0	0	0	0	0	0	0	0	0	0	0	0	0	0	0
ENSG00000252404	0	0	0	0	0	0	0	0	0	0	0	0	0	0	0	0	0	0	0
ENSG00000243267	0	0	0	0	0	0	0	0	2	0	0	0	0	0	0	0	1	0	0
ENSG00000252151	0	0	0	0	0	0	0	0	0	0	0	0	0	0	0	0	0	0	0
ENSG00000252969	0	0	0	0	0	0	0	0	0	0	0	0	0	0	0	0	0	0	0
ENSG00000252956	0	0	0	0	0	0	0	0	0	0	0	0	0	0	0	0	0	0	0
ENSG00000265606	0	0	0	0	0	0	0	0	0	0	0	0	0	0	0	0	0	0	0
ENSG00000284357	0	0	0	0	0	0	0	0	0	0	0	0	0	0	0	0	0	0	0
ENSG00000207237	0	0	0	0	0	0	0	0	0	0	0	0	0	0	0	0	0	0	0
ENSG00000252691	0	0	0	0	0	0	0	0	0	0	0	0	0	0	0	0	0	0	0
ENSG00000253005	0	0	0	0	0	0	0	0	0	0	0	0	0	0	0	0	0	0	0
ENSG00000207941	0	0	0	0	0	0	0	0	0	0	0	0	0	0	0	0	0	0	0
ENSG00000199963	0	0	0	0	0	0	0	0	0	0	0	0	0	0	0	0	0	0	0
ENSG00000264698	0	0	0	0	0	0	0	0	0	0	0	0	0	0	0	0	0	0	0
ENSG00000207328	0	0	0	0	0	0	0	0	0	0	0	0	0	0	0	0	0	0	0
ENSG00000207466	0	0	0	0	0	0	0	0	0	0	0	0	0	0	0	0	0	0	0
ENSG00000252368	0	0	0	0	0	0	0	0	0	0	0	0	0	0	0	0	0	0	0
ENSG00000206779	0	0	0	0	0	0	0	0	0	0	0	0	0	0	0	0	0	0	0
ENSG00000200796	0	0	0	0	0	0	0	0	0	0	0	0	0	0	0	0	0	0	0
ENSG00000252190	0	0	0	0	0	0	0	0	0	0	0	0	0	0	0	0	0	0	0
ENSG00000283724	0	0	0	0	0	0	0	0	0	0	0	0	0	0	0	0	0	0	0
ENSG00000284410	0	0	0	0	0	0	0	0	0	0	0	0	0	0	0	0	0	0	0
ENSG00000252018	0	0	0	0	0	0	0	0	0	0	0	0	0	0	0	0	0	0	0
ENSG00000206627	15	5	0	0	0	0	0	0	0	0	0	0	0	0	0	0	0	0	0
ENSG00000283414	0	0	0	0	0	0	0	0	0	0	0	0	0	0	0	0	0	0	0
ENSG00000207508	0	0	1	0	0	0	0	1	0	0	0	0	0	0	0	0	0	0	0
ENSG00000200171	0	0	0	0	0	0	0	0	0	0	0	0	0	0	0	0	0	0	0
ENSG00000207194	0	0	0	0	0	0	0	0	0	0	0	0	0	0	0	0	0	0	0
ENSG00000283477	0	0	0	0	0	0	0	0	0	0	0	0	0	0	0	0	0	0	0
ENSG00000263675	0	0	0	0	0	0	0	1	0	0	0	0	0	0	0	0	0	0	0
ENSG00000200174	0	0	0	0	0	0	0	0	0	0	0	0	0	0	0	0	0	0	0
ENSG00000238653	0	0	0	0	0	0	0	0	0	0	0	0	0	0	0	0	0	0	0
ENSG00000212624	0	0	0	0	0	0	0	0	0	0	0	0	0	0	0	0	0	0	0
ENSG00000200575	0	0	0	0	0	0	0	0	0	0	0	0	0	0	0	0	0	0	0
ENSG00000212360	0	0	0	0	1	0	0	0	0	0	0	0	0	0	0	0	0	0	0
ENSG00000242860	0	0	0	0	1	0	0	0	0	0	0	0	0	0	0	0	0	0	0
ENSG00000263908	0	0	0	0	0	0	0	0	0	0	0	0	0	0	0	0	0	0	0
ENSG00000283690	0	0	0	0	0	0	0	0	0	0	0	0	0	0	0	0	0	0	0
ENSG00000251825	0	0	0	0	0	0	0	0	0	0	0	0	0	0	0	0	0	0	0
ENSG00000201153	0	0	0	0	0	0	0	0	0	0	0	0	0	0	0	0	0	0	0
ENSG00000222624	0	0	0	0	0	0	0	0	0	0	0	0	0	0	0	0	0	0	0
ENSG00000223152	0	0	0	0	0	0	0	0	0	0	0	0	0	0	0	0	0	0	0
ENSG00000212308	0	0	0	0	0	0	0	0	0	0	0	0	0	0	0	0	0	0	0
ENSG00000276081	0	0	0	0	0	0	0	1	0	2	0	1	0	0	0	0	0	0	0
ENSG00000239640	0	0	0	0	0	0	0	0	0	0	0	0	0	0	0	0	0	0	0
ENSG00000252338	0	0	0	0	0	0	0	0	0	0	0	0	0	0	0	0	0	0	0
ENSG00000239319	0	0	0	0	0	0	0	0	0	0	0	0	0	0	0	0	0	0	0
ENSG00000251767	0	0	0	0	0	0	0	0	0	0	0	0	0	0	0	0	0	0	0
ENSG00000202263	0	0	0	0	0	0	0	0	0	0	0	0	0	0	0	0	0	0	0
ENSG00000199318	0	0	0	0	0	0	0	0	0	0	0	0	0	0	0	0	0	0	0
ENSG00000199666	0	0	0	0	0	0	0	0	0	0	0	0	0	0	0	0	0	0	0
ENSG00000200601	0	0	0	0	0	0	0	0	0	0	0	0	0	0	0	0	0	0	0
ENSG00000242482	0	0	0	0	0	0	0	0	0	0	0	0	0	0	0	0	0	0	0
ENSG00000201620	0	0	0	0	0	0	0	0	0	0	0	0	0	0	0	0	0	0	0
ENSG00000206817	0	0	0	0	0	0	0	0	0	0	2	0	0	0	0	0	0	0	0
ENSG00000284247	0	0	0	0	0	0	0	0	0	0	0	0	0	0	0	0	0	0	0
ENSG00000264963	0	0	0	0	0	0	0	0	0	0	0	0	0	0	0	2	0	0	0
ENSG00000264271	0	0	0	0	0	0	0	1	0	0	0	0	0	0	0	0	0	0	0
ENSG00000239504	1	2	0	1	0	0	0	0	0	0	0	0	0	0	0	1	0	0	0
ENSG00000284202	0	0	0	0	0	0	0	0	0	0	0	0	0	0	0	0	0	0	0
ENSG00000251720	0	0	0	0	0	0	0	0	0	0	0	0	0	0	0	0	0	0	0
ENSG00000274321	0	0	0	0	0	0	0	0	0	0	0	0	0	0	0	0	0	0	0
ENSG00000198974	0	0	0	0	0	0	0	0	0	0	0	0	0	0	0	0	0	0	0
ENSG00000212248	0	0	0	0	0	0	0	0	0	0	0	0	0	0	0	0	0	0	0
ENSG00000207962	0	0	0	0	0	0	1	0	0	0	0	0	0	0	0	0	0	0	0
ENSG00000276884	0	0	0	0	0	0	0	0	0	0	0	0	0	0	0	0	0	0	0
ENSG00000207234	1	0	1	0	0	0	0	0	0	0	0	0	0	0	1	2	1	1	0
ENSG00000202259	0	0	0	0	0	0	0	0	0	0	0	0	0	0	0	0	0	0	0
ENSG00000212459	0	0	0	0	0	0	0	0	0	0	0	0	0	0	0	0	0	0	0
ENSG00000278287	0	0	0	0	0	0	0	0	0	0	0	0	0	0	0	0	0	0	0
ENSG00000277565	0	0	0	0	0	0	0	0	0	0	0	0	0	0	0	0	0	0	0
ENSG00000263526	0	0	3	0	0	0	1	0	0	2	0	0	0	0	0	2	0	0	0
ENSG00000211575	0	0	0	0	0	0	0	0	0	0	0	0	0	0	0	0	0	0	0
ENSG00000275823	0	0	0	0	0	0	0	0	0	0	0	0	0	0	0	0	0	0	0
ENSG00000277689	0	0	0	0	0	0	0	0	0	0	0	0	0	0	0	0	0	0	0
ENSG00000274199	0	0	0	0	0	0	0	0	0	0	0	0	0	0	0	0	0	0	0
ENSG00000202254	0	0	0	0	0	0	0	0	0	0	0	0	0	0	0	0	0	0	0
ENSG00000244256	9	13	5	4	3	1	2	2	0	1	2	0	0	1	0	6	1	2	1
ENSG00000201491	0	0	0	0	0	0	0	0	0	0	0	0	0	0	0	0	0	0	0
ENSG00000275455	0	0	0	0	0	0	0	0	0	0	0	0	0	0	0	0	0	0	0
ENSG00000272051	0	0	0	0	0	0	0	0	0	0	0	0	0	0	0	0	0	0	0
ENSG00000200800	0	0	0	0	0	0	0	0	0	0	0	0	0	0	0	0	0	0	0
ENSG00000252530	0	0	0	0	0	0	0	0	0	0	0	0	0	0	0	0	0	0	0
ENSG00000200536	0	0	0	0	0	0	0	0	0	0	0	0	0	1	0	0	0	0	0
ENSG00000211543	0	0	0	0	0	0	0	0	0	0	0	0	0	0	0	0	0	0	0
ENSG00000252797	0	0	0	0	0	0	2	0	0	0	0	0	0	0	0	0	0	1	1
ENSG00000212266	0	0	0	0	0	0	0	0	0	0	0	0	0	0	0	0	0	0	0
ENSG00000222209	0	0	0	0	0	0	0	0	0	0	0	0	0	0	0	0	0	0	0
ENSG00000277141	0	0	0	0	0	0	0	5	0	1	0	0	0	0	0	1	1	2	1
ENSG00000215930	0	0	0	0	0	0	0	0	0	0	0	0	0	0	0	0	0	0	0
ENSG00000238761	0	0	0	0	0	0	0	0	0	0	0	0	0	0	0	0	0	0	0
ENSG00000206679	0	0	0	0	0	0	0	0	0	0	0	0	0	0	0	0	0	0	0
ENSG00000264419	0	0	0	0	0	0	0	0	0	0	0	0	0	0	0	0	0	0	0
ENSG00000222069	0	0	0	0	0	0	0	0	0	0	0	0	0	0	0	0	0	0	0
ENSG00000252005	0	0	0	0	0	0	0	0	0	0	0	0	0	0	0	0	0	0	0
ENSG00000252510	0	0	0	0	0	0	0	0	0	0	0	0	0	0	0	0	0	0	0
ENSG00000252830	0	0	0	0	0	0	0	0	0	0	0	0	0	0	0	0	0	0	0
ENSG00000283296	0	0	0	0	0	0	0	0	0	0	0	1	1	0	0	0	0	0	1
ENSG00000252717	0	0	0	0	0	0	0	0	0	0	0	0	0	0	0	0	0	0	0
ENSG00000194297	0	0	0	0	0	0	0	0	0	0	0	0	0	0	0	0	0	0	0
ENSG00000277313	0	0	0	0	0	0	0	0	0	0	0	0	0	0	0	0	0	0	0
ENSG00000207472	0	0	0	0	0	0	0	0	0	0	0	0	0	0	0	0	0	0	0
ENSG00000206880	0	0	0	0	0	0	0	0	0	0	0	0	0	0	0	0	0	0	0
ENSG00000199849	0	0	0	0	0	0	0	0	0	0	0	0	0	0	0	0	0	0	0
ENSG00000252407	0	0	0	0	0	0	0	0	0	0	0	0	0	0	0	0	0	0	0
ENSG00000212538	0	0	0	0	0	0	0	0	0	0	0	0	0	0	0	0	0	0	0
ENSG00000251813	0	0	0	0	0	0	0	0	0	0	0	0	0	0	0	0	0	0	0
ENSG00000207108	0	0	0	0	0	0	0	0	0	0	0	0	0	0	0	0	0	0	0
ENSG00000202491	0	0	0	0	0	0	0	0	0	0	0	0	0	0	0	0	0	0	0
ENSG00000201596	0	0	0	0	0	0	0	0	0	0	0	0	0	0	0	0	0	0	0
ENSG00000276839	0	0	0	0	0	0	0	0	0	0	0	0	0	0	0	0	0	0	0
ENSG00000207974	0	0	0	0	0	0	0	0	0	0	0	0	0	0	0	0	0	0	0
ENSG00000273629	0	0	0	0	0	0	0	0	0	0	0	0	0	0	0	0	0	0	0
ENSG00000201493	0	0	0	0	0	0	0	0	0	0	0	0	0	0	0	0	0	0	0
ENSG00000200139	0	0	0	0	0	0	0	0	0	0	0	0	0	0	0	0	0	0	0
ENSG00000283575	0	0	0	0	0	0	0	0	0	0	0	0	0	0	0	0	0	0	0
ENSG00000253025	0	0	0	0	0	0	0	0	0	0	0	0	0	0	0	0	0	0	0
ENSG00000201544	0	0	0	0	0	0	0	0	0	0	0	1	0	0	0	0	0	0	0
ENSG00000202498	0	0	0	0	0	0	0	0	0	0	0	0	0	0	0	0	0	0	0
ENSG00000221545	0	0	0	0	0	0	0	0	0	0	0	0	0	0	0	0	0	0	0
ENSG00000252906	0	0	0	0	0	0	0	0	0	0	1	0	0	0	0	4	1	1	0
ENSG00000206692	0	0	0	0	0	0	0	0	0	0	0	0	0	0	0	0	0	0	0
ENSG00000202329	0	0	0	0	0	0	0	0	0	0	0	0	0	0	0	0	0	0	0
ENSG00000242794	0	0	0	0	0	0	0	0	0	0	0	0	0	0	0	0	0	0	0
ENSG00000212144	0	0	0	0	0	0	0	0	0	0	0	0	0	0	0	0	0	0	0
ENSG00000283340	0	0	0	0	0	0	0	0	0	0	0	0	0	0	0	0	0	0	0
ENSG00000252860	0	0	5	3	0	0	0	0	0	1	6	1	0	0	3	0	6	1	0
ENSG00000263390	0	0	0	0	0	0	0	0	0	0	0	0	0	0	0	0	0	0	0
ENSG00000207181	0	0	0	0	1	0	3	6	0	5	0	0	0	0	1	3	1	1	2
ENSG00000264377	0	0	0	0	0	0	0	0	0	0	0	0	0	0	0	0	0	0	0
ENSG00000207149	0	0	0	0	0	0	0	0	0	0	0	0	0	0	0	0	0	0	0
ENSG00000284485	0	0	0	0	0	0	0	0	0	0	0	0	0	0	0	0	0	0	0
ENSG00000201638	0	0	0	0	0	0	0	0	0	0	0	0	0	0	0	0	0	0	0
ENSG00000239494	0	0	0	1	0	0	0	1	0	0	0	0	0	0	1	0	1	0	0
ENSG00000252371	0	0	0	0	0	0	0	0	0	0	0	0	0	0	0	0	0	0	0
ENSG00000199442	0	0	0	0	0	0	0	0	0	0	0	0	0	0	0	0	0	0	0
ENSG00000239690	0	0	0	0	0	0	0	0	0	0	0	0	0	0	0	0	0	0	0
ENSG00000202184	0	0	0	0	0	0	0	0	0	0	0	0	0	0	0	0	0	0	0
ENSG00000241395	0	0	0	0	0	0	0	0	0	1	0	0	0	0	0	0	0	0	0
ENSG00000200982	0	0	0	0	0	0	0	0	0	0	0	0	0	0	0	0	0	0	0
ENSG00000222407	0	0	0	0	0	0	0	0	0	0	0	0	0	0	0	1	0	0	0
ENSG00000265435	0	0	0	0	0	0	0	0	0	0	0	0	0	0	0	0	0	0	0
ENSG00000200495	0	0	0	0	0	0	0	0	0	0	0	0	0	0	0	0	0	0	0
ENSG00000202609	0	0	0	0	0	0	0	0	0	0	0	0	0	0	0	0	0	0	0
ENSG00000252553	0	0	0	0	0	0	0	0	0	0	0	0	0	0	0	0	0	0	0
ENSG00000222240	0	0	0	0	0	0	0	0	0	0	0	0	0	0	0	0	0	0	0
ENSG00000212187	0	0	0	0	0	0	0	0	0	0	0	0	0	0	0	0	0	0	0
ENSG00000200036	0	0	0	0	0	0	0	0	0	0	0	0	0	0	0	0	0	0	0
ENSG00000201421	0	0	0	0	0	0	0	0	0	0	0	0	0	0	0	0	0	0	0
ENSG00000212610	0	0	0	0	0	0	0	0	0	0	0	0	0	0	0	0	0	0	0
ENSG00000200327	0	0	0	0	0	0	0	0	0	0	0	0	0	0	0	0	0	0	0
ENSG00000206905	0	0	0	0	0	0	0	0	0	0	0	0	0	0	0	0	0	0	0
ENSG00000200972	0	0	0	0	0	0	2	4	0	0	0	0	0	0	0	1	1	0	0
ENSG00000252011	0	0	0	0	0	0	0	0	0	0	0	0	0	0	0	2	0	0	0
ENSG00000207326	0	0	0	0	0	0	0	0	0	0	0	0	0	0	0	0	0	0	0
ENSG00000212205	0	0	0	0	0	0	0	0	0	1	0	0	0	0	0	0	0	0	0
ENSG00000264358	0	0	0	0	0	0	0	0	0	0	0	0	0	0	0	0	0	0	0
ENSG00000206640	0	0	0	0	0	0	0	0	0	0	0	0	0	0	0	0	0	0	0
ENSG00000212527	0	0	0	0	0	0	0	0	0	0	0	0	0	0	0	0	0	0	0
ENSG00000252879	0	0	0	0	0	0	0	0	0	0	0	0	0	0	0	0	0	0	0
ENSG00000252612	0	0	0	0	0	0	1	0	0	0	0	0	0	0	0	0	0	0	0
ENSG00000202264	0	0	0	0	0	0	0	0	0	0	0	0	0	0	0	0	0	0	0
ENSG00000285609	0	0	0	0	0	0	0	0	0	0	0	0	0	0	0	0	0	0	0
ENSG00000252084	0	0	0	0	0	0	0	0	0	0	0	0	0	0	0	0	0	0	0
ENSG00000200085	0	0	0	0	0	0	0	0	0	0	0	0	0	0	0	0	0	0	0
ENSG00000264500	0	0	5	1	0	0	1	0	0	0	0	0	0	0	0	0	0	0	0
ENSG00000202025	0	0	0	0	0	0	0	0	0	0	0	0	0	0	0	0	0	0	0
ENSG00000225545	0	0	0	0	0	0	0	0	0	0	0	0	0	0	0	0	0	0	0
ENSG00000206990	0	0	0	0	0	0	0	0	0	0	0	0	0	0	0	0	0	0	0
ENSG00000230175	0	0	0	0	0	0	0	0	0	0	0	0	0	0	0	0	0	0	0
ENSG00000225272	0	0	0	0	0	0	0	0	0	0	0	0	0	0	0	0	0	0	0
ENSG00000273365	0	0	0	0	0	0	0	0	0	0	0	0	0	0	0	0	2	0	2
ENSG00000224358	0	0	0	1	3	3	1	9	0	1	1	0	1	0	0	1	0	2	0
ENSG00000230659	0	0	0	0	0	0	2	3	0	2	0	0	0	0	0	1	1	1	1
ENSG00000162545	125	99	88	84	309	252	368	157	122	624	902	803	242	251	229	161	281	1639	152
ENSG00000090432	148	84	501	346	516	329	822	1535	166	954	478	299	316	202	322	719	420	949	963
ENSG00000215520	0	0	0	0	0	0	0	0	0	0	0	0	0	0	0	1	0	1	0
ENSG00000183114	3	2	5	3	1	0	0	0	0	0	0	0	2	3	7	0	0	0	0
ENSG00000158825	11	8	2	0	0	3	11	24	14	7	8	2	29	17	2	68	9	124	69
ENSG00000158828	111	56	242	183	249	161	429	1395	156	636	257	195	207	187	237	378	196	367	601
ENSG00000284005	0	0	0	0	0	0	0	0	0	0	0	0	0	0	0	0	0	0	0
ENSG00000117242	31	12	73	42	71	40	45	64	3	56	42	26	11	11	35	42	42	60	93
ENSG00000234473	0	0	0	0	0	1	0	1	0	0	0	0	0	0	0	0	1	0	0
ENSG00000238754	0	0	0	0	0	0	0	0	0	0	0	0	0	0	0	0	0	0	0
ENSG00000221680	0	0	0	0	0	0	0	0	0	0	0	0	0	0	0	0	0	0	0
ENSG00000162630	0	0	13	7	11	7	4	17	8	27	5	5	15	8	17	24	10	6	14
ENSG00000276735	0	0	0	0	0	0	0	0	0	0	0	0	0	0	0	0	0	0	0
ENSG00000232077	4	2	1	0	2	0	0	1	0	0	0	0	0	0	0	1	3	2	0
ENSG00000229639	0	0	0	0	0	0	0	0	0	0	0	0	0	0	0	0	0	0	0
ENSG00000287453	0	0	0	0	0	0	0	0	0	0	0	0	0	0	0	0	0	0	0
ENSG00000270615	0	0	0	0	0	0	0	0	0	0	0	0	0	0	0	0	0	0	0
ENSG00000287283	0	0	0	0	0	0	0	0	0	0	0	0	0	0	0	0	0	0	0
ENSG00000240692	0	0	0	0	0	0	0	0	0	0	0	0	0	0	0	0	0	0	0
ENSG00000237919	0	0	2	0	0	0	0	0	0	0	0	0	0	0	0	0	0	0	0
ENSG00000066557	10	10	55	32	44	19	163	351	36	142	73	35	93	50	95	147	130	118	216
ENSG00000244389	0	0	0	0	0	0	0	0	0	0	0	0	0	0	0	0	0	1	0
ENSG00000228988	1	0	0	0	0	0	0	0	0	0	0	0	0	0	0	0	0	0	0
ENSG00000118454	44	35	210	155	173	92	189	517	73	330	191	128	158	88	170	196	152	249	340
ENSG00000226088	0	0	0	0	0	0	1	0	0	0	0	0	0	0	1	0	0	0	0
ENSG00000116761	30	9	254	136	105	42	226	512	12	200	207	135	119	77	26	80	158	84	390
ENSG00000278636	0	0	0	0	0	0	0	0	0	0	0	0	0	0	0	0	0	0	0
ENSG00000271992	3	4	7	4	2	5	1	3	1	4	11	3	3	4	0	5	2	0	0
ENSG00000233020	0	0	0	0	0	0	1	6	0	0	0	0	0	0	0	1	0	0	3
ENSG00000237033	0	0	0	0	0	0	0	1	0	0	0	0	0	0	0	0	0	0	0
ENSG00000226208	0	0	0	0	0	0	0	0	0	0	0	0	0	0	0	0	0	0	0
ENSG00000007968	13	5	0	3	1	2	0	10	4	44	0	0	4	2	6	36	15	11	6
ENSG00000235052	0	0	0	0	0	0	0	2	0	0	0	0	2	3	0	1	0	0	0
ENSG00000117318	145	79	108	72	395	318	65	607	145	1170	80	65	496	411	523	1100	211	749	399
ENSG00000285802	0	0	0	0	0	0	0	0	0	2	0	0	0	0	0	0	0	0	0
ENSG00000229239	0	0	0	0	0	0	0	0	0	0	0	0	0	0	0	0	0	0	0
ENSG00000142676	8923	4572	5990	3531	10252	6064	13150	22180	2864	12812	11157	7353	12096	7809	6570	13658	12622	14860	16077
ENSG00000057757	135	66	202	159	289	203	277	492	60	309	324	165	195	150	182	333	333	487	384
ENSG00000117308	78	46	204	143	175	129	713	1110	117	601	261	206	148	101	114	415	270	347	541
ENSG00000273844	0	0	0	0	0	0	0	0	0	0	0	0	0	0	0	0	0	0	0
ENSG00000235748	3	1	0	0	0	0	0	0	0	1	0	0	0	0	0	1	0	0	1
ENSG00000237861	0	1	0	0	0	0	0	0	0	0	0	0	0	0	0	0	0	0	0
ENSG00000221879	0	0	0	0	0	0	0	1	0	0	0	0	0	0	0	0	0	0	0
ENSG00000230260	0	0	0	0	0	0	0	0	0	0	0	0	0	0	0	0	0	0	0
ENSG00000199241	0	0	0	0	0	0	0	0	0	0	0	0	0	0	0	0	0	0	0
ENSG00000226919	0	0	0	0	0	0	5	0	0	0	0	0	0	1	1	1	0	0	0
ENSG00000223963	0	0	2	0	0	0	0	0	0	0	0	3	0	0	2	0	0	0	0
ENSG00000215802	0	0	0	0	0	0	0	0	0	0	0	0	0	0	0	0	0	0	0
ENSG00000233615	0	0	2	0	0	0	2	0	0	0	0	0	0	0	1	0	0	0	1
ENSG00000238085	0	3	0	0	0	0	4	2	0	0	0	0	0	1	1	2	3	1	2
ENSG00000265831	0	0	0	0	0	0	0	0	0	0	0	0	0	0	0	0	0	0	0
ENSG00000224348	8	8	0	1	4	0	1	0	0	0	0	0	2	1	0	2	0	0	0
ENSG00000286496	0	0	1	0	3	0	0	1	0	0	2	0	1	2	0	0	2	2	0
ENSG00000287516	34	18	31	12	24	19	5	11	1	17	17	10	21	16	4	14	10	30	7
ENSG00000287738	0	0	0	0	0	0	0	0	0	0	0	0	0	0	0	0	1	0	0
ENSG00000132703	0	0	1	0	0	0	0	0	0	0	0	0	0	0	0	0	0	0	0
ENSG00000276632	0	0	0	0	0	0	0	0	0	0	0	0	0	0	0	0	0	0	0
ENSG00000223603	0	0	0	0	0	0	0	0	0	0	0	0	0	0	0	0	0	0	0
ENSG00000132693	0	0	0	0	0	0	0	0	0	0	0	0	0	0	0	0	0	0	0
ENSG00000235226	0	0	0	0	0	0	0	0	0	0	0	0	0	0	0	0	0	0	0
ENSG00000158716	398	249	336	278	682	490	675	1740	275	1003	685	581	626	558	320	918	458	1419	874
ENSG00000181036	3	0	7	3	1	0	0	13	3	7	1	1	12	5	7	35	11	11	13
ENSG00000158714	0	0	6	3	8	0	3	7	3	5	0	1	2	2	0	3	1	0	0
ENSG00000212161	0	0	0	0	0	0	0	1	0	0	0	0	0	0	0	0	0	0	0
ENSG00000243284	0	0	1	0	1	0	0	0	0	0	0	0	0	0	0	0	0	0	0
ENSG00000272668	20	11	23	19	8	7	21	60	9	44	9	11	21	28	8	84	34	10	3
ENSG00000213085	21	0	16	5	8	11	1	8	0	10	6	8	3	2	6	9	17	20	4
ENSG00000266458	0	0	0	0	0	0	0	1	0	0	0	0	0	0	0	0	0	0	0
ENSG00000287040	0	0	0	2	0	0	0	0	0	0	2	0	2	0	0	1	0	0	0
ENSG00000279430	0	0	1	1	0	0	0	2	0	2	1	0	3	0	2	1	1	2	0
ENSG00000162723	0	0	0	0	1	0	5	3	1	1	0	0	0	1	0	7	0	0	7
ENSG00000273933	0	0	0	0	0	0	0	0	0	0	0	0	0	0	0	1	0	0	0
ENSG00000256029	0	0	2	0	0	0	0	3	0	1	0	2	0	0	2	5	0	0	0
ENSG00000188004	0	1	0	0	0	0	0	0	0	0	0	0	0	0	2	0	0	0	0
ENSG00000266580	0	0	0	0	0	0	0	0	0	0	0	0	0	0	0	0	0	1	0
ENSG00000254545	0	0	14	10	6	4	14	51	6	76	31	18	8	3	2	22	63	103	49
ENSG00000203620	2	0	1	0	1	0	1	0	0	0	0	0	0	0	1	0	0	0	0
ENSG00000269967	0	0	1	0	0	0	2	1	0	0	0	0	0	0	2	0	5	0	0
ENSG00000228634	2	1	0	0	0	0	0	1	0	0	0	2	1	0	2	15	0	0	1
ENSG00000284702	0	0	0	0	0	0	1	0	0	0	0	0	0	0	0	0	0	0	0
ENSG00000221040	0	0	0	0	0	0	1	0	0	0	0	0	0	0	0	0	0	0	0
ENSG00000287217	0	0	0	0	0	0	0	0	0	0	0	0	0	0	0	1	0	0	0
ENSG00000163399	952	483	8667	5143	5144	3066	19834	50458	5599	23474	11601	7247	6163	4106	6619	16367	12307	21957	34916
ENSG00000212385	0	0	0	0	0	0	0	0	0	0	0	0	0	0	0	0	0	0	0
ENSG00000233154	0	0	0	0	0	1	0	0	0	3	0	0	0	0	0	1	0	1	2
ENSG00000230381	0	0	0	0	0	0	0	0	0	0	0	0	1	0	0	0	0	0	0
ENSG00000200547	0	0	0	0	0	0	0	0	0	0	0	0	0	0	0	0	0	0	0
ENSG00000224950	6	2	3	3	4	2	5	25	3	11	1	2	4	1	4	12	3	5	0
ENSG00000286276	0	0	0	0	0	0	0	3	0	0	0	0	0	0	0	0	0	0	0
ENSG00000177888	49	10	85	38	58	24	106	219	26	76	68	24	65	35	150	159	78	95	107
ENSG00000243364	55	29	63	39	73	54	213	339	33	234	29	11	56	52	53	186	83	79	139
ENSG00000251246	0	0	0	0	0	0	0	0	0	0	0	0	0	0	0	0	0	0	0
ENSG00000143590	11	8	51	32	51	27	17	45	4	33	13	7	22	17	17	15	13	20	27
ENSG00000202027	0	0	0	0	0	0	0	0	0	0	0	0	0	0	0	0	0	0	0
ENSG00000169242	107	63	299	186	382	279	116	350	47	423	137	88	249	215	317	56	134	320	195
ENSG00000169241	207	115	722	411	658	351	1833	2752	271	1616	421	226	459	234	286	882	815	837	1191
ENSG00000223452	0	0	0	0	0	0	0	0	0	0	0	0	0	0	0	2	0	0	0
ENSG00000163463	1	1	7	4	1	5	24	24	4	19	15	5	8	8	13	15	22	18	3
ENSG00000273088	0	0	0	0	0	0	0	0	0	0	0	0	0	0	0	0	0	0	0
ENSG00000284586	0	0	0	0	0	0	0	0	0	0	0	0	0	0	0	0	0	0	0
ENSG00000169231	107	70	143	96	154	88	272	430	48	276	97	68	73	39	89	219	176	285	122
ENSG00000236263	0	0	0	0	0	0	0	0	0	0	0	0	0	0	0	0	0	0	0
ENSG00000236675	0	0	43	18	32	26	58	94	7	49	81	12	30	15	26	46	41	42	309
ENSG00000177628	80	40	368	258	381	265	1083	2775	278	1747	601	403	465	301	373	716	624	805	1427
ENSG00000176444	389	204	794	499	790	426	1299	2248	300	1272	520	289	380	250	494	1115	683	772	733
ENSG00000143630	3	2	66	66	36	17	62	118	9	35	17	5	32	26	39	34	14	25	24
ENSG00000143627	0	0	6	5	1	1	0	2	0	0	0	0	0	0	0	0	0	3	1
ENSG00000253074	0	0	0	0	0	0	0	0	0	0	0	0	1	0	0	0	0	0	0
ENSG00000252116	0	0	0	0	0	0	0	0	0	0	0	0	0	0	0	0	0	0	0
ENSG00000228523	6	7	0	0	0	0	0	4	0	1	1	0	0	0	0	0	0	1	2
ENSG00000223263	0	0	0	0	0	0	0	0	0	0	1	0	0	0	1	0	0	0	0
ENSG00000207504	0	0	0	0	0	0	0	0	0	0	0	0	0	0	0	0	0	0	0
ENSG00000238139	0	0	0	0	0	0	0	0	0	0	0	0	0	0	0	0	0	0	0
ENSG00000197721	0	0	0	0	1	0	0	0	0	0	0	0	0	0	0	0	0	0	2
ENSG00000244703	0	0	0	0	0	0	0	0	0	0	0	0	0	0	0	0	0	0	0
ENSG00000226289	0	0	0	0	0	0	0	0	0	0	0	0	0	0	0	0	0	0	0
ENSG00000285239	0	0	0	0	0	0	0	0	0	0	0	0	0	0	0	0	0	0	0
ENSG00000234219	0	0	0	0	2	0	0	1	0	1	0	1	0	0	0	0	1	3	0
ENSG00000174059	2	0	0	0	0	0	5	606	21	11	2	1	6	2	2	10	16	26	43
ENSG00000285719	0	0	0	0	0	0	0	0	0	0	0	0	0	0	0	0	0	0	0
ENSG00000284237	0	0	0	0	0	0	0	2	0	1	0	0	0	0	0	0	0	0	0
ENSG00000158731	0	0	0	0	0	0	0	0	0	0	0	0	0	0	0	0	0	0	0
ENSG00000201746	0	0	2	0	0	0	0	0	0	0	0	0	0	0	0	0	0	0	0
ENSG00000264881	0	0	0	0	0	0	0	0	0	0	0	0	0	0	0	0	2	0	0
ENSG00000199562	60	34	6	6	26	11	2	3	0	0	15	14	10	4	0	6	1	10	5
ENSG00000264501	0	0	0	0	0	0	0	0	0	0	0	0	0	0	0	0	0	0	0
ENSG00000284735	61	26	12	15	12	14	6	10	0	2	27	13	8	1	6	26	22	36	8
ENSG00000284642	9	7	28	11	11	11	14	6	2	9	38	16	16	10	4	7	15	13	6
ENSG00000142657	1065	578	2233	1382	2248	1344	6609	9446	1048	5124	2453	1576	2207	1489	1801	4522	3717	4018	5028
ENSG00000271989	0	0	0	0	0	0	0	0	0	0	0	0	0	0	0	0	0	0	0
ENSG00000251503	0	0	0	1	0	0	0	0	0	0	0	0	0	0	0	0	0	0	0
ENSG00000175279	1	3	2	0	2	0	8	17	1	9	5	0	7	0	2	4	4	3	4
ENSG00000160049	487	239	544	358	759	394	677	1289	128	776	730	458	469	292	464	647	526	958	945
ENSG00000203469	0	0	0	0	0	0	0	0	0	0	0	0	0	0	0	0	0	0	0
ENSG00000236035	3	2	3	0	1	0	9	12	4	10	8	3	0	1	4	12	11	17	17
ENSG00000221643	360	177	8	2	46	27	4	4	0	9	38	22	4	5	11	20	14	24	10
ENSG00000122188	9	10	4	5	6	2	0	3	1	2	6	5	1	2	6	7	7	3	4
ENSG00000227417	0	0	1	0	0	0	2	1	0	4	0	0	0	0	0	1	4	4	1
ENSG00000223505	0	0	0	0	0	0	8	8	0	16	2	0	0	0	0	12	11	2	7
ENSG00000182004	122	45	181	85	256	115	347	574	81	323	349	186	312	140	223	358	342	382	430
ENSG00000236430	0	0	0	0	0	0	0	0	0	0	0	0	2	1	1	0	0	0	0
ENSG00000130768	4	1	5	8	8	5	15	27	0	25	3	1	2	3	9	14	14	10	13
ENSG00000227050	0	0	0	0	0	0	1	0	0	0	0	0	1	0	0	0	0	0	0
ENSG00000238231	3	1	0	0	1	1	0	5	0	2	0	1	3	3	0	1	0	0	0
ENSG00000240750	0	0	1	0	2	1	1	2	1	1	0	0	0	0	0	4	0	0	0
ENSG00000158156	66	27	106	59	112	72	162	342	34	165	87	58	82	57	79	170	70	196	214
ENSG00000182118	1	0	8	5	16	12	18	42	3	10	11	8	9	19	10	11	13	10	13
ENSG00000283799	0	0	0	0	0	0	0	0	0	0	0	0	0	0	0	0	0	0	0
ENSG00000227934	1	1	19	3	12	5	40	96	5	37	5	4	15	1	4	18	7	23	42
ENSG00000229595	0	0	0	0	0	1	2	2	1	0	0	0	0	0	0	0	1	0	0
ENSG00000143633	56	51	139	68	161	92	207	324	66	188	139	74	178	109	129	193	107	130	244
ENSG00000281912	1	0	4	2	6	3	6	18	0	5	4	7	1	1	1	0	8	8	8
ENSG00000288208	0	0	0	0	0	0	0	0	0	0	0	0	0	0	0	0	0	0	0
ENSG00000132773	32	25	92	64	99	57	124	253	38	151	93	55	63	44	60	156	101	168	171
ENSG00000070759	1	2	5	6	24	6	18	64	13	27	11	6	22	8	9	25	34	33	26
ENSG00000236872	0	0	0	0	0	0	1	1	0	0	0	0	0	0	1	0	0	0	0
ENSG00000280670	5	8	26	22	16	22	18	67	9	42	24	18	20	10	22	43	15	14	29
ENSG00000132763	27	7	60	48	90	48	97	173	21	78	62	58	37	42	60	93	52	52	105
ENSG00000221953	4	3	1	0	3	1	2	6	0	2	1	2	0	0	3	5	3	2	1
ENSG00000226164	0	0	0	0	0	0	0	0	0	0	0	0	0	0	0	0	0	0	0
ENSG00000224014	0	0	0	0	1	0	0	0	0	2	2	2	1	1	0	1	3	1	0
ENSG00000215795	1	0	2	4	4	1	7	3	0	10	0	0	2	1	3	13	2	10	6
ENSG00000259865	2	1	10	3	7	4	22	24	2	11	6	3	7	7	2	16	20	27	4
ENSG00000283881	0	0	0	0	0	0	0	0	0	0	0	0	0	0	0	0	0	0	0
ENSG00000252516	0	0	1	2	0	0	0	0	0	0	0	0	1	0	2	0	0	2	0
ENSG00000232347	0	0	1	1	0	0	0	0	0	0	0	0	0	0	0	0	0	0	0
ENSG00000214144	0	0	0	0	1	0	2	5	2	5	1	0	0	0	0	5	2	4	3
ENSG00000235818	0	0	0	0	0	0	0	0	0	0	0	0	0	0	0	0	0	0	0
ENSG00000202079	0	0	0	0	2	4	0	0	0	2	0	0	0	0	0	1	5	1	2
ENSG00000286216	0	0	1	0	0	0	0	1	2	0	2	0	0	1	0	1	1	0	0
ENSG00000169224	0	0	0	0	0	0	0	0	0	0	0	0	0	0	0	0	0	0	1
ENSG00000177489	0	1	0	0	0	0	0	0	0	0	0	0	0	0	0	0	0	0	0
ENSG00000177476	0	0	0	0	0	0	0	0	0	0	0	0	0	0	0	0	0	0	0
ENSG00000283369	0	0	0	0	0	0	0	0	0	0	0	0	0	0	0	0	0	0	0
ENSG00000230411	0	0	0	0	0	0	0	0	0	0	0	0	0	0	0	0	0	0	0
ENSG00000251977	0	0	0	0	0	0	0	0	0	0	0	0	0	0	0	0	0	0	0
ENSG00000252254	0	0	0	0	0	0	0	1	0	0	0	0	0	0	0	0	0	0	0
ENSG00000227854	0	1	0	0	0	0	4	1	0	1	0	0	0	0	0	0	0	0	0
ENSG00000287589	0	1	0	0	0	0	0	0	0	0	0	0	0	0	0	0	0	0	0
ENSG00000259776	1	0	0	0	0	0	0	1	0	0	1	0	0	0	0	1	0	0	0
ENSG00000233355	35	17	116	58	115	58	204	376	56	231	95	48	199	109	126	188	277	117	131
ENSG00000234601	0	0	0	0	0	0	1	4	0	0	1	1	1	0	3	0	2	2	1
ENSG00000231979	0	0	0	0	0	0	0	0	0	0	0	0	0	0	0	0	0	0	0
ENSG00000215805	0	0	0	0	1	0	2	3	0	2	1	0	0	0	0	4	0	0	0
ENSG00000287102	0	0	0	0	0	0	0	0	0	0	0	0	0	0	0	0	0	0	0
ENSG00000217327	0	0	0	0	0	0	1	1	0	0	0	0	1	0	0	2	0	1	0
ENSG00000228818	1	0	2	0	1	0	32	85	7	45	6	4	4	2	12	24	7	18	41
ENSG00000202041	0	0	0	0	0	0	0	0	0	0	0	0	0	0	0	0	0	0	0
ENSG00000223694	0	0	0	0	0	0	0	1	1	0	0	0	0	0	0	1	0	2	2
ENSG00000233735	0	0	0	0	0	0	0	0	0	0	0	0	0	0	0	0	0	0	0
ENSG00000133019	258	142	389	244	682	402	615	1625	178	993	760	456	395	260	832	968	812	1058	804
ENSG00000162636	224	108	861	495	560	285	455	1035	142	702	630	327	457	326	720	521	544	663	704
ENSG00000162639	31	11	31	10	43	18	106	156	17	73	52	42	50	24	31	43	64	64	66
ENSG00000285923	0	0	0	2	2	0	0	3	0	2	1	0	0	0	1	0	3	1	1
ENSG00000134186	2684	1316	940	507	1205	600	411	1061	94	541	1021	605	812	480	510	669	584	610	498
ENSG00000143107	0	0	0	1	0	0	0	0	0	1	3	1	0	0	0	0	1	1	1
ENSG00000232971	0	0	0	0	0	0	0	0	0	0	0	1	0	0	0	0	0	0	0
ENSG00000116266	45	11	167	96	164	75	231	560	61	312	145	94	176	75	184	297	199	291	315
ENSG00000228076	0	0	0	0	0	0	0	0	0	0	0	0	0	0	0	1	2	0	0
ENSG00000203897	0	0	0	0	0	0	0	0	0	0	0	0	0	0	0	0	0	0	0
ENSG00000237349	0	0	0	0	0	0	0	0	0	0	0	0	0	0	0	0	0	0	0
ENSG00000244716	47	42	43	40	61	57	132	189	35	96	86	81	104	88	145	121	98	91	95
ENSG00000228665	0	0	0	0	0	0	0	4	0	0	0	1	0	0	0	5	0	1	2
ENSG00000228054	0	0	0	0	0	0	0	1	0	1	1	0	0	0	0	1	1	0	2
ENSG00000273382	19	2	6	9	12	0	10	39	6	21	18	4	8	5	9	13	18	27	30
ENSG00000215717	128	41	345	172	293	164	640	1264	136	604	324	171	236	158	248	501	456	728	705
ENSG00000278249	0	0	0	0	0	0	0	0	0	0	0	0	0	0	0	0	0	0	0
ENSG00000270066	0	0	0	0	0	0	0	0	0	0	0	0	0	0	0	0	0	0	0
ENSG00000251484	0	0	0	0	0	1	3	2	0	1	0	1	0	0	1	1	1	3	3
ENSG00000132676	325	155	517	292	664	369	2229	3422	424	1918	937	615	675	427	477	1956	1377	1793	2116
ENSG00000227673	0	0	0	0	0	0	0	0	0	0	0	0	0	0	0	0	0	0	0
ENSG00000203761	15	13	17	15	35	27	39	100	7	49	28	26	29	25	24	31	19	19	28
ENSG00000234937	0	0	5	0	0	0	0	0	0	1	0	4	0	0	0	3	1	0	0
ENSG00000132718	204	90	1200	720	1564	923	709	1398	156	1104	779	469	1103	683	1400	854	646	1633	1383
ENSG00000283442	0	0	0	0	0	0	0	0	0	0	0	0	0	0	0	0	0	0	0
ENSG00000132680	85	29	262	140	171	108	421	947	98	296	227	132	173	142	225	294	268	231	280
ENSG00000207475	0	0	0	0	0	0	5	6	3	3	1	0	0	0	0	8	1	0	10
ENSG00000280466	0	0	0	0	0	0	0	0	0	0	0	0	0	0	0	0	0	0	0
ENSG00000281394	0	0	0	0	0	0	0	0	0	0	0	0	0	0	0	0	0	0	0
ENSG00000277817	0	0	0	0	0	0	0	0	0	0	0	0	0	0	0	0	0	0	0
ENSG00000273002	0	0	0	0	0	0	1	0	0	1	0	0	0	0	0	1	2	1	1
ENSG00000224276	0	0	0	0	0	0	0	0	0	0	0	1	0	0	0	0	0	0	1
ENSG00000285677	3	0	3	1	2	1	2	3	0	0	0	0	3	1	7	1	1	4	2
ENSG00000163479	1070	601	2221	1248	3093	1750	3048	5773	680	3769	2070	1341	2066	1348	1631	2653	2125	2295	3249
ENSG00000160803	527	298	867	573	1113	644	1163	2287	228	1483	676	471	673	493	957	784	547	1013	1226
ENSG00000132698	8	1	0	0	2	0	0	0	0	0	0	0	0	3	4	3	0	0	0
ENSG00000252236	0	0	0	0	0	0	0	0	0	0	0	0	0	0	0	0	0	0	1
ENSG00000260238	0	0	0	0	0	0	0	0	0	0	0	0	0	0	0	0	0	0	0
ENSG00000242252	0	0	2	2	0	0	1	1	1	4	1	2	0	0	0	2	1	1	0
ENSG00000198952	591	336	1723	1208	1366	902	3127	6311	589	3233	1714	1224	825	626	956	2442	1534	2049	3265
ENSG00000163472	4	0	46	27	49	27	105	195	18	66	33	16	25	11	21	67	26	24	59
ENSG00000163468	2254	1227	3467	2013	4960	2899	10132	18047	2160	9884	6466	4140	5004	3269	4223	8116	5279	6777	10732
ENSG00000132677	31	22	7	1	14	6	35	53	26	246	6	6	10	21	8	286	62	111	35
ENSG00000237390	0	0	0	0	0	0	0	0	0	1	0	0	0	0	0	0	0	1	0
ENSG00000207933	0	0	0	0	0	0	0	0	0	0	0	0	0	0	0	0	0	0	0
ENSG00000254726	230	126	110	75	200	135	101	217	43	226	90	60	149	131	322	429	88	359	267
ENSG00000186377	0	0	0	0	0	0	0	1	0	0	0	0	0	0	0	0	0	0	0
ENSG00000186160	0	0	0	0	0	0	0	0	0	0	0	0	0	0	0	0	0	0	1
ENSG00000225154	0	0	0	0	0	0	0	0	0	0	0	0	0	0	0	1	0	1	0
ENSG00000225506	0	0	0	2	0	0	1	2	2	0	1	0	0	0	0	0	4	0	1
ENSG00000225514	0	0	0	0	0	0	0	0	0	0	0	0	0	0	0	0	0	0	0
ENSG00000224805	0	0	0	0	0	0	2	0	1	0	0	0	0	0	0	2	2	1	2
ENSG00000162366	0	0	0	3	0	0	2	2	0	3	12	6	34	25	0	27	0	19	28
ENSG00000226252	0	0	0	0	0	0	0	2	1	0	0	0	0	0	0	0	0	0	0
ENSG00000225762	0	0	0	0	0	0	2	1	0	2	3	1	0	0	2	0	1	1	1
ENSG00000186790	0	0	0	0	1	1	0	0	0	0	3	8	0	0	2	0	0	6	1
ENSG00000237424	0	0	0	0	0	0	0	0	0	1	0	0	0	0	1	2	3	5	7
ENSG00000189030	0	0	0	0	0	0	0	0	0	0	0	0	0	0	0	0	1	0	0
ENSG00000162763	0	0	0	0	0	0	0	0	0	0	0	0	1	1	0	0	0	0	0
ENSG00000143061	97	55	237	179	260	144	22	133	18	191	47	39	135	118	218	99	52	113	149
ENSG00000135821	902	442	2222	1286	1519	877	13917	13185	1882	4304	2182	1423	2302	1439	1625	6932	3813	6028	8097
ENSG00000203740	0	0	0	0	0	0	0	0	0	0	0	0	0	0	0	0	0	0	0
ENSG00000162374	3	0	1	0	0	0	0	0	0	0	0	0	3	0	3	1	0	0	0
ENSG00000168275	28	13	51	28	50	31	209	328	42	132	136	55	90	59	54	101	90	123	109
ENSG00000241563	8	3	8	4	13	1	6	0	1	3	2	7	1	0	4	1	4	1	1
ENSG00000153207	125	45	504	229	483	248	463	1130	112	465	633	326	417	216	524	567	554	411	509
ENSG00000156869	59	25	245	141	266	104	134	303	31	206	133	93	252	155	308	212	187	177	184
ENSG00000033122	4	1	6	6	3	0	5	8	0	3	5	4	2	3	3	9	10	8	2
ENSG00000143278	4	1	0	0	0	0	0	0	0	0	0	0	0	0	0	0	0	0	0
ENSG00000116678	8	3	23	34	21	13	78	109	24	80	40	30	31	25	44	76	55	79	62
ENSG00000159352	1006	546	1172	724	1767	1062	2994	5146	653	3025	1978	1314	1644	1112	1160	2668	1935	3325	3556
ENSG00000158710	1467	851	4477	2927	3445	2131	3883	10781	1436	8632	3103	2152	4123	2865	2062	5193	4088	9342	9793
ENSG00000049239	456	214	1094	751	796	544	1030	1707	138	1150	744	527	499	374	667	1502	682	1279	2009
ENSG00000186564	3	0	2	0	1	0	0	1	0	0	0	0	2	3	0	5	0	1	3
ENSG00000244038	586	300	2870	1775	2831	1727	8026	16232	1733	8756	2847	1809	1843	1209	2083	5177	3382	4079	7080
ENSG00000116690	0	0	29	15	0	0	26	37	0	8	1	4	6	0	4	7	65	6	22
ENSG00000126091	13	8	39	28	8	3	129	152	21	95	35	16	27	11	14	223	90	105	54
ENSG00000171163	263	212	396	219	387	246	882	1418	131	670	317	254	168	120	208	672	403	488	311
ENSG00000172456	10	7	34	20	27	20	86	207	15	132	49	33	54	51	22	59	67	80	121
ENSG00000158786	0	0	2	0	1	0	0	2	0	2	3	0	1	0	3	0	0	0	0
ENSG00000118733	0	0	0	0	0	0	0	0	1	0	0	0	0	0	0	0	1	0	1
ENSG00000157870	125	94	350	250	350	251	1109	1805	128	775	291	263	187	134	249	500	326	378	659
ENSG00000179085	89	56	64	56	130	102	317	637	56	382	150	136	184	118	87	223	131	332	376
ENSG00000173080	6	0	3	3	0	0	1	1	0	2	2	4	2	2	2	2	0	0	0
ENSG00000276470	0	0	0	0	0	0	0	0	0	0	0	0	0	0	0	0	0	0	0
ENSG00000278852	0	0	0	0	0	0	0	0	0	0	0	0	0	0	0	0	0	0	0
ENSG00000275915	0	0	0	0	0	0	0	0	0	0	0	0	0	0	0	0	0	0	0
ENSG00000120937	0	0	13	3	0	0	6	17	1	4	4	3	0	0	1	5	1	11	9
ENSG00000224904	0	0	0	0	0	1	2	4	0	1	0	0	0	0	0	1	0	2	1
ENSG00000285646	0	1	3	5	7	6	3	3	0	9	4	1	4	4	15	11	5	7	10
ENSG00000199347	0	0	0	0	0	0	0	0	0	0	0	0	0	0	0	0	0	0	0
ENSG00000201801	0	0	0	0	0	0	1	0	0	0	0	0	0	0	1	0	0	0	0
ENSG00000083444	1334	825	5623	3707	3980	2678	8165	16303	1312	7251	3997	2815	2164	1681	2236	4037	2996	3236	7339
ENSG00000287384	0	2	0	0	0	0	1	4	0	3	0	0	0	0	0	3	0	0	0
ENSG00000270914	0	0	0	0	0	0	0	0	0	0	0	0	0	0	0	0	0	1	0
ENSG00000116691	413	295	317	247	528	402	604	1053	113	657	433	365	278	223	248	460	234	667	554
ENSG00000202461	0	1	1	0	0	0	1	0	0	1	0	0	0	0	0	0	0	0	0
ENSG00000276869	0	0	0	0	0	0	0	0	0	0	0	0	0	0	0	0	0	0	0
ENSG00000243539	4	4	1	0	0	0	2	0	0	0	0	0	1	0	0	3	0	0	0
ENSG00000120949	0	0	0	0	1	0	7	19	0	2	2	0	1	2	5	7	2	6	19
ENSG00000201135	0	0	0	0	0	0	0	0	0	0	0	0	0	0	0	0	0	0	0
ENSG00000227875	0	0	0	0	0	0	0	0	0	0	0	0	0	0	0	0	0	0	0
ENSG00000285604	0	0	0	0	0	0	0	0	0	0	0	0	0	0	0	0	0	0	0
ENSG00000283789	0	0	0	0	0	0	0	0	0	0	0	0	0	0	0	0	0	0	0
ENSG00000263676	0	0	0	0	0	0	0	0	0	0	0	0	0	0	0	0	0	0	0
ENSG00000200591	0	0	3	0	0	0	0	1	0	0	0	0	0	0	0	0	0	0	0
ENSG00000162521	228	88	672	370	633	320	835	1523	190	703	665	324	548	366	635	866	562	730	909
ENSG00000162520	10	2	11	6	18	22	49	212	23	110	25	24	27	25	22	62	70	66	93
ENSG00000224409	0	0	0	0	0	0	0	0	1	1	1	1	0	0	0	0	0	2	0
ENSG00000162522	407	263	990	742	922	685	712	1768	159	2426	647	525	788	647	935	678	498	1110	1422
ENSG00000116497	81	39	212	118	196	102	459	608	76	285	152	79	176	93	161	322	254	227	306
ENSG00000121905	1	0	7	5	6	1	6	13	7	5	0	0	6	1	3	0	1	6	3
ENSG00000121900	52	44	22	30	65	47	79	140	21	140	51	52	43	17	30	68	71	169	93
ENSG00000287691	1	0	4	3	1	1	9	12	0	6	5	3	0	0	1	16	6	4	5
ENSG00000278966	0	0	1	3	2	0	1	0	0	0	0	0	0	0	1	3	0	0	0
ENSG00000143222	579	302	635	322	952	571	1021	1777	210	967	804	481	934	555	544	917	786	1073	988
ENSG00000224985	0	2	0	0	0	0	8	30	2	6	2	0	0	1	0	6	4	8	12
ENSG00000143224	98	33	98	65	91	83	493	788	83	408	99	75	64	68	91	279	190	185	308
ENSG00000158850	211	110	549	343	707	446	1264	1996	243	1659	548	410	509	348	601	940	669	1039	1291
ENSG00000158859	129	52	590	369	233	153	14	196	6	182	114	79	293	214	492	34	48	132	103
ENSG00000158869	8	12	8	0	20	17	103	310	70	92	17	10	139	92	24	215	305	211	413
ENSG00000158874	0	0	0	0	0	0	0	0	0	0	1	0	1	1	0	0	0	0	0
ENSG00000158882	35	25	86	85	100	81	196	344	47	191	84	76	78	51	95	162	103	138	204
ENSG00000284035	0	0	0	0	0	0	0	0	0	0	0	0	0	0	0	0	0	0	0
ENSG00000143257	1	4	4	0	4	2	3	3	1	5	4	1	0	1	7	3	0	6	5
ENSG00000248485	0	0	22	29	1	2	0	0	0	0	0	0	23	9	2	0	0	0	1
ENSG00000188931	2	4	38	19	26	8	31	59	0	26	19	9	28	10	25	34	30	29	34
ENSG00000236484	3	5	0	0	0	0	1	0	0	0	0	2	0	0	1	1	1	3	0
ENSG00000283696	6	4	24	20	17	9	7	30	4	13	5	4	0	7	3	12	4	15	6
ENSG00000288093	66	33	7	1	8	5	6	10	1	3	3	3	5	2	6	23	13	23	11
ENSG00000206921	0	0	0	0	0	0	0	0	0	0	0	0	0	0	0	0	0	0	0
ENSG00000215840	1	0	3	3	2	1	8	6	0	6	0	0	2	0	1	3	5	5	4
ENSG00000277882	0	0	0	0	0	0	0	0	0	0	0	0	0	0	0	1	0	0	0
ENSG00000283317	0	0	7	9	8	4	5	5	1	2	2	4	1	0	4	3	4	6	11
ENSG00000277762	0	0	0	0	0	0	0	0	0	0	0	0	0	0	0	0	0	0	0
ENSG00000227139	0	0	0	0	0	0	0	0	0	0	0	0	3	0	0	0	0	0	0
ENSG00000265107	41	13	562	315	486	264	24	91	60	235	99	64	81	66	336	874	188	202	144
ENSG00000274415	0	0	0	0	0	0	0	0	0	0	0	0	0	0	0	0	0	0	0
ENSG00000234190	0	0	0	0	0	0	0	0	0	0	0	0	0	0	0	0	0	0	0
ENSG00000223728	0	0	0	0	0	0	0	0	0	0	0	0	0	0	0	0	0	0	0
ENSG00000121634	0	0	0	0	0	0	0	0	0	1	0	0	0	0	0	0	0	0	0
ENSG00000188092	30	6	26	12	40	12	56	78	21	55	38	27	30	13	34	36	34	48	63
ENSG00000273059	0	0	0	0	0	0	0	0	0	0	0	0	0	0	0	0	0	0	0
ENSG00000274372	9	3	0	0	4	11	1	2	1	2	5	0	2	1	2	3	0	0	0
ENSG00000206791	0	0	0	0	0	0	0	0	0	0	0	0	0	0	1	0	0	0	0
ENSG00000206585	0	0	0	0	0	0	1	0	1	0	0	0	0	0	0	0	1	3	0
ENSG00000229828	0	0	1	0	1	0	5	7	0	5	0	0	1	1	0	0	0	1	0
ENSG00000225080	0	0	0	0	0	0	1	0	0	0	0	0	0	0	0	0	0	0	0
ENSG00000198658	1	1	4	6	0	2	9	3	1	8	0	3	2	4	7	5	2	0	11
ENSG00000238382	0	0	0	0	0	0	0	0	0	0	0	0	0	0	0	0	0	0	0
ENSG00000225919	0	0	0	0	0	0	0	0	0	0	0	0	0	0	0	0	0	0	0
ENSG00000236497	0	0	0	0	0	0	0	0	0	0	0	0	0	0	0	0	0	0	0
ENSG00000207190	0	0	0	0	0	0	0	0	0	0	0	0	0	0	0	0	0	0	0
ENSG00000200508	0	0	0	0	0	0	0	0	0	0	0	0	0	0	0	0	0	0	0
ENSG00000284928	0	0	0	0	0	0	0	0	0	0	0	0	1	0	0	0	0	0	0
ENSG00000223949	61	18	52	27	83	38	131	105	26	182	186	120	97	45	78	133	91	94	178
ENSG00000116688	891	450	1821	1095	1560	975	1710	3870	409	2359	1371	755	1072	681	993	1564	1058	1937	2543
ENSG00000188800	0	0	0	0	1	0	0	1	0	1	1	1	0	0	0	1	0	0	0
ENSG00000084073	27	5	275	113	264	101	367	752	83	470	307	165	229	134	361	487	327	457	615
ENSG00000231296	0	0	0	0	0	0	0	0	0	0	0	0	0	0	0	0	0	0	0
ENSG00000049089	201	179	351	345	440	382	51	136	29	234	167	150	254	225	203	68	66	232	89
ENSG00000227311	1	0	0	1	0	0	5	0	0	0	0	0	0	0	0	1	2	2	1
ENSG00000213172	0	0	0	0	0	0	0	2	0	1	0	0	0	0	1	0	0	0	1
ENSG00000284677	0	0	1	0	0	1	0	1	0	1	0	0	0	0	0	0	0	0	1
ENSG00000187801	2	0	41	12	26	8	30	112	13	40	16	14	25	14	32	63	26	29	45
ENSG00000260920	8	3	34	22	33	21	30	57	5	19	7	7	7	6	28	41	25	27	39
ENSG00000158887	0	0	2	0	0	1	6	5	2	4	2	3	2	1	0	3	2	2	8
ENSG00000255054	0	0	0	0	0	0	0	0	0	0	0	0	0	0	0	0	0	0	0
ENSG00000228172	2	0	2	2	4	3	7	18	1	12	3	1	2	1	2	6	2	7	5
ENSG00000117640	255	125	494	297	452	290	1276	2071	177	1106	420	282	354	230	324	740	547	845	870
ENSG00000272478	0	0	0	0	0	0	0	0	0	0	0	0	0	0	0	0	0	0	0
ENSG00000127423	0	1	2	0	13	7	5	10	5	10	1	0	9	7	4	8	7	4	8
ENSG00000182749	84	62	322	204	206	118	165	334	25	168	134	93	79	53	98	156	88	102	241
ENSG00000207302	0	0	0	0	0	0	0	0	0	0	0	0	0	0	0	0	0	0	0
ENSG00000117632	740	346	334	177	975	535	523	1288	239	903	358	207	1427	874	1186	2099	765	1843	750
ENSG00000229786	0	0	0	0	0	0	0	0	0	0	0	0	0	0	0	0	1	0	0
ENSG00000223624	0	0	0	0	0	0	0	0	0	0	0	0	0	0	0	0	0	0	0
ENSG00000283938	0	0	0	0	0	0	0	0	0	0	0	0	0	0	0	0	0	0	0
ENSG00000199385	0	0	0	0	0	0	0	0	0	0	0	0	0	0	0	0	0	0	0
ENSG00000263381	0	0	0	0	0	0	0	0	0	0	0	0	0	0	0	0	0	0	0
ENSG00000126106	151	69	174	111	207	155	637	940	117	601	247	164	177	148	105	396	267	491	580
ENSG00000198520	9	9	30	11	16	7	60	65	13	48	15	8	12	7	6	38	37	57	18
ENSG00000199377	0	0	0	0	0	0	1	4	0	0	2	0	2	0	0	2	0	0	0
ENSG00000200169	0	0	0	0	0	0	3	1	0	0	0	0	0	0	0	1	0	0	0
ENSG00000142945	48	23	23	18	12	3	25	35	15	101	8	2	23	11	15	124	40	17	9
ENSG00000142937	12117	6032	8614	4812	13271	7426	15890	23202	3227	16080	15901	9813	13779	8577	8407	16160	13784	15394	20429
ENSG00000264294	0	0	0	0	0	0	0	0	0	0	0	0	0	0	0	0	0	0	0
ENSG00000200913	0	0	0	0	1	0	9	7	2	11	3	0	2	0	2	3	9	4	2
ENSG00000202031	0	0	0	0	0	0	0	1	1	4	0	0	0	0	0	1	0	0	0
ENSG00000207421	0	0	0	0	0	0	0	0	0	0	0	0	0	0	0	0	0	0	0
ENSG00000281859	0	0	0	0	0	0	0	0	0	0	0	0	0	0	0	0	0	0	0
ENSG00000234093	0	0	0	0	0	0	3	0	1	3	1	0	0	0	0	0	3	0	1
ENSG00000142959	16	12	49	36	33	15	30	35	3	22	14	21	9	4	9	24	31	47	17
ENSG00000173846	172	106	391	329	265	171	696	1969	198	1710	1287	1016	317	249	269	729	773	1526	1491
ENSG00000117425	3	8	42	29	35	32	63	225	30	177	63	54	27	11	23	97	61	84	61
ENSG00000202444	0	0	0	0	0	0	0	0	0	0	0	0	0	0	0	0	0	0	0
ENSG00000226499	21	4	1	2	2	1	2	1	0	3	0	0	3	2	1	4	5	3	0
ENSG00000070785	91	31	153	70	184	96	471	892	123	600	351	204	246	147	158	491	367	468	762
ENSG00000253039	0	0	0	0	0	0	0	0	0	0	0	0	0	0	0	0	0	0	0
ENSG00000229815	0	0	0	0	0	0	2	0	0	0	0	0	0	0	0	0	0	0	1
ENSG00000232369	0	0	0	0	0	0	3	3	0	0	1	0	0	0	0	1	1	0	1
ENSG00000268949	0	0	2	0	0	0	0	0	0	2	1	0	0	0	0	0	1	3	0
ENSG00000126107	656	381	916	568	1084	754	1417	2849	319	1987	1258	837	768	563	731	1346	942	1845	2152
ENSG00000126088	270	151	378	269	546	331	2220	4063	538	2179	934	677	627	500	421	1369	1042	1279	2003
ENSG00000234315	1	0	1	1	0	0	0	1	0	0	0	0	2	0	0	0	3	0	0
ENSG00000162408	100	71	233	155	258	138	209	257	31	161	235	162	189	145	173	301	242	279	258
ENSG00000229519	13	14	2	3	0	2	10	49	3	9	0	0	0	0	0	21	12	30	12
ENSG00000173662	9	3	3	6	0	0	3	6	0	2	5	10	0	0	0	4	1	7	0
ENSG00000204859	264	145	361	263	281	182	579	1254	101	600	317	220	221	140	202	411	276	373	359
ENSG00000230735	0	0	0	0	0	0	0	2	0	0	0	0	0	0	0	2	0	0	0
ENSG00000171488	94	39	104	60	198	100	368	944	136	804	304	200	177	121	322	1303	700	1469	1140
ENSG00000226394	0	0	0	0	0	0	0	0	0	0	1	0	0	0	0	0	0	0	0
ENSG00000237200	0	0	0	0	1	0	6	2	0	0	0	1	0	0	2	2	1	0	0
ENSG00000070886	0	0	0	0	4	4	5	11	0	3	6	5	0	1	9	2	3	9	9
ENSG00000276835	0	0	0	0	0	0	0	0	0	0	0	0	0	0	0	0	0	0	0
ENSG00000265422	0	0	0	0	0	0	0	0	0	0	0	0	0	0	0	0	0	0	0
ENSG00000223776	0	0	0	3	2	0	7	12	0	4	0	0	1	3	3	4	2	2	4
ENSG00000273058	14	10	21	9	23	18	19	29	6	26	22	16	17	8	7	23	22	28	18
ENSG00000230325	0	0	0	1	1	0	6	1	2	1	1	0	4	3	2	9	2	5	0
ENSG00000119285	62	39	256	166	217	115	567	1026	134	421	407	253	313	176	448	576	361	286	736
ENSG00000226498	0	0	0	0	0	0	0	2	0	0	0	0	0	0	0	1	1	0	0
ENSG00000237991	81	53	39	31	52	37	26	30	2	16	85	44	109	69	38	25	9	16	36
ENSG00000244020	0	0	0	0	0	0	1	0	0	0	0	0	0	0	0	1	0	0	0
ENSG00000288099	0	0	0	0	0	0	0	0	0	0	0	0	0	0	0	0	0	0	0
ENSG00000225886	0	0	1	0	1	0	2	5	0	0	0	0	0	2	0	5	3	2	1
ENSG00000206767	0	0	0	0	0	0	0	0	0	0	0	0	0	0	0	0	0	0	0
ENSG00000226662	0	0	0	0	0	0	0	0	0	0	0	0	0	0	0	0	0	0	0
ENSG00000207095	0	0	0	0	0	0	0	0	0	0	0	0	0	0	0	0	0	0	0
ENSG00000287244	3	1	0	0	0	0	3	1	0	9	1	0	0	0	1	0	1	1	1
ENSG00000231344	0	0	0	0	1	1	12	15	2	4	0	3	0	0	1	5	3	7	5
ENSG00000230833	0	0	0	0	0	0	3	0	0	0	0	0	0	0	0	0	1	0	0
ENSG00000117758	209	98	333	177	393	203	569	1235	137	718	368	228	439	247	423	493	566	659	750
ENSG00000269971	0	0	1	1	0	0	0	5	0	1	0	1	1	0	0	0	3	0	1
ENSG00000270031	0	0	1	0	0	0	0	0	0	1	0	0	0	0	0	1	1	1	0
ENSG00000223062	0	0	0	0	0	0	0	0	0	0	0	0	0	0	0	0	0	0	0
ENSG00000286433	0	0	2	2	0	0	0	1	0	1	0	0	0	0	0	0	1	0	0
ENSG00000117751	64	46	276	143	301	175	665	1346	171	646	318	212	239	165	294	590	409	558	722
ENSG00000252947	0	0	0	1	0	0	0	0	0	1	0	0	0	0	0	0	0	0	0
ENSG00000130775	384	228	413	289	593	355	955	1335	131	563	275	193	429	315	456	487	378	824	596
ENSG00000117748	76	64	196	138	265	126	537	943	127	413	228	113	234	154	217	377	242	283	421
ENSG00000223643	0	0	0	0	0	0	0	0	0	0	0	0	0	0	0	0	0	0	0
ENSG00000230239	0	0	0	0	0	0	0	0	1	0	0	0	0	0	0	0	0	0	0
ENSG00000263811	0	0	0	0	0	0	0	0	0	0	0	0	0	0	0	0	0	0	0
ENSG00000277234	0	0	0	0	0	0	0	0	0	0	0	0	0	0	0	0	0	0	0
ENSG00000235241	0	0	0	0	0	0	0	0	0	0	0	0	0	0	0	0	0	0	0
ENSG00000207005	0	0	0	0	0	0	0	0	0	0	0	0	0	0	0	0	1	0	0
ENSG00000272426	0	0	0	0	0	0	0	1	0	1	0	0	0	0	2	0	0	1	0
ENSG00000117122	3	0	9	5	13	7	4	2	1	33	4	0	3	10	15	71	13	19	22
ENSG00000286898	0	0	0	0	0	0	0	0	0	0	0	0	0	0	0	1	0	0	0
ENSG00000159363	159	97	307	236	394	274	450	973	95	675	247	182	217	197	267	339	167	518	625
ENSG00000117115	0	0	0	0	1	4	6	20	13	3	26	20	50	25	9	110	11	100	66
ENSG00000204362	0	0	0	0	0	0	0	0	0	0	0	0	1	1	0	0	0	0	0
ENSG00000282843	0	0	0	0	0	0	0	0	0	0	0	0	0	0	0	0	0	0	0
ENSG00000142623	0	0	0	0	0	1	0	0	0	0	0	1	0	0	0	0	4	0	0
ENSG00000142619	0	0	0	0	0	0	0	0	0	1	0	0	0	0	0	1	0	0	2
ENSG00000266634	0	0	0	0	0	0	0	0	0	0	0	0	0	0	0	0	0	0	0
ENSG00000199459	0	0	0	0	0	0	0	0	0	0	0	0	0	0	0	0	0	0	0
ENSG00000273264	0	0	0	1	0	0	0	0	0	0	0	0	1	0	0	0	1	1	1
ENSG00000282057	0	0	1	3	1	0	0	0	1	3	2	3	2	2	2	1	0	1	4
ENSG00000272691	0	3	0	2	1	2	1	6	1	6	0	1	2	1	0	3	3	4	6
ENSG00000199934	0	0	0	0	0	0	0	0	0	0	0	0	0	0	0	0	0	0	0
ENSG00000230285	0	0	0	0	0	0	0	0	0	0	0	0	0	0	0	0	0	0	0
ENSG00000142871	490	237	6967	4404	3688	2163	3865	10884	1082	5354	6087	4164	3616	2579	3859	7390	5409	7083	13678
ENSG00000226643	0	0	0	0	0	0	0	0	0	0	0	0	0	0	0	0	0	0	0
ENSG00000234419	0	0	0	0	0	0	0	0	1	1	0	0	0	0	1	0	0	0	0
ENSG00000276997	3	0	1	2	1	1	0	1	0	3	1	5	1	0	1	2	4	4	1
ENSG00000222399	0	0	0	0	0	0	0	0	0	0	0	0	0	0	0	0	0	0	0
ENSG00000267305	0	0	1	0	0	0	0	0	0	1	0	0	0	0	0	0	0	0	0
ENSG00000143512	1	0	12	6	4	3	1	4	0	3	0	4	4	1	1	1	1	1	0
ENSG00000143498	2	2	27	8	17	4	19	54	4	32	17	11	21	17	46	34	4	19	26
ENSG00000225265	0	0	2	3	6	2	6	20	2	8	4	2	0	0	1	9	5	7	7
ENSG00000154305	178	58	1893	972	689	391	1063	2279	119	836	622	385	574	321	660	868	475	590	774
ENSG00000229399	0	0	0	0	0	0	4	5	0	3	0	0	2	0	1	3	2	1	2
ENSG00000272750	10	5	10	3	15	7	13	14	1	15	9	3	5	7	7	15	21	23	2
ENSG00000186063	93	40	267	107	183	99	249	645	52	239	218	133	197	127	290	213	211	280	391
ENSG00000162819	32	13	195	92	159	73	236	433	36	200	121	69	112	59	215	299	165	231	234
ENSG00000287684	0	0	0	0	0	0	0	0	0	0	0	0	0	0	0	0	0	0	0
ENSG00000234523	0	0	0	0	1	0	0	0	0	0	2	2	1	1	2	1	0	1	1
ENSG00000287338	1	0	1	5	4	4	0	1	0	1	1	0	0	0	2	0	0	1	0
ENSG00000236846	0	0	0	0	0	0	0	0	0	0	0	0	0	0	0	0	0	0	0
ENSG00000226601	0	0	0	0	0	0	0	0	0	0	0	0	0	0	0	0	0	0	0
ENSG00000164010	34	8	134	64	96	67	158	433	53	189	75	35	60	36	79	195	139	134	154
ENSG00000164011	59	24	61	48	79	45	216	450	51	122	30	27	71	53	53	142	68	62	117
ENSG00000233708	0	0	0	0	0	0	0	0	0	0	0	0	0	0	0	0	0	2	1
ENSG00000237090	2	1	0	0	0	0	0	1	0	0	0	0	0	0	0	0	0	0	0
ENSG00000225099	6	7	14	7	26	14	27	41	5	15	17	8	29	21	17	13	10	16	28
ENSG00000284138	0	0	1	0	0	0	0	0	0	0	0	0	0	0	0	0	0	0	1
ENSG00000283973	0	0	0	0	0	0	1	0	0	0	0	0	1	0	0	0	0	0	0
ENSG00000207256	0	0	0	0	0	0	0	0	0	0	0	0	0	0	0	0	0	0	0
ENSG00000283136	0	0	0	0	0	0	0	0	0	0	0	0	0	0	0	0	0	0	0
ENSG00000277513	0	0	0	0	0	0	0	0	0	0	0	0	0	0	0	0	0	0	0
ENSG00000154309	203	115	395	280	799	468	713	965	91	440	346	198	442	284	655	584	376	580	382
ENSG00000226967	0	0	0	0	0	0	0	1	0	0	0	0	0	0	0	0	0	0	0
ENSG00000231407	0	0	0	0	0	3	0	3	0	0	0	0	0	0	0	1	0	1	2
ENSG00000229570	0	0	0	1	0	0	4	1	0	3	0	1	0	0	1	3	1	1	0
ENSG00000203857	0	0	3	3	0	1	9	31	7	6	6	1	8	1	2	2	7	1	6
ENSG00000226443	0	3	9	7	0	3	0	1	0	5	6	2	2	2	0	0	6	1	1
ENSG00000249798	0	0	2	0	0	0	0	1	0	0	1	0	0	0	0	0	1	0	0
ENSG00000239873	0	0	3	1	0	0	0	1	0	1	1	1	0	0	0	0	0	0	0
ENSG00000203855	0	0	2	3	3	0	2	4	0	0	3	0	0	0	4	0	0	0	0
ENSG00000240244	1	2	4	4	3	5	0	0	0	3	4	2	1	3	7	1	0	0	0
ENSG00000260941	17	4	53	11	28	9	12	3	0	3	15	6	14	6	10	10	9	16	6
ENSG00000198857	12	2	27	17	13	5	3	4	0	7	13	8	11	7	28	11	3	6	11
ENSG00000143067	66	31	412	267	153	99	110	322	35	284	362	231	128	130	170	189	99	236	309
ENSG00000134240	0	0	0	0	0	0	5	14	0	1	0	0	0	3	0	0	1	0	2
ENSG00000134193	0	0	0	0	0	0	0	0	0	0	0	0	0	0	0	2	0	0	0
ENSG00000215864	0	0	0	0	0	0	0	1	0	0	0	0	0	0	0	0	0	0	0
ENSG00000227205	0	0	0	0	0	0	1	0	0	0	0	0	0	0	0	1	0	0	1
ENSG00000226446	0	0	0	0	0	0	0	0	0	0	0	0	0	0	0	0	0	0	0
ENSG00000134249	0	0	0	0	0	0	0	0	0	0	0	0	0	0	0	0	0	0	0
ENSG00000092621	37	20	146	87	76	60	221	435	44	408	138	102	146	108	98	308	144	148	280
ENSG00000027644	4	1	4	3	0	1	0	0	0	1	1	2	1	1	0	1	1	6	0
ENSG00000241992	0	0	0	0	0	0	0	0	0	0	0	0	0	0	0	0	0	0	0
ENSG00000234226	0	0	0	0	0	0	0	0	0	0	0	0	0	0	0	0	0	0	0
ENSG00000137970	109	37	102	49	193	106	155	267	32	149	339	227	161	80	139	199	117	211	173
ENSG00000223229	0	0	0	0	0	0	0	0	0	0	0	0	0	0	0	0	0	0	0
ENSG00000285698	0	0	0	0	0	0	0	0	0	0	0	0	0	0	0	0	0	0	0
ENSG00000228035	0	0	0	0	0	0	0	0	0	0	0	0	0	0	0	0	0	0	0
ENSG00000287103	0	0	0	0	0	0	0	0	0	0	0	0	0	0	0	0	0	0	0
ENSG00000226973	0	0	0	0	0	0	0	0	0	0	0	0	1	2	0	0	0	0	0
ENSG00000274468	0	0	0	0	0	0	0	0	0	0	0	0	0	0	0	0	0	0	0
ENSG00000130764	468	244	912	620	1164	777	854	1446	122	945	740	530	666	487	627	716	593	898	959
ENSG00000266075	1	2	5	5	4	2	12	7	0	5	0	0	0	1	1	7	2	3	5
ENSG00000272153	8	4	16	7	13	6	7	18	2	11	7	4	9	8	13	2	6	9	2
ENSG00000230026	0	0	0	0	0	0	0	0	0	0	0	0	0	0	0	0	0	0	0
ENSG00000285177	0	0	0	0	0	0	0	0	0	0	0	0	0	0	0	0	1	0	0
ENSG00000284770	18	11	9	3	5	5	16	25	0	7	12	4	6	5	4	21	14	6	7
ENSG00000229795	0	0	0	0	0	0	0	0	0	0	0	0	0	0	0	0	0	0	0
ENSG00000238236	0	0	0	0	0	0	0	0	0	0	0	0	0	0	0	0	0	0	0
ENSG00000235638	0	0	0	0	0	0	0	0	0	0	0	0	0	0	0	1	0	0	0
ENSG00000231199	1	0	0	0	0	0	0	1	0	0	0	0	0	0	0	0	0	2	0
ENSG00000226663	0	0	0	0	0	0	0	0	0	0	0	0	0	0	0	1	0	0	0
ENSG00000231582	0	0	0	0	0	0	1	0	0	0	0	0	0	0	0	0	0	2	0
ENSG00000232714	0	0	0	0	0	0	0	0	0	0	0	0	0	0	0	0	0	0	0
ENSG00000235761	0	0	0	0	0	0	0	0	0	0	0	0	0	0	0	0	0	0	0
ENSG00000270710	0	0	0	0	0	0	0	0	0	0	1	0	0	0	0	0	0	0	0
ENSG00000227236	0	0	0	0	0	0	0	2	0	0	0	0	0	0	0	0	0	1	0
ENSG00000198837	306	155	932	660	562	376	663	1637	191	1023	600	493	365	281	452	616	314	623	723
ENSG00000160741	227	117	563	400	613	389	845	2101	209	1205	684	436	399	264	432	700	500	943	1007
ENSG00000276584	0	0	0	0	0	0	0	0	0	0	0	0	0	0	0	0	0	0	0
ENSG00000282386	0	0	5	3	4	3	6	11	1	8	1	1	3	0	6	8	3	5	18
ENSG00000273026	0	0	1	0	3	1	2	5	0	1	0	4	10	2	0	2	0	8	6
ENSG00000143578	38	21	45	23	61	38	122	266	26	120	49	41	43	33	31	123	80	113	120
ENSG00000143543	188	86	92	63	198	112	247	533	51	238	111	82	104	45	86	241	159	376	285
ENSG00000285641	0	0	0	0	0	0	0	0	0	0	0	0	0	0	0	0	0	0	0
ENSG00000143545	2755	1404	296	180	832	492	169	261	38	150	495	296	511	326	223	189	279	205	264
ENSG00000177954	6657	3489	5666	3564	9412	5656	5134	6876	1154	5745	8735	5715	10512	7019	5222	9211	8520	8401	9876
ENSG00000231416	0	0	1	0	0	0	12	21	2	11	0	0	0	0	0	22	11	8	8
ENSG00000200220	0	0	0	0	0	0	0	0	0	0	0	0	0	0	0	0	0	0	0
ENSG00000231837	0	0	0	0	0	0	0	0	0	0	0	0	0	0	0	0	0	0	0
ENSG00000263987	0	0	0	0	0	0	0	0	0	0	0	0	0	0	0	0	0	0	0
ENSG00000162642	57	28	207	118	207	103	213	438	57	364	204	139	196	127	149	230	153	240	272
ENSG00000223254	0	0	3	6	3	1	4	6	1	3	8	5	1	0	1	14	11	7	6
ENSG00000223653	4	3	9	6	9	4	4	4	4	7	17	12	8	6	7	7	11	6	21
ENSG00000116198	142	85	327	236	339	242	411	1026	102	422	252	169	188	142	246	462	246	335	632
ENSG00000169598	14	7	56	39	63	43	83	177	26	113	45	31	38	28	54	56	45	68	73
ENSG00000226653	0	0	0	0	0	0	0	0	0	0	0	0	0	0	0	0	0	0	0
ENSG00000207209	0	0	0	0	0	0	0	0	0	0	0	0	0	0	0	0	0	0	0
ENSG00000272443	0	0	0	0	0	0	0	0	0	0	0	0	0	0	0	0	0	0	0
ENSG00000272480	0	0	0	0	0	0	0	0	0	0	0	0	0	0	0	0	0	0	0
ENSG00000162836	51	30	149	87	131	73	189	411	31	252	87	44	113	75	92	172	113	267	107
ENSG00000207080	0	0	0	0	0	0	0	0	0	0	0	0	0	0	0	0	0	0	0
ENSG00000231791	0	0	0	0	0	0	0	0	0	0	0	0	0	0	0	0	0	0	0
ENSG00000244568	0	0	0	0	0	0	0	0	0	0	0	0	0	0	0	0	0	0	0
ENSG00000271387	0	0	0	0	0	0	0	0	0	2	1	2	0	0	0	2	0	3	2
ENSG00000116667	34	26	84	56	93	42	389	621	64	269	161	96	109	67	39	310	275	253	292
ENSG00000230470	0	0	0	0	0	0	0	0	0	0	0	0	0	0	0	0	0	0	0
ENSG00000232036	0	0	0	1	0	0	0	0	0	0	0	0	0	0	0	0	0	0	0
ENSG00000285847	0	0	3	3	0	0	0	5	0	1	4	1	0	0	0	1	3	2	0
ENSG00000286378	0	0	0	0	0	0	0	0	0	0	0	0	0	0	0	0	0	0	0
ENSG00000215381	0	0	0	0	0	0	0	2	0	4	0	0	0	0	0	1	0	1	3
ENSG00000284726	2	0	3	4	3	1	0	1	0	0	2	0	0	2	0	1	1	0	3
ENSG00000201405	0	0	0	0	0	0	0	0	0	0	0	0	0	0	0	0	0	0	0
ENSG00000271420	3	0	3	1	3	2	2	0	0	0	0	0	3	1	1	4	0	1	1
ENSG00000232482	0	0	0	0	0	0	0	0	0	0	0	0	0	0	0	1	0	2	1
ENSG00000285779	0	0	0	0	0	0	0	0	0	0	0	0	0	0	0	0	0	0	0
ENSG00000270780	0	0	0	0	0	0	0	0	0	0	0	0	0	0	0	1	0	0	0
ENSG00000232895	0	0	0	0	0	0	0	0	0	0	0	0	0	0	0	0	0	0	0
ENSG00000273698	0	0	0	0	0	0	0	0	0	0	0	0	0	0	0	0	0	0	0
ENSG00000273112	0	0	0	0	0	0	0	0	0	0	0	0	1	0	0	0	1	0	0
ENSG00000173110	7	2	5	0	10	3	3	16	17	4	10	6	41	28	13	83	11	27	33
ENSG00000224203	0	0	0	0	0	0	0	0	0	0	0	0	0	0	0	0	0	1	0
ENSG00000224515	0	0	0	0	0	0	0	0	0	0	0	0	0	0	0	0	0	0	0
ENSG00000225217	0	0	6	4	8	1	4	56	1	30	7	13	32	30	6	16	80	46	10
ENSG00000231586	0	0	0	0	0	0	0	3	0	0	0	0	0	0	0	0	0	0	0
ENSG00000234211	0	1	0	0	0	0	0	0	0	0	0	0	0	0	0	0	0	0	0
ENSG00000143125	0	0	42	32	11	4	25	67	4	53	1	0	29	27	14	27	7	22	13
ENSG00000270380	0	0	0	0	0	0	0	0	0	0	0	0	0	0	0	0	0	0	0
ENSG00000282887	0	0	0	0	0	0	0	0	0	0	0	0	0	0	0	0	0	0	0
ENSG00000283999	0	0	0	0	0	0	0	0	0	0	0	0	0	0	0	0	0	0	0
ENSG00000235407	0	0	5	2	0	0	0	0	1	1	1	0	4	2	0	0	0	0	0
ENSG00000143105	0	0	0	0	0	0	0	0	0	0	0	0	0	0	0	0	0	0	0
ENSG00000199710	0	0	0	0	0	0	0	0	0	0	0	0	0	0	0	0	0	0	0
ENSG00000237415	0	0	3	0	0	0	0	1	0	0	0	0	0	0	0	1	0	0	2
ENSG00000232791	0	0	0	0	0	0	0	0	0	0	0	0	0	0	0	0	0	0	0
ENSG00000177301	1	0	1	0	0	0	0	0	0	0	0	0	0	0	0	1	0	1	0
ENSG00000226828	0	0	0	0	0	0	0	0	0	0	0	0	0	0	0	0	1	1	0
ENSG00000279774	0	1	0	0	0	0	0	0	0	0	0	0	1	0	0	0	0	0	0
ENSG00000229960	0	0	0	0	0	0	0	0	0	0	0	0	0	0	0	0	0	0	0
ENSG00000286486	0	0	0	0	0	0	0	0	0	0	0	0	0	0	0	0	0	0	0
ENSG00000244066	0	0	0	0	0	0	0	0	0	0	0	0	0	0	0	0	0	0	0
ENSG00000237759	0	0	0	0	0	0	0	0	0	0	0	0	0	0	0	0	0	0	0
ENSG00000287531	0	0	0	0	0	0	0	0	0	0	0	0	0	0	0	0	0	0	0
ENSG00000225855	55	27	342	182	43	10	212	71	10	46	38	27	89	48	40	134	152	25	6
ENSG00000283701	0	0	0	0	0	0	1	3	0	0	0	0	0	0	0	0	1	0	0
ENSG00000207134	0	0	0	0	0	0	0	0	0	0	0	0	0	0	0	0	0	0	0
ENSG00000227773	0	0	1	1	0	0	0	0	0	0	0	0	0	0	0	0	3	0	0
ENSG00000207144	0	0	0	0	0	0	0	0	0	0	0	0	0	0	0	0	0	0	0
ENSG00000237872	0	0	1	1	0	0	0	1	0	0	1	1	0	1	0	3	0	1	1
ENSG00000271267	0	0	0	0	0	0	0	1	0	2	1	0	0	0	0	0	0	0	0
ENSG00000225082	0	0	0	0	0	0	1	0	0	0	0	0	0	0	0	1	0	0	0
ENSG00000223503	0	0	0	0	0	0	0	1	0	0	1	0	2	1	1	0	0	1	0
ENSG00000232519	0	0	2	0	1	1	1	0	0	1	0	0	0	0	0	0	0	0	0
ENSG00000160752	709	421	4073	2611	1519	971	4238	4954	389	1496	1371	1047	1860	1287	877	1722	1592	770	1421
ENSG00000121957	22	6	29	14	23	10	19	39	4	19	17	12	11	2	32	49	34	19	19
ENSG00000235089	0	0	0	0	0	0	1	2	0	1	0	0	0	0	0	4	2	0	3
ENSG00000285179	0	0	0	0	0	0	0	0	0	0	0	0	0	0	0	0	0	0	0
ENSG00000223026	0	0	0	0	0	0	0	0	0	0	0	0	0	0	0	0	0	0	0
ENSG00000225721	0	0	0	0	0	0	1	0	1	1	2	0	1	1	0	0	0	1	2
ENSG00000188396	1	5	39	35	3	7	12	20	1	21	58	55	33	39	31	11	8	15	14
ENSG00000202167	0	0	0	0	0	0	0	0	0	0	0	0	0	0	0	0	0	0	0
ENSG00000207349	0	0	0	0	0	0	0	0	0	0	0	0	0	0	0	0	0	2	0
ENSG00000252826	0	0	0	0	0	0	0	0	0	0	0	0	0	0	0	0	0	0	0
ENSG00000206737	0	0	0	0	1	1	1	0	0	0	0	0	0	0	0	0	0	0	0
ENSG00000223779	0	0	3	3	0	0	1	3	0	0	3	1	0	0	0	5	0	0	0
ENSG00000242352	0	0	0	0	0	0	1	3	0	3	0	0	0	0	0	1	1	0	0
ENSG00000270962	0	0	0	0	0	0	0	0	0	0	0	0	0	0	0	0	0	0	0
ENSG00000263590	0	0	0	0	0	0	1	0	0	1	0	0	0	0	0	5	0	0	0
ENSG00000252105	0	0	0	0	0	0	0	0	0	0	0	0	0	0	0	0	0	0	0
ENSG00000233430	0	0	0	0	0	0	0	0	0	0	0	0	0	0	0	0	0	0	0
ENSG00000237503	0	0	0	0	0	0	0	0	0	0	0	0	0	0	0	1	0	0	0
ENSG00000265531	0	0	1	0	2	2	0	3	1	6	6	0	2	2	2	10	11	5	7
ENSG00000230186	0	2	1	0	1	1	4	9	0	2	1	0	3	2	5	4	0	1	0
ENSG00000268074	0	0	0	0	0	0	0	0	0	0	0	0	0	0	0	0	0	0	0
ENSG00000270872	1	0	8	11	3	4	1	2	0	1	2	0	7	1	6	2	4	4	5
ENSG00000276674	0	0	0	0	0	0	0	0	0	0	0	0	0	0	0	0	0	0	0
ENSG00000082482	0	0	0	0	0	0	0	1	0	0	0	0	0	0	0	0	0	1	0
ENSG00000116747	135	49	200	117	160	90	196	347	45	199	142	91	171	72	273	216	179	221	278
ENSG00000134207	4	1	0	0	0	1	1	6	0	1	0	0	0	1	0	16	3	6	3
ENSG00000163467	0	0	0	3	1	0	7	13	0	11	2	1	3	1	5	9	5	7	6
ENSG00000243710	1	0	2	1	4	1	1	2	0	3	2	2	4	1	1	3	4	1	2
ENSG00000117395	562	300	1036	616	1073	672	1617	3159	394	1941	1392	907	1108	716	777	1528	1441	1710	2588
ENSG00000116874	47	16	108	52	96	57	197	441	32	213	123	94	100	66	82	232	165	212	232
ENSG00000065600	13	4	55	36	91	41	227	442	40	221	57	38	47	40	81	159	79	134	226
ENSG00000009780	37	23	57	20	60	27	93	123	9	70	52	52	43	42	41	94	73	120	75
ENSG00000023572	43	21	113	59	127	79	126	232	23	90	90	62	87	50	115	106	86	150	124
ENSG00000215788	22	13	19	18	8	8	11	32	5	18	5	3	14	9	11	34	10	38	14
ENSG00000117625	92	54	245	117	182	99	228	472	57	246	169	113	149	92	169	215	165	200	186
ENSG00000179902	2	0	0	1	1	0	2	0	0	1	0	0	0	1	2	0	7	2	1
ENSG00000143157	83	36	207	161	231	129	66	274	35	157	110	59	164	75	221	276	93	146	181
ENSG00000160781	48	28	114	90	63	46	64	163	22	95	74	71	38	43	29	111	74	119	25
ENSG00000143344	865	392	1513	812	3126	1758	3144	9179	1180	4652	2879	1819	1839	1096	2953	3816	3058	4612	5558
ENSG00000116882	0	0	7	5	4	1	13	30	0	14	11	6	4	2	1	6	15	8	10
ENSG00000142856	17	13	62	30	58	29	45	95	11	112	28	9	69	24	33	62	34	35	34
ENSG00000116396	116	65	321	246	164	122	63	192	19	196	189	115	238	196	154	99	80	182	244
ENSG00000163875	195	129	519	281	676	334	1949	3207	286	885	905	509	517	284	444	962	963	1067	1683
ENSG00000131238	112	49	494	230	518	251	1419	2962	302	1176	799	446	430	311	484	997	804	997	1735
ENSG00000171680	50	35	20	16	39	38	40	166	14	58	24	18	51	26	52	35	55	63	26
ENSG00000244457	0	0	0	0	0	0	0	0	0	0	0	0	0	0	0	0	0	0	0
ENSG00000116977	212	78	1029	617	598	299	1060	1614	210	795	689	432	580	324	547	830	691	919	1089
ENSG00000229372	0	0	0	0	0	0	0	0	0	0	0	0	0	0	0	0	0	0	0
ENSG00000274975	0	0	0	0	0	0	0	0	0	0	0	0	0	0	0	0	0	0	0
ENSG00000229348	0	0	0	0	0	0	0	1	0	0	1	0	0	0	0	0	2	1	0
ENSG00000242485	377	205	489	313	739	452	1204	1975	283	1044	830	557	854	603	446	1110	894	1295	1433
ENSG00000264293	0	0	0	0	0	0	0	0	0	0	0	0	0	0	0	0	0	0	0
ENSG00000272455	6	4	17	16	32	32	19	30	3	21	17	15	15	8	9	29	21	27	22
ENSG00000225905	0	0	0	0	0	0	1	1	0	0	0	0	1	0	0	3	2	0	0
ENSG00000225285	0	0	1	7	1	3	1	4	0	1	1	0	0	0	0	3	0	0	1
ENSG00000179403	110	99	488	440	262	200	41	257	26	61	37	41	81	70	122	22	10	51	57
ENSG00000215915	0	0	6	4	1	2	3	15	3	1	1	0	8	1	2	5	1	3	0
ENSG00000236085	0	0	0	0	0	0	0	0	0	0	0	0	0	0	0	0	0	0	0
ENSG00000234441	0	0	0	0	0	0	0	0	0	0	0	0	0	0	0	0	0	0	0
ENSG00000227408	0	0	0	0	0	0	0	0	0	0	0	0	0	0	0	0	0	0	0
ENSG00000223635	0	0	0	0	1	0	0	0	0	1	0	0	0	0	0	1	1	2	0
ENSG00000135776	30	9	138	87	96	58	174	413	46	187	78	57	113	68	153	142	105	166	173
ENSG00000199672	0	0	0	0	1	1	0	0	0	0	0	1	0	0	0	0	0	0	0
ENSG00000201492	0	0	1	3	0	0	1	1	0	0	0	0	0	0	2	0	0	0	0
ENSG00000229367	0	0	0	0	0	0	0	0	0	0	0	0	0	1	0	0	0	0	0
ENSG00000135763	30	21	168	98	207	118	443	905	93	472	164	102	137	85	208	396	168	310	530
ENSG00000213028	0	0	0	0	1	2	1	3	1	3	2	0	1	1	0	1	1	4	0
ENSG00000225984	0	0	0	0	0	0	0	0	0	1	0	0	0	0	0	0	0	0	0
ENSG00000178828	0	0	0	0	0	0	0	0	0	0	0	0	0	0	0	0	0	0	0
ENSG00000235434	0	0	0	0	0	0	0	0	0	0	0	0	0	0	0	0	0	0	0
ENSG00000169914	59	30	280	153	145	97	252	317	37	187	194	116	121	85	149	170	184	284	195
ENSG00000188784	0	0	0	0	0	0	0	0	0	0	0	1	0	0	0	0	0	1	0
ENSG00000242688	0	0	0	0	0	0	0	0	0	0	0	0	0	0	0	0	0	0	0
ENSG00000177186	0	0	0	0	0	0	0	0	0	0	0	0	0	0	0	0	0	0	0
ENSG00000177174	0	0	0	0	0	0	0	0	0	0	0	0	0	0	0	0	0	0	0
ENSG00000269956	0	0	2	0	0	0	3	5	0	2	0	3	5	0	3	4	1	0	0
ENSG00000162456	0	0	0	0	0	0	0	0	0	0	0	0	0	0	0	0	1	0	0
ENSG00000079277	152	104	289	215	205	141	410	1070	82	491	321	202	265	178	181	468	403	428	431
ENSG00000117407	38	18	92	93	22	12	27	29	1	14	22	26	20	11	8	17	6	31	10
ENSG00000237950	0	0	5	0	2	1	4	3	0	2	1	0	4	1	0	3	3	3	0
ENSG00000117408	401	225	645	484	747	482	1109	2307	244	1397	730	510	481	336	538	1126	616	1157	1697
ENSG00000285649	0	0	0	3	2	0	1	2	0	2	3	0	0	0	1	0	0	2	1
ENSG00000117410	437	233	946	614	1343	806	3542	6211	717	4474	1631	1158	1003	664	902	4133	2072	4766	5124
ENSG00000159214	31	20	100	62	41	29	176	391	27	180	102	81	43	59	31	109	77	108	89
ENSG00000196517	36	25	258	188	48	19	101	296	14	89	187	126	98	69	29	63	38	83	202
ENSG00000227163	0	0	1	0	0	0	1	0	0	0	1	0	0	0	0	0	1	0	0
ENSG00000271647	0	0	0	0	0	0	0	0	0	0	0	0	0	0	0	0	0	0	0
ENSG00000239560	0	0	0	0	0	0	0	0	0	0	0	0	0	0	0	0	0	0	0
ENSG00000196539	0	0	0	0	0	0	0	0	0	0	0	0	0	0	0	0	0	0	0
ENSG00000229255	0	0	0	0	0	0	0	0	0	0	0	0	0	0	0	0	0	0	0
ENSG00000203661	0	0	0	0	0	0	0	0	0	0	0	0	0	0	0	0	0	0	0
ENSG00000271934	0	0	0	0	0	0	0	0	0	0	0	0	0	0	0	0	0	0	0
ENSG00000227102	0	0	0	0	0	0	0	0	0	0	0	0	0	0	0	0	0	0	0
ENSG00000183310	0	0	0	0	0	0	0	0	0	0	0	0	0	0	0	0	0	0	0
ENSG00000201602	0	0	0	0	0	0	0	0	0	0	0	0	0	0	0	0	0	0	0
ENSG00000271701	0	0	0	0	0	0	0	0	0	0	0	0	0	0	0	0	0	0	0
ENSG00000187238	0	0	0	0	0	0	0	0	0	0	0	0	0	0	0	0	0	0	0
ENSG00000185962	0	0	0	0	0	0	0	0	0	0	0	0	0	0	0	0	0	0	0
ENSG00000226947	0	0	0	0	0	0	0	0	0	0	0	0	0	0	0	0	0	0	0
ENSG00000285753	0	0	0	0	0	0	0	0	0	0	0	0	0	0	0	0	0	0	0
ENSG00000187223	0	0	0	0	0	0	0	0	0	0	0	0	0	0	0	0	0	0	0
ENSG00000159455	0	0	0	0	0	0	0	0	0	0	0	0	0	0	0	0	0	0	0
ENSG00000187173	0	0	0	0	0	0	0	0	0	0	0	0	0	0	0	0	0	0	0
ENSG00000204501	0	0	0	0	0	0	0	0	0	0	0	0	0	0	0	0	0	0	0
ENSG00000228229	0	0	0	0	0	0	0	0	0	0	0	0	0	0	0	0	0	0	0
ENSG00000204481	0	0	1	0	0	0	0	0	0	0	0	0	0	0	0	0	0	0	0
ENSG00000204479	0	0	0	0	0	0	0	0	0	0	0	0	0	0	0	0	0	0	0
ENSG00000172031	0	0	1	0	3	2	3	5	1	4	0	0	7	1	2	1	1	4	7
ENSG00000233228	0	0	0	0	0	0	0	0	0	0	0	0	0	0	0	0	0	0	0
ENSG00000224678	0	0	0	1	1	0	7	4	0	3	0	0	0	0	0	1	0	0	0
ENSG00000233401	0	0	0	0	0	0	3	4	1	7	0	0	0	0	0	0	2	2	0
ENSG00000273487	2	3	4	1	0	1	0	1	0	0	1	0	0	1	1	0	0	0	0
ENSG00000226773	0	0	0	0	0	0	0	0	0	0	0	0	0	0	0	0	0	0	0
ENSG00000274481	0	0	0	0	0	0	0	0	0	0	0	0	0	0	0	0	0	0	0
ENSG00000228594	1203	867	1636	1435	1760	1564	1022	1218	102	742	551	464	836	749	769	371	214	509	588
ENSG00000286989	1	1	25	20	20	20	15	23	1	12	10	14	15	11	17	13	8	6	9
ENSG00000272106	22	16	92	58	100	66	91	102	12	174	72	80	59	54	46	84	108	196	171
ENSG00000189409	6	8	6	11	9	7	0	3	0	3	9	3	5	12	6	1	0	14	2
ENSG00000272004	0	0	0	0	0	1	0	0	0	0	2	0	3	2	0	0	0	0	0
ENSG00000189339	165	93	1090	746	761	433	1121	1848	211	1376	501	370	480	374	798	997	331	942	1250
ENSG00000215914	0	0	6	4	1	0	3	2	0	3	1	0	1	0	0	2	0	2	3
ENSG00000008128	9	6	40	20	14	9	72	125	19	97	18	14	16	10	17	73	46	96	41
ENSG00000268575	0	0	20	6	8	7	4	8	1	6	16	13	6	6	9	1	3	2	7
ENSG00000008130	610	373	1204	836	1622	1124	1855	4170	525	2776	1396	1017	959	681	985	2148	1101	2851	3484
ENSG00000178821	79	33	111	87	139	66	614	1228	83	765	240	176	93	59	88	357	217	397	497
ENSG00000158477	0	0	0	0	0	0	2	4	0	3	0	0	0	0	0	0	1	0	7
ENSG00000230942	0	0	0	0	0	0	0	0	0	0	0	0	0	0	0	0	0	0	0
ENSG00000158481	0	0	1	2	2	0	19	56	25	30	3	4	8	5	4	19	44	25	71
ENSG00000158485	0	0	0	0	0	0	0	1	0	0	1	0	0	0	1	4	0	0	3
ENSG00000158488	0	0	0	0	0	0	0	3	1	1	0	0	0	0	0	3	1	0	4
ENSG00000186306	0	0	0	0	0	0	0	0	0	0	0	0	0	0	0	0	0	0	0
ENSG00000203758	0	0	0	0	0	0	0	0	0	0	0	0	0	0	0	0	0	0	0
ENSG00000236257	0	0	0	0	1	1	1	4	0	1	0	0	0	0	0	0	0	2	3
ENSG00000236656	0	0	0	0	0	0	0	0	0	0	0	0	0	0	0	0	0	0	0
ENSG00000198703	0	0	0	0	0	0	0	0	0	0	0	0	0	0	0	0	0	0	0
ENSG00000227445	0	0	0	0	0	0	0	0	0	0	0	0	0	0	0	0	0	0	0
ENSG00000231434	2	1	0	0	4	0	0	15	1	2	1	1	0	0	1	3	2	2	4
ENSG00000117505	157	86	588	393	479	288	446	889	110	522	486	280	394	248	527	495	348	678	762
ENSG00000229635	0	2	0	0	2	0	0	0	0	0	1	0	0	0	0	0	0	2	1
ENSG00000207379	0	0	0	0	0	0	0	0	0	0	0	0	0	0	0	0	0	0	0
ENSG00000212601	0	0	0	0	0	0	0	0	0	0	0	0	0	0	0	0	0	0	0
ENSG00000162889	936	536	1855	1238	1809	1164	2787	5483	480	4271	1684	1267	1028	744	1099	2813	1864	4455	4987
ENSG00000224114	12	7	5	7	1	0	2	6	205	102	4	0	0	0	21	1	1	2	97
ENSG00000199349	0	0	0	0	0	1	0	5	0	0	1	1	0	0	3	0	1	3	1
ENSG00000162892	0	0	1	0	0	0	1	10	0	4	2	1	3	2	0	11	7	7	12
[truncated: 61,145 more rows]
