# Supplementary material for: Unravelling the molecular landscape of polycystic ovary syndrome (PCOS) and role of inflammation through transcriptomics analysis of human ovarian granulosa cells
Source: Genomics Inform. 2025 Aug 11;23:18. doi: 10.1186/s44342-025-00051-6 (PMC12337442; doi:10.1186/s44342-025-00051-6)
Supplement: Supplementary file 1 — Supplementary Material 1: Supplementary information. Supplementary Table S1. Gene IDs. Supplementary Table S2. Feature count after filtering. Supplementary Table S3. Initial count after filtering. Supplementary Table S4. DEGs detected. Supplementary Table S5. All GO. [file 44342_2025_51_MOESM1_ESM.zip › Supplementary Table-S2.xlsx]

## Sheet: feature count after filtering
	SRR10239199.bam	SRR10239200.bam	SRR10239201.bam	SRR10239202.bam	SRR10239203.bam	SRR10239204.bam	SRR15860000.bam	SRR15860001.bam	SRR15860002.bam	SRR15860003.bam	SRR10239205.bam	SRR10239206.bam	SRR10239207.bam	SRR10239208.bam	SRR10239209.bam	SRR15859996.bam	SRR15859997.bam	SRR15859998.bam	SRR15859999.bam
ENSG00000142611	8	7	21	6	12	3	7	2	1	6	11	10	0	3	7	0	1	1	3
ENSG00000157911	134	84	340	287	275	247	592	1361	125	803	331	316	219	169	215	352	188	549	626
ENSG00000142655	120	68	297	193	285	189	425	819	83	572	273	207	201	126	164	325	229	451	497
ENSG00000149527	0	0	6	1	4	3	0	6	5	6	5	2	9	3	2	9	3	13	0
ENSG00000171621	463	244	1242	817	1063	699	392	1075	174	1688	1162	823	768	647	784	875	409	1367	1313
ENSG00000142583	8	1	24	20	4	18	10	46	3	15	4	3	8	11	2	9	36	6	7
ENSG00000173614	36	11	88	55	68	47	121	221	19	77	52	46	61	34	67	78	86	75	123
ENSG00000171729	23	17	58	54	50	52	14	62	11	68	41	16	49	37	35	48	37	95	45
ENSG00000037637	286	173	688	387	810	451	633	1313	140	897	503	337	457	300	559	517	567	829	794
ENSG00000159423	67	39	150	118	175	122	608	909	97	630	215	151	138	71	131	358	157	367	687
ENSG00000157916	603	324	1428	959	1492	942	2299	4768	452	2753	1711	1087	1387	947	1214	1706	1492	2356	3095
ENSG00000157881	113	67	313	248	269	209	497	972	106	600	339	222	186	173	226	452	258	401	522
ENSG00000048707	252	146	805	475	615	352	826	2437	214	1049	664	428	424	302	599	908	607	973	998
ENSG00000162444	0	0	2	2	2	1	24	254	38	18	4	1	18	22	2	55	25	68	42
ENSG00000180758	28	12	108	63	81	54	34	62	13	74	57	39	53	38	58	95	23	48	83
ENSG00000184677	116	65	569	322	380	208	691	1774	134	653	436	272	317	202	354	817	536	393	473
ENSG00000288398	77	33	83	60	140	88	98	244	25	134	89	68	71	53	56	102	52	118	162
ENSG00000131697	46	39	412	255	163	149	407	864	65	404	140	138	124	90	126	180	131	195	223
ENSG00000233929	27	23	16	5	11	4	66	21	10	7	0	4	5	1	4	110	45	16	10
ENSG00000055070	1422	790	1928	1347	3018	1919	2704	6535	666	4546	2293	1521	1591	1109	1605	2689	1708	4708	4356
ENSG00000204138	2149	1015	1802	968	1820	1104	524	1169	134	744	728	403	1197	776	1119	801	714	1222	1024
ENSG00000090020	207	125	1000	742	1063	741	830	2254	196	1489	1174	844	406	311	730	1374	651	1627	1726
ENSG00000157978	62	28	81	66	137	81	259	765	71	381	117	75	127	92	90	354	179	402	400
ENSG00000158006	63	29	205	101	159	59	206	432	42	232	110	54	73	43	92	217	149	176	239
ENSG00000169403	12	5	5	4	22	17	32	90	55	49	40	25	145	101	26	404	115	214	411
ENSG00000171612	86	47	155	100	195	109	187	341	46	249	163	120	86	98	120	204	192	307	236
ENSG00000158161	87	55	230	138	190	94	280	426	49	205	197	118	152	77	216	278	235	216	333
ENSG00000142627	16	17	76	52	149	108	49	260	20	417	359	225	229	138	179	188	94	322	482
ENSG00000142632	98	65	114	112	174	148	271	654	54	377	129	65	117	81	113	176	98	289	196
ENSG00000189337	81	67	186	142	159	123	153	343	31	254	209	160	57	41	143	131	83	90	183
ENSG00000028137	29	17	27	33	82	53	124	522	109	206	175	106	349	259	79	618	254	735	864
ENSG00000130939	109	50	403	250	364	200	671	1470	140	793	417	309	279	173	327	867	579	774	1002
ENSG00000127472	485	242	553	355	381	184	183	191	20	202	250	166	487	344	299	149	121	259	106
ENSG00000060656	15	13	66	55	30	21	13	28	2	19	28	19	16	10	33	33	5	31	16
ENSG00000163867	37	10	65	25	61	26	92	142	21	51	25	17	37	14	57	132	90	84	78
ENSG00000134698	58	31	156	106	178	80	186	479	65	272	128	84	134	101	194	287	180	361	260
ENSG00000132881	23	32	46	50	78	59	92	254	18	137	47	37	26	31	52	96	54	117	102
ENSG00000130940	39	25	26	30	56	42	26	83	9	61	43	36	50	42	65	50	32	63	59
ENSG00000163879	263	186	602	415	470	291	1285	3035	213	839	1213	812	511	362	321	789	901	858	1425
ENSG00000116954	47	14	84	48	106	60	284	479	37	213	119	58	45	26	72	176	278	435	201
ENSG00000228589	7	3	98	51	110	70	187	211	43	218	121	72	54	26	79	130	116	95	233
ENSG00000163873	80	56	54	30	84	52	14	12	1	63	48	38	24	25	108	6	32	3	2
ENSG00000179051	376	203	742	476	765	478	589	954	111	623	573	380	491	391	662	1099	434	859	799
ENSG00000126067	511	235	863	447	1052	634	1661	3177	351	2207	1229	765	1295	738	887	1598	1172	1791	2093
ENSG00000272078	4	3	1	2	13	2	3	7	0	15	2	4	1	2	4	9	8	5	10
ENSG00000054118	720	335	2034	1182	1736	1039	2093	4097	324	1690	1916	1231	1596	1015	1460	1966	1480	1823	2300
ENSG00000159339	3	0	0	0	2	1	4	25	10	4	6	7	28	16	6	71	2	56	31
ENSG00000158315	0	0	7	5	4	2	12	29	11	22	12	1	6	5	7	12	9	9	14
ENSG00000146463	273	129	606	350	621	336	705	1428	145	666	442	275	489	264	679	816	561	685	838
ENSG00000142686	107	59	180	95	263	175	249	494	48	505	162	111	108	69	126	236	209	463	500
ENSG00000117148	0	0	122	104	1	0	0	0	0	0	0	0	57	56	0	0	0	9	14
ENSG00000117000	78	35	507	276	338	222	361	730	82	494	487	276	270	125	396	523	478	528	516
ENSG00000092853	12	6	4	1	12	0	0	12	2	13	3	3	9	5	9	18	20	0	1
ENSG00000134697	481	208	712	422	801	417	647	1189	111	707	993	602	832	491	500	769	681	623	1003
ENSG00000187513	12	8	95	87	80	68	21	293	21	35	17	15	110	86	88	19	16	36	48
ENSG00000116151	21	15	90	46	56	25	79	189	19	100	67	43	37	27	43	53	40	70	73
ENSG00000006555	0	0	1	0	0	0	19	29	1	1	8	7	0	2	1	8	1	4	7
ENSG00000214114	38	21	52	33	77	46	143	212	33	147	79	44	68	36	81	160	101	164	171
ENSG00000116544	7	3	4	5	6	8	1	14	2	3	0	0	12	4	14	6	1	1	0
ENSG00000117016	43	22	99	72	140	99	147	297	46	231	69	46	94	73	181	265	111	203	194
ENSG00000163866	251	110	319	218	579	380	828	1866	212	1170	612	367	499	324	355	885	846	1273	1148
ENSG00000162384	207	104	359	216	477	299	503	1356	217	717	457	269	460	322	368	680	539	762	842
ENSG00000117859	391	205	1359	697	1481	758	1298	2841	323	1763	1453	871	1230	848	1237	2047	1296	1626	2110
ENSG00000162396	23	17	46	37	44	32	104	215	23	54	16	21	16	18	64	100	23	16	88
ENSG00000162378	144	68	240	126	156	110	327	513	56	253	124	65	154	63	274	294	212	280	358
ENSG00000240563	0	0	1	1	10	7	36	60	4	11	15	7	6	2	9	17	14	18	13
ENSG00000284773	0	0	4	4	4	1	6	8	0	1	0	1	4	0	2	4	5	3	7
ENSG00000243725	10	9	3	2	4	2	16	55	6	18	7	2	2	0	1	9	6	7	21
ENSG00000162407	6	7	73	53	42	26	44	305	62	170	71	32	33	14	40	181	101	107	138
ENSG00000163877	36	21	217	118	120	52	269	472	55	194	345	190	147	88	151	183	251	261	263
ENSG00000228929	135	52	63	28	150	94	337	630	49	327	174	77	159	106	109	548	541	658	868
ENSG00000157184	87	53	178	94	148	91	283	614	62	269	172	123	142	117	95	246	141	260	294
ENSG00000198815	148	70	452	283	432	238	401	704	63	476	447	231	263	162	346	430	324	532	532
ENSG00000134744	104	63	357	171	267	165	366	768	57	316	306	177	238	135	283	407	300	340	308
ENSG00000162385	68	30	129	80	209	131	447	898	108	477	308	182	228	159	173	421	435	570	622
ENSG00000123080	13	6	23	9	18	12	63	156	23	71	28	20	28	16	30	70	38	61	67
ENSG00000162598	3	3	4	2	16	1	2	16	1	12	4	0	9	12	3	3	4	7	4
ENSG00000162415	215	128	822	517	561	339	751	1695	194	1008	441	339	482	347	458	775	607	713	783
ENSG00000162600	10	6	24	11	33	11	62	181	21	66	46	11	25	28	16	74	67	36	86
ENSG00000116704	108	44	570	266	785	410	866	1532	181	938	774	446	578	310	1014	1118	662	1184	1777
ENSG00000157193	142	68	1421	807	179	92	550	1222	172	980	253	212	428	261	176	580	299	186	365
ENSG00000116205	68	46	110	49	99	43	154	321	23	108	104	47	66	60	116	126	91	89	154
ENSG00000233994	0	0	3	1	0	1	16	41	8	17	1	1	1	1	2	19	12	11	21
ENSG00000162607	69	30	157	87	191	105	159	470	57	287	165	94	140	66	194	334	265	230	325
ENSG00000154027	2	2	7	5	17	6	10	10	3	4	4	3	7	2	5	4	4	6	7
ENSG00000213579	0	0	0	0	0	0	9	19	6	19	0	0	0	0	0	46	10	11	11
ENSG00000137960	0	0	8	5	0	1	9	23	3	17	0	1	3	2	2	26	11	24	31
ENSG00000116675	12	2	31	6	21	13	59	103	5	33	22	15	29	18	34	23	29	17	48
ENSG00000162433	598	258	2887	1575	1721	881	1660	2144	150	733	1270	747	1082	574	1444	409	593	518	968
ENSG00000213625	171	89	553	337	666	293	1276	2733	291	1702	612	393	488	265	527	1277	866	1538	2001
ENSG00000158966	21	20	212	137	146	77	102	263	24	160	155	86	125	90	161	266	118	175	139
ENSG00000203965	7	2	31	8	17	5	30	86	9	27	18	12	19	17	17	23	19	19	20
ENSG00000153898	0	0	0	0	0	0	3	18	0	0	7	2	2	0	0	11	7	8	5
ENSG00000117069	10	5	13	13	19	9	19	160	21	298	211	165	21	15	9	103	12	46	50
ENSG00000125703	7	5	32	19	14	11	91	187	26	78	53	23	23	29	48	81	66	53	114
ENSG00000162618	0	0	1	0	0	0	8	73	11	1	3	0	0	0	0	3	2	5	1
ENSG00000137941	15	7	37	14	45	12	42	126	3	52	48	18	21	10	48	36	32	48	57
ENSG00000066135	66	30	150	89	186	111	291	517	65	258	172	81	111	75	168	252	199	229	262
ENSG00000117174	87	59	141	69	112	61	111	205	22	110	81	34	122	63	132	131	68	76	127
ENSG00000122420	16	6	28	26	56	19	33	81	13	65	46	22	52	20	98	36	24	29	102
ENSG00000143013	41	13	150	98	135	75	123	402	53	187	116	95	64	43	76	152	96	215	156
ENSG00000226084	51	34	26	14	63	47	171	201	35	137	76	48	83	54	59	189	146	230	142
ENSG00000134748	276	163	476	301	580	313	643	1293	138	615	428	247	402	265	445	659	496	564	828
ENSG00000142892	20	16	73	45	63	50	181	435	30	178	101	43	100	57	94	183	124	137	268
ENSG00000237505	2	0	12	4	6	2	2	6	0	4	2	1	2	0	3	1	5	9	3
ENSG00000116641	169	93	644	345	361	227	537	1312	126	623	513	292	364	247	381	617	526	591	740
ENSG00000137944	100	43	391	198	238	142	767	1248	119	483	369	207	297	175	354	575	544	595	801
ENSG00000067334	252	121	613	347	624	298	443	913	122	544	801	503	609	367	475	723	657	675	722
ENSG00000142949	695	330	2794	1858	916	527	1544	3167	317	1965	846	708	618	453	768	1605	598	1148	1383
ENSG00000232882	0	0	13	3	5	4	3	14	3	12	9	5	13	2	12	4	5	5	12
ENSG00000171502	2	0	3	0	5	2	4	9	1	4	5	1	2	3	7	3	2	5	0
ENSG00000116157	80	38	160	100	242	146	631	1263	152	821	194	127	267	188	218	397	234	601	601
ENSG00000143036	79	17	214	103	121	57	86	154	21	140	63	47	113	66	120	107	108	99	104
ENSG00000065243	8	3	178	106	130	95	314	751	88	364	194	112	150	117	302	458	275	271	354
ENSG00000234080	0	0	0	1	0	0	31	95	2	75	0	0	0	0	0	11	2	39	37
ENSG00000117528	201	91	854	517	697	382	1123	2349	260	1241	759	363	737	341	704	1184	1143	1054	1299
ENSG00000036549	110	78	302	174	257	116	361	917	94	391	221	127	180	108	345	395	275	318	398
ENSG00000233514	0	0	2	0	4	0	6	6	7	5	0	0	2	0	0	22	2	6	6
ENSG00000127124	330	156	1422	958	715	391	123	325	37	735	798	571	542	414	411	405	168	532	1205
ENSG00000266993	1	0	12	9	9	3	8	6	1	5	12	3	5	0	6	1	11	7	0
ENSG00000137936	167	81	554	328	546	365	637	1092	112	830	421	267	404	281	302	575	336	409	689
ENSG00000226745	3	2	0	0	0	0	7	21	1	4	0	0	0	0	0	2	3	11	5
ENSG00000117519	1583	764	3625	2175	3954	2378	2514	5599	823	4766	3505	2178	5013	3318	3855	2741	2396	3559	5685
ENSG00000134215	0	0	0	0	0	0	4	41	2	14	1	1	12	13	0	25	7	15	17
ENSG00000228502	10	9	6	0	6	3	78	171	13	65	10	5	10	7	5	90	28	83	53
ENSG00000188641	28	14	269	161	265	134	710	2046	263	1229	796	457	265	198	573	678	639	907	1325
ENSG00000152078	10	3	36	29	26	13	59	104	10	92	26	16	26	13	34	110	62	85	74
ENSG00000171492	18	9	91	60	110	57	233	512	49	277	208	123	140	60	80	354	196	289	431
ENSG00000170989	174	92	737	463	1100	674	914	2380	202	721	499	320	498	301	1084	1166	459	589	900
ENSG00000116299	14	10	21	12	14	11	12	17	4	21	19	15	20	14	11	38	12	16	34
ENSG00000137962	2	5	11	3	7	3	13	80	4	2	1	2	11	2	18	11	2	3	4
ENSG00000079739	520	257	1931	1123	1680	938	2544	3324	345	1779	1236	753	1274	830	1055	1515	989	1740	1554
ENSG00000162377	85	47	201	106	236	103	208	519	63	263	197	97	193	114	243	258	212	179	372
ENSG00000116774	7	5	13	13	4	5	163	524	35	81	34	26	19	12	6	124	86	44	181
ENSG00000284652	0	0	4	3	5	1	1	2	0	5	2	4	2	3	1	7	4	10	6
ENSG00000023909	176	103	600	393	439	218	490	899	91	530	335	244	294	187	408	523	354	378	634
ENSG00000069702	708	350	4851	2630	2402	1286	1751	4149	255	2307	912	548	1402	845	1460	1636	886	1446	2321
ENSG00000228399	0	0	0	0	0	0	14	35	5	17	2	1	1	0	0	15	7	11	7
ENSG00000198198	123	65	549	344	331	200	802	1707	176	1107	464	410	292	240	355	665	373	451	532
ENSG00000116793	53	21	183	109	152	123	214	371	47	194	135	78	106	95	118	212	190	197	199
ENSG00000183298	357	206	151	100	383	287	201	136	39	86	318	246	362	266	428	234	147	67	98
ENSG00000234332	0	0	2	5	0	1	9	19	5	19	4	1	2	0	1	10	13	11	29
ENSG00000117525	100	52	398	256	523	271	389	975	142	673	213	130	617	382	931	587	588	480	582
ENSG00000162692	4	0	73	52	10	12	313	899	155	949	308	125	216	124	7	442	209	219	885
ENSG00000203914	1	1	5	0	4	1	82	82	14	55	4	0	2	1	2	75	87	52	51
ENSG00000203858	216	103	663	382	340	149	318	249	44	256	292	193	325	204	67	327	196	325	334
ENSG00000228057	1	0	1	0	1	1	13	21	7	8	0	2	0	0	0	8	9	6	15
ENSG00000122481	1	2	8	6	7	6	36	82	5	19	6	3	12	5	17	22	5	39	28
ENSG00000198162	394	208	468	267	401	263	495	978	122	442	314	172	311	173	483	479	393	517	614
ENSG00000171517	78	29	204	89	350	170	540	957	98	756	713	470	98	62	105	537	227	308	622
ENSG00000143079	65	27	199	108	187	98	237	635	54	261	164	113	185	143	287	315	163	204	371
ENSG00000232450	10	1	3	2	3	0	34	17	4	14	1	2	3	4	4	8	10	8	14
ENSG00000223575	60	40	0	1	9	3	1	1	1	4	0	4	1	0	0	5	4	4	2
ENSG00000173947	0	4	10	7	10	6	49	71	7	22	19	12	16	9	8	11	19	36	21
ENSG00000117620	20	11	69	35	64	32	138	245	17	94	75	34	64	24	86	161	102	161	97
ENSG00000162688	59	30	390	193	243	111	790	1812	194	501	302	186	221	132	451	704	501	448	579
ENSG00000197106	0	2	48	39	18	14	2	16	0	32	12	8	18	19	9	24	4	14	31
ENSG00000203859	6681	3269	21638	12497	10605	6084	20974	28450	2959	18144	14472	8974	14675	9410	3240	12627	9142	11690	16838
ENSG00000231072	0	0	1	0	0	0	154	154	16	48	0	0	0	0	1	95	53	39	1
ENSG00000185946	15	9	45	32	33	27	60	179	12	75	37	28	40	22	32	69	62	56	65
ENSG00000162627	92	34	248	132	299	165	469	811	91	350	294	152	299	208	271	330	310	415	490
ENSG00000226715	0	0	0	0	0	0	65	90	50	9	0	0	0	0	0	197	11	21	8
ENSG00000162695	116	63	225	109	179	99	234	263	32	192	218	106	143	88	148	274	214	245	334
ENSG00000265808	171	78	501	234	679	339	673	1390	158	635	530	332	556	268	615	471	506	448	1042
ENSG00000134247	232	107	1056	678	994	525	903	2151	178	1188	988	605	538	356	548	1113	653	1258	1486
ENSG00000187481	27	5	41	28	25	24	30	37	0	12	24	23	30	19	1	11	11	16	26
ENSG00000162664	85	50	136	64	152	95	126	278	35	164	136	86	156	85	168	222	172	152	174
ENSG00000134253	27	9	18	22	31	23	59	71	3	26	15	8	7	5	14	66	12	23	14
ENSG00000223416	0	0	0	0	2	2	5	6	3	7	5	7	3	2	7	5	2	8	2
ENSG00000227850	3	0	7	3	12	11	38	69	4	33	6	2	6	1	20	37	28	29	49
ENSG00000183508	8	9	20	4	15	3	8	19	8	17	13	10	37	28	15	50	46	82	50
ENSG00000277702	1	0	7	2	1	5	5	6	0	6	6	6	7	10	0	3	0	0	7
ENSG00000143398	110	66	638	388	683	375	1207	2254	282	1405	742	473	457	291	641	1225	776	1022	1555
ENSG00000196505	34	15	99	46	66	34	110	198	20	105	74	45	57	44	79	137	91	104	123
ENSG00000065183	56	12	251	116	203	115	280	692	94	311	265	142	267	181	281	396	202	265	508
ENSG00000163156	278	157	228	135	320	182	485	775	65	418	253	190	301	224	188	477	328	344	470
ENSG00000274642	8	3	11	8	6	4	1	19	0	1	12	5	4	3	6	4	2	8	11
ENSG00000079335	3	0	18	14	9	5	34	59	9	34	21	3	16	7	25	31	24	40	31
ENSG00000143119	0	0	3	2	7	10	44	200	38	49	31	16	124	76	35	259	120	216	256
ENSG00000171943	50	33	49	36	31	16	29	83	14	44	73	55	34	15	36	49	28	33	73
ENSG00000116830	49	17	86	45	87	60	164	368	32	187	122	60	80	52	132	239	115	103	192
ENSG00000081026	69	36	143	82	156	82	73	222	26	82	59	45	111	78	178	114	83	48	100
ENSG00000143458	154	88	125	74	121	64	134	251	31	153	166	99	117	69	89	169	132	145	206
ENSG00000163155	53	47	152	90	132	100	385	658	77	230	98	58	93	65	125	296	125	197	283
ENSG00000241975	0	0	1	1	2	0	6	12	0	5	5	0	0	3	3	11	16	4	2
ENSG00000116824	5	0	0	2	0	0	9	15	6	9	5	7	17	6	1	99	34	65	51
ENSG00000117262	36	14	34	20	57	33	91	148	14	63	59	46	29	29	21	81	91	72	96
ENSG00000231613	4	7	1	0	1	2	3	7	1	2	2	0	2	2	5	8	4	10	0
ENSG00000137947	50	15	121	65	182	84	316	688	78	325	211	133	166	105	150	289	264	271	389
ENSG00000229021	0	0	1	2	3	0	0	3	0	3	10	3	8	0	4	2	4	11	4
ENSG00000184371	90	52	69	70	125	110	154	672	35	264	138	114	134	102	158	158	75	153	205
ENSG00000232499	11	11	25	13	26	16	16	35	10	35	34	24	14	9	29	36	13	31	21
ENSG00000163154	0	0	1	1	4	1	14	21	12	8	1	0	15	2	2	55	17	9	40
ENSG00000177173	1	0	1	0	1	2	10	43	3	9	2	1	1	0	1	15	10	7	10
ENSG00000143158	206	113	438	248	488	237	460	652	84	421	306	181	542	292	337	375	506	568	492
ENSG00000000460	10	8	22	9	9	10	49	95	14	52	23	6	14	8	28	57	32	26	35
ENSG00000135862	852	403	4409	2678	3282	1896	3544	8409	879	7090	3623	2239	2671	1832	3458	5678	2547	6798	8150
ENSG00000232952	2	2	28	13	13	6	27	83	8	58	12	10	11	5	23	40	26	37	73
ENSG00000143198	94	35	283	129	191	124	893	2145	235	856	377	216	236	160	148	948	458	727	1024
ENSG00000143621	541	251	1056	594	1453	878	2079	3861	455	2357	2127	1311	1663	1129	1373	2198	1778	2381	2626
ENSG00000143156	68	36	55	41	45	22	134	231	31	114	80	47	73	59	81	125	102	91	159
ENSG00000198771	0	0	6	3	7	6	14	65	18	19	12	6	65	34	4	114	44	114	95
ENSG00000225462	21	6	92	52	23	23	104	98	7	27	37	18	30	11	11	31	31	12	32
ENSG00000213064	137	63	788	421	387	204	337	323	29	353	337	183	312	178	328	485	311	621	527
ENSG00000143179	34	25	190	101	250	175	290	686	87	346	269	202	134	123	148	314	172	292	385
ENSG00000143190	109	62	161	95	172	86	111	134	14	96	196	119	113	89	112	177	191	198	147
ENSG00000224468	0	0	3	0	1	0	14	16	2	21	20	6	1	0	4	11	7	9	2
ENSG00000092607	3	1	6	2	6	7	0	12	1	0	4	1	6	3	2	1	0	2	0
ENSG00000117091	0	0	0	0	1	0	9	32	24	22	6	3	22	13	4	89	36	99	68
ENSG00000047410	523	245	1435	778	1188	702	1125	2399	258	1260	1448	813	1130	653	1330	1479	1283	1251	1097
ENSG00000171806	3	1	28	17	22	16	55	103	10	33	21	25	40	15	25	62	48	29	48
ENSG00000162694	28	15	117	72	104	60	268	481	63	287	104	46	66	50	112	285	204	169	215
ENSG00000118197	25	7	149	88	120	71	173	482	60	225	121	70	124	77	127	144	154	144	213
ENSG00000135842	90	51	157	60	714	415	231	652	63	191	131	96	313	206	812	302	156	159	331
ENSG00000241318	0	0	8	5	1	4	8	7	1	6	4	0	5	1	2	5	1	2	1
ENSG00000116815	14	4	45	33	42	23	109	296	33	150	59	23	47	30	59	133	111	131	142
ENSG00000233057	0	0	1	0	0	2	11	26	4	15	0	0	0	1	0	18	4	11	11
ENSG00000143228	4	0	9	0	8	10	7	8	5	23	1	0	19	2	20	47	11	5	8
ENSG00000143178	13	10	32	21	10	12	17	42	2	16	19	5	19	8	10	26	17	19	7
ENSG00000116833	917	410	3295	1840	2617	1354	2733	6625	740	6788	3016	1775	1963	1114	2210	4953	2681	3694	7167
ENSG00000227740	11	14	11	4	8	3	21	12	0	14	6	11	2	1	1	6	19	28	1
ENSG00000000457	29	11	61	33	74	49	176	421	31	137	80	60	60	28	65	152	101	81	167
ENSG00000157064	0	1	2	4	32	9	17	26	4	24	6	3	4	1	19	18	21	25	8
ENSG00000215808	0	0	0	0	1	1	7	31	2	3	0	0	0	0	0	0	1	6	4
ENSG00000059588	38	17	74	38	55	32	82	164	14	52	55	25	48	29	65	130	60	64	45
ENSG00000122224	7	3	0	0	0	0	4	20	1	7	4	0	6	2	0	26	13	35	12
ENSG00000229220	3	4	18	9	7	6	26	31	3	41	29	18	9	6	11	18	8	18	18
ENSG00000143653	275	119	775	468	604	341	1096	1983	263	976	699	384	644	463	589	712	749	943	1168
ENSG00000234975	19	12	29	14	53	16	45	324	14	122	26	17	24	26	30	97	261	269	251
ENSG00000162851	15	5	118	59	89	46	282	654	87	408	164	73	89	49	98	206	201	176	383
ENSG00000143353	30	6	39	22	24	10	108	304	33	105	86	25	32	20	36	87	113	101	153
ENSG00000197965	616	315	1161	707	1635	917	1114	1285	95	748	1023	651	839	553	698	863	656	1197	922
ENSG00000143493	56	32	158	82	157	101	279	452	55	238	169	98	146	105	167	277	210	189	267
ENSG00000179397	1	0	11	4	5	1	5	20	2	5	9	2	0	0	4	8	12	15	1
ENSG00000186197	20	6	10	8	14	1	31	41	3	9	7	2	9	7	4	33	14	5	7
ENSG00000162670	0	0	17	10	2	1	17	49	4	22	18	6	5	4	0	19	6	6	36
ENSG00000225712	0	0	0	0	0	0	8	28	4	8	0	1	0	0	0	8	5	7	8
ENSG00000143199	6	0	5	3	5	2	1	3	2	3	5	5	2	2	9	4	2	1	2
ENSG00000007908	0	0	0	0	0	0	0	64	1	0	0	0	0	0	0	2	0	1	6
ENSG00000092978	33	30	120	91	146	71	184	397	38	228	181	116	172	100	214	225	206	193	279
ENSG00000143499	243	132	463	352	508	288	1011	2122	247	914	412	262	568	367	366	875	714	979	961
ENSG00000188404	1	0	5	1	9	2	30	166	80	43	65	31	195	118	41	413	66	495	363
ENSG00000203697	6	2	20	5	16	4	12	12	4	25	4	1	2	2	10	11	10	6	1
ENSG00000116574	2154	999	8037	4831	10582	5765	9238	18031	1668	8607	3644	2200	3949	2403	7575	5818	3814	4979	9327
ENSG00000143248	18	4	28	16	28	16	13	282	24	22	17	9	101	65	164	13	31	20	28
ENSG00000162814	2	2	4	2	2	1	7	25	1	4	6	3	1	0	2	5	6	5	4
ENSG00000116132	7	0	10	6	35	10	41	182	6	35	35	19	8	0	28	37	24	21	45
ENSG00000116679	380	146	986	535	829	383	879	1620	231	1007	708	477	808	457	652	3116	863	1044	1145
ENSG00000152092	61	22	312	193	210	122	542	1714	135	742	433	274	117	101	130	606	309	480	661
ENSG00000143476	6	3	5	3	15	8	5	25	12	39	6	3	10	8	10	84	13	4	6
ENSG00000057252	89	38	599	267	343	175	375	872	88	622	319	169	319	192	353	469	331	629	653
ENSG00000162852	232	111	505	329	453	265	415	1227	119	572	410	277	306	220	361	488	357	574	643
ENSG00000116962	17	8	190	122	171	103	191	1253	116	162	66	44	99	57	173	339	171	146	640
ENSG00000220749	291	117	52	54	164	101	22	35	11	91	126	62	82	59	63	51	31	27	43
ENSG00000181450	7	1	23	17	35	16	66	71	9	39	16	12	25	12	82	73	31	26	34
ENSG00000121644	123	56	326	209	275	155	672	1120	131	732	319	154	203	121	345	660	499	719	940
ENSG00000143195	10	7	34	21	26	18	4	39	3	32	11	2	24	18	43	35	17	26	49
ENSG00000162849	12	5	39	36	53	51	35	35	3	27	24	21	41	29	38	13	17	17	16
ENSG00000273416	15	7	4	2	3	1	1	5	0	1	2	2	1	2	0	1	0	5	1
ENSG00000282111	1	2	0	0	3	2	3	8	0	2	1	2	1	6	3	2	3	6	9
ENSG00000067533	114	38	98	52	176	92	99	201	30	104	196	89	208	127	165	116	122	179	131
ENSG00000271811	0	0	0	1	1	2	5	10	0	4	4	7	3	2	0	8	0	2	3
ENSG00000287808	10	1	2	0	4	4	5	6	0	4	1	2	1	1	1	13	2	3	5
ENSG00000260698	6	5	13	9	8	0	4	8	0	6	6	3	3	4	3	1	13	12	0
ENSG00000152104	568	244	544	346	344	206	1266	2696	191	815	851	546	396	202	403	1100	873	826	1813
ENSG00000236975	15	14	88	66	173	112	371	543	54	392	100	44	85	52	145	169	155	197	201
ENSG00000117650	2	0	3	0	2	0	0	3	4	11	1	2	12	8	6	32	18	3	2
ENSG00000203724	29	27	27	40	51	39	80	136	28	82	54	40	80	50	32	84	46	97	163
ENSG00000260855	5	1	14	5	6	1	5	5	1	2	4	1	8	2	2	5	7	11	7
ENSG00000168118	266	123	410	230	600	338	938	1500	145	571	382	238	295	174	432	602	517	697	702
ENSG00000173726	401	165	929	479	907	465	1255	2446	252	1510	994	580	704	448	869	1385	1060	1761	1829
ENSG00000152382	10	1	34	16	22	12	99	200	27	64	36	18	26	22	33	99	65	51	110
ENSG00000227953	8	2	23	16	17	15	17	21	3	21	13	4	13	9	10	17	12	8	9
ENSG00000135829	366	198	1526	835	1672	923	2038	3932	381	2168	1795	1144	1399	910	1614	2264	1404	2020	2507
ENSG00000134717	105	51	209	110	226	109	411	732	116	374	271	148	215	117	219	458	322	452	503
ENSG00000116668	38	23	116	60	79	49	144	232	27	110	98	55	82	41	146	148	103	86	115
ENSG00000232341	0	1	1	1	0	0	8	15	1	11	2	0	1	2	1	10	10	13	11
ENSG00000236792	1	0	5	0	1	5	3	11	2	3	9	6	5	5	1	2	0	3	5
ENSG00000143207	135	62	271	176	281	166	261	524	51	273	368	232	260	168	223	279	323	295	332
ENSG00000026751	0	0	1	1	1	0	4	11	1	7	2	1	14	8	0	60	12	24	29
ENSG00000150681	0	0	6	6	5	0	39	43	3	10	3	3	2	8	2	41	16	21	23
ENSG00000116906	265	129	441	233	581	256	993	1954	209	1076	523	232	388	229	405	912	716	1026	1017
ENSG00000092969	2	9	16	6	6	1	5	34	3	18	15	11	0	7	18	30	13	49	21
ENSG00000157181	74	25	282	130	182	71	272	629	64	317	256	147	165	76	167	330	342	255	321
ENSG00000076258	7	2	28	9	20	10	78	148	26	76	35	17	21	14	32	80	60	46	129
ENSG00000117697	111	61	180	92	196	118	301	541	71	265	125	79	214	122	193	264	138	165	333
ENSG00000162669	1	0	4	0	4	1	13	36	2	17	5	3	2	3	5	10	14	19	4
ENSG00000143641	1410	767	9636	6301	5690	3656	4168	9950	1261	9738	3876	2568	4018	2822	3866	3841	2693	5563	8287
ENSG00000010072	11	13	80	45	59	39	98	223	24	110	76	28	64	48	90	107	69	76	89
ENSG00000135766	229	192	1264	1359	610	670	495	1018	103	626	396	474	664	739	756	604	172	257	656
ENSG00000168243	120	53	204	132	250	155	35	59	4	63	22	27	106	80	109	42	35	188	53
ENSG00000116183	0	0	9	7	2	1	11	39	1	18	6	2	6	1	2	8	3	6	8
ENSG00000170382	0	0	1	13	2	0	2	12	0	2	6	4	2	2	7	1	5	1	7
ENSG00000066027	147	98	372	274	342	277	313	637	76	404	380	254	287	213	334	373	321	507	568
ENSG00000227006	0	0	8	8	0	0	6	23	2	13	14	8	14	4	1	6	8	4	0
ENSG00000135828	25	13	157	55	112	67	230	377	47	178	75	31	110	45	132	221	117	103	229
ENSG00000116711	87	23	412	200	427	173	883	2016	292	1150	973	530	400	225	252	1119	865	780	1645
ENSG00000285665	0	1	30	18	27	19	31	44	6	39	20	11	19	16	14	44	35	25	49
ENSG00000238061	48	23	6	6	11	3	4	4	2	1	1	2	1	2	2	2	2	1	1
ENSG00000123684	166	79	741	382	518	294	1015	2051	143	1032	917	495	548	309	534	823	750	912	1382
ENSG00000232463	0	0	0	0	1	0	19	17	3	1	0	0	0	0	0	18	9	4	6
ENSG00000123836	20	12	74	49	46	41	73	209	19	93	61	42	47	39	84	110	103	96	121
ENSG00000203705	58	19	92	46	98	38	76	184	24	95	86	38	110	69	59	116	77	127	135
ENSG00000224040	1	2	9	6	13	2	1	6	1	4	5	6	19	5	4	3	2	4	9
ENSG00000279838	72	60	25	25	24	5	12	8	5	11	23	11	45	22	31	370	78	84	73
ENSG00000008118	0	0	4	1	1	1	7	20	0	9	4	2	2	2	4	2	2	5	1
ENSG00000171161	400	262	920	670	854	653	541	1198	109	748	681	524	389	324	378	487	362	741	837
ENSG00000196878	147	77	510	394	599	431	539	1495	188	1903	502	409	434	317	323	752	314	975	921
ENSG00000074964	27	17	125	113	88	58	57	158	23	100	44	26	67	67	28	119	46	127	66
ENSG00000198929	6	2	5	7	15	8	0	10	1	7	8	3	4	8	11	8	6	3	6
ENSG00000174606	54	25	177	100	157	79	276	460	50	231	118	101	116	65	239	296	170	211	238
ENSG00000116903	19	8	75	44	31	13	81	161	12	53	41	43	35	23	69	65	64	69	121
ENSG00000198797	16	15	57	39	71	52	146	555	46	329	126	89	44	26	68	156	167	195	199
ENSG00000151414	79	44	449	250	408	204	836	2130	262	1184	472	309	498	333	810	1095	933	1162	1940
ENSG00000177614	24	11	113	65	79	66	21	89	13	101	31	29	52	39	129	74	19	134	95
ENSG00000136643	127	55	465	241	379	208	991	1986	192	687	372	220	379	225	396	784	681	779	802
ENSG00000069248	105	71	434	245	336	197	447	1013	99	411	302	210	342	222	505	492	324	501	563
ENSG00000090104	0	0	0	0	1	1	15	48	16	16	4	0	12	9	0	27	58	24	48
ENSG00000285280	0	0	18	12	7	1	4	27	3	25	8	5	17	18	5	5	9	11	22
ENSG00000185220	11	7	44	28	36	16	140	200	33	65	30	17	33	8	39	89	47	34	68
ENSG00000162769	153	69	362	236	114	89	150	163	23	118	95	48	123	94	125	173	137	192	170
ENSG00000277462	0	0	11	0	6	2	17	28	5	10	1	3	10	8	5	27	6	4	13
ENSG00000035687	55	18	208	160	159	86	208	373	46	194	181	106	172	111	216	244	140	189	253
ENSG00000230124	338	202	577	409	746	508	708	1527	160	842	746	520	565	396	390	577	451	893	692
ENSG00000007341	13	14	64	30	79	41	119	244	32	135	76	61	38	23	66	110	77	83	158
ENSG00000143324	60	23	296	153	276	164	361	777	94	537	400	222	270	119	370	525	298	447	760
ENSG00000118193	3	2	0	2	7	0	2	12	0	18	5	1	6	7	22	22	4	2	4
ENSG00000286619	3	0	6	1	2	4	2	0	0	8	6	1	2	2	0	4	8	2	1
ENSG00000198756	6	6	16	10	20	15	7	34	2	15	13	8	10	11	20	27	12	15	20
ENSG00000054282	132	85	149	71	179	75	136	380	46	189	160	93	209	98	127	224	183	231	201
ENSG00000162702	43	24	645	332	216	138	696	1464	146	706	1032	594	225	136	275	680	1035	776	1435
ENSG00000054267	562	258	391	183	324	121	250	507	48	287	259	112	291	155	330	372	290	369	271
ENSG00000175137	281	154	880	633	733	497	790	1382	164	974	687	550	571	454	474	653	334	737	870
ENSG00000134245	26	7	83	45	109	47	237	282	44	208	169	122	65	40	59	228	153	124	286
ENSG00000228175	7	1	7	3	10	4	10	20	1	7	13	4	4	0	4	9	3	9	11
ENSG00000097046	109	47	305	139	235	122	193	471	49	237	82	43	145	81	191	187	145	162	159
ENSG00000185420	140	56	264	140	245	159	614	534	80	512	296	210	294	186	111	299	294	282	569
ENSG00000136636	328	191	939	617	818	545	1797	3496	310	1296	706	459	824	588	927	1316	1316	1337	1749
ENSG00000225486	0	0	0	1	0	0	7	17	2	6	0	0	0	0	1	5	12	3	9
ENSG00000163874	80	55	377	296	312	216	836	1806	184	894	1035	732	159	115	203	460	340	820	785
ENSG00000054392	17	10	149	83	128	84	135	252	30	109	86	50	73	64	98	71	91	102	161
ENSG00000188739	1	0	17	2	11	4	2	8	1	4	5	5	11	3	6	1	0	3	1
ENSG00000143341	36	29	1046	674	340	153	223	448	47	316	224	145	355	210	554	230	222	194	304
ENSG00000229739	1	1	0	8	5	1	2	9	0	3	3	0	1	2	4	8	4	0	0
ENSG00000244256	9	13	5	4	3	1	2	2	0	1	2	0	0	1	0	6	1	2	1
ENSG00000162545	125	99	88	84	309	252	368	157	122	624	902	803	242	251	229	161	281	1639	152
ENSG00000090432	148	84	501	346	516	329	822	1535	166	954	478	299	316	202	322	719	420	949	963
ENSG00000158825	11	8	2	0	0	3	11	24	14	7	8	2	29	17	2	68	9	124	69
ENSG00000158828	111	56	242	183	249	161	429	1395	156	636	257	195	207	187	237	378	196	367	601
ENSG00000117242	31	12	73	42	71	40	45	64	3	56	42	26	11	11	35	42	42	60	93
ENSG00000162630	0	0	13	7	11	7	4	17	8	27	5	5	15	8	17	24	10	6	14
ENSG00000066557	10	10	55	32	44	19	163	351	36	142	73	35	93	50	95	147	130	118	216
ENSG00000118454	44	35	210	155	173	92	189	517	73	330	191	128	158	88	170	196	152	249	340
ENSG00000116761	30	9	254	136	105	42	226	512	12	200	207	135	119	77	26	80	158	84	390
ENSG00000271992	3	4	7	4	2	5	1	3	1	4	11	3	3	4	0	5	2	0	0
ENSG00000007968	13	5	0	3	1	2	0	10	4	44	0	0	4	2	6	36	15	11	6
ENSG00000117318	145	79	108	72	395	318	65	607	145	1170	80	65	496	411	523	1100	211	749	399
ENSG00000142676	8923	4572	5990	3531	10252	6064	13150	22180	2864	12812	11157	7353	12096	7809	6570	13658	12622	14860	16077
ENSG00000057757	135	66	202	159	289	203	277	492	60	309	324	165	195	150	182	333	333	487	384
ENSG00000117308	78	46	204	143	175	129	713	1110	117	601	261	206	148	101	114	415	270	347	541
ENSG00000287516	34	18	31	12	24	19	5	11	1	17	17	10	21	16	4	14	10	30	7
ENSG00000158716	398	249	336	278	682	490	675	1740	275	1003	685	581	626	558	320	918	458	1419	874
ENSG00000181036	3	0	7	3	1	0	0	13	3	7	1	1	12	5	7	35	11	11	13
ENSG00000272668	20	11	23	19	8	7	21	60	9	44	9	11	21	28	8	84	34	10	3
ENSG00000213085	21	0	16	5	8	11	1	8	0	10	6	8	3	2	6	9	17	20	4
ENSG00000254545	0	0	14	10	6	4	14	51	6	76	31	18	8	3	2	22	63	103	49
ENSG00000163399	952	483	8667	5143	5144	3066	19834	50458	5599	23474	11601	7247	6163	4106	6619	16367	12307	21957	34916
ENSG00000224950	6	2	3	3	4	2	5	25	3	11	1	2	4	1	4	12	3	5	0
ENSG00000177888	49	10	85	38	58	24	106	219	26	76	68	24	65	35	150	159	78	95	107
ENSG00000243364	55	29	63	39	73	54	213	339	33	234	29	11	56	52	53	186	83	79	139
ENSG00000143590	11	8	51	32	51	27	17	45	4	33	13	7	22	17	17	15	13	20	27
ENSG00000169242	107	63	299	186	382	279	116	350	47	423	137	88	249	215	317	56	134	320	195
ENSG00000169241	207	115	722	411	658	351	1833	2752	271	1616	421	226	459	234	286	882	815	837	1191
ENSG00000163463	1	1	7	4	1	5	24	24	4	19	15	5	8	8	13	15	22	18	3
ENSG00000169231	107	70	143	96	154	88	272	430	48	276	97	68	73	39	89	219	176	285	122
ENSG00000236675	0	0	43	18	32	26	58	94	7	49	81	12	30	15	26	46	41	42	309
ENSG00000177628	80	40	368	258	381	265	1083	2775	278	1747	601	403	465	301	373	716	624	805	1427
ENSG00000176444	389	204	794	499	790	426	1299	2248	300	1272	520	289	380	250	494	1115	683	772	733
ENSG00000143630	3	2	66	66	36	17	62	118	9	35	17	5	32	26	39	34	14	25	24
ENSG00000174059	2	0	0	0	0	0	5	606	21	11	2	1	6	2	2	10	16	26	43
ENSG00000199562	60	34	6	6	26	11	2	3	0	0	15	14	10	4	0	6	1	10	5
ENSG00000284735	61	26	12	15	12	14	6	10	0	2	27	13	8	1	6	26	22	36	8
ENSG00000284642	9	7	28	11	11	11	14	6	2	9	38	16	16	10	4	7	15	13	6
ENSG00000142657	1065	578	2233	1382	2248	1344	6609	9446	1048	5124	2453	1576	2207	1489	1801	4522	3717	4018	5028
ENSG00000175279	1	3	2	0	2	0	8	17	1	9	5	0	7	0	2	4	4	3	4
ENSG00000160049	487	239	544	358	759	394	677	1289	128	776	730	458	469	292	464	647	526	958	945
ENSG00000236035	3	2	3	0	1	0	9	12	4	10	8	3	0	1	4	12	11	17	17
ENSG00000221643	360	177	8	2	46	27	4	4	0	9	38	22	4	5	11	20	14	24	10
ENSG00000122188	9	10	4	5	6	2	0	3	1	2	6	5	1	2	6	7	7	3	4
ENSG00000223505	0	0	0	0	0	0	8	8	0	16	2	0	0	0	0	12	11	2	7
ENSG00000182004	122	45	181	85	256	115	347	574	81	323	349	186	312	140	223	358	342	382	430
ENSG00000130768	4	1	5	8	8	5	15	27	0	25	3	1	2	3	9	14	14	10	13
ENSG00000158156	66	27	106	59	112	72	162	342	34	165	87	58	82	57	79	170	70	196	214
ENSG00000182118	1	0	8	5	16	12	18	42	3	10	11	8	9	19	10	11	13	10	13
ENSG00000227934	1	1	19	3	12	5	40	96	5	37	5	4	15	1	4	18	7	23	42
ENSG00000143633	56	51	139	68	161	92	207	324	66	188	139	74	178	109	129	193	107	130	244
ENSG00000281912	1	0	4	2	6	3	6	18	0	5	4	7	1	1	1	0	8	8	8
ENSG00000132773	32	25	92	64	99	57	124	253	38	151	93	55	63	44	60	156	101	168	171
ENSG00000070759	1	2	5	6	24	6	18	64	13	27	11	6	22	8	9	25	34	33	26
ENSG00000280670	5	8	26	22	16	22	18	67	9	42	24	18	20	10	22	43	15	14	29
ENSG00000132763	27	7	60	48	90	48	97	173	21	78	62	58	37	42	60	93	52	52	105
ENSG00000215795	1	0	2	4	4	1	7	3	0	10	0	0	2	1	3	13	2	10	6
ENSG00000259865	2	1	10	3	7	4	22	24	2	11	6	3	7	7	2	16	20	27	4
ENSG00000233355	35	17	116	58	115	58	204	376	56	231	95	48	199	109	126	188	277	117	131
ENSG00000228818	1	0	2	0	1	0	32	85	7	45	6	4	4	2	12	24	7	18	41
ENSG00000133019	258	142	389	244	682	402	615	1625	178	993	760	456	395	260	832	968	812	1058	804
ENSG00000162636	224	108	861	495	560	285	455	1035	142	702	630	327	457	326	720	521	544	663	704
ENSG00000162639	31	11	31	10	43	18	106	156	17	73	52	42	50	24	31	43	64	64	66
ENSG00000134186	2684	1316	940	507	1205	600	411	1061	94	541	1021	605	812	480	510	669	584	610	498
ENSG00000116266	45	11	167	96	164	75	231	560	61	312	145	94	176	75	184	297	199	291	315
ENSG00000244716	47	42	43	40	61	57	132	189	35	96	86	81	104	88	145	121	98	91	95
ENSG00000273382	19	2	6	9	12	0	10	39	6	21	18	4	8	5	9	13	18	27	30
ENSG00000215717	128	41	345	172	293	164	640	1264	136	604	324	171	236	158	248	501	456	728	705
ENSG00000132676	325	155	517	292	664	369	2229	3422	424	1918	937	615	675	427	477	1956	1377	1793	2116
ENSG00000203761	15	13	17	15	35	27	39	100	7	49	28	26	29	25	24	31	19	19	28
ENSG00000132718	204	90	1200	720	1564	923	709	1398	156	1104	779	469	1103	683	1400	854	646	1633	1383
ENSG00000132680	85	29	262	140	171	108	421	947	98	296	227	132	173	142	225	294	268	231	280
ENSG00000163479	1070	601	2221	1248	3093	1750	3048	5773	680	3769	2070	1341	2066	1348	1631	2653	2125	2295	3249
ENSG00000160803	527	298	867	573	1113	644	1163	2287	228	1483	676	471	673	493	957	784	547	1013	1226
ENSG00000198952	591	336	1723	1208	1366	902	3127	6311	589	3233	1714	1224	825	626	956	2442	1534	2049	3265
ENSG00000163472	4	0	46	27	49	27	105	195	18	66	33	16	25	11	21	67	26	24	59
ENSG00000163468	2254	1227	3467	2013	4960	2899	10132	18047	2160	9884	6466	4140	5004	3269	4223	8116	5279	6777	10732
ENSG00000132677	31	22	7	1	14	6	35	53	26	246	6	6	10	21	8	286	62	111	35
ENSG00000254726	230	126	110	75	200	135	101	217	43	226	90	60	149	131	322	429	88	359	267
ENSG00000162366	0	0	0	3	0	0	2	2	0	3	12	6	34	25	0	27	0	19	28
ENSG00000143061	97	55	237	179	260	144	22	133	18	191	47	39	135	118	218	99	52	113	149
ENSG00000135821	902	442	2222	1286	1519	877	13917	13185	1882	4304	2182	1423	2302	1439	1625	6932	3813	6028	8097
ENSG00000168275	28	13	51	28	50	31	209	328	42	132	136	55	90	59	54	101	90	123	109
ENSG00000241563	8	3	8	4	13	1	6	0	1	3	2	7	1	0	4	1	4	1	1
ENSG00000153207	125	45	504	229	483	248	463	1130	112	465	633	326	417	216	524	567	554	411	509
ENSG00000156869	59	25	245	141	266	104	134	303	31	206	133	93	252	155	308	212	187	177	184
ENSG00000033122	4	1	6	6	3	0	5	8	0	3	5	4	2	3	3	9	10	8	2
ENSG00000116678	8	3	23	34	21	13	78	109	24	80	40	30	31	25	44	76	55	79	62
ENSG00000159352	1006	546	1172	724	1767	1062	2994	5146	653	3025	1978	1314	1644	1112	1160	2668	1935	3325	3556
ENSG00000158710	1467	851	4477	2927	3445	2131	3883	10781	1436	8632	3103	2152	4123	2865	2062	5193	4088	9342	9793
ENSG00000049239	456	214	1094	751	796	544	1030	1707	138	1150	744	527	499	374	667	1502	682	1279	2009
ENSG00000244038	586	300	2870	1775	2831	1727	8026	16232	1733	8756	2847	1809	1843	1209	2083	5177	3382	4079	7080
ENSG00000116690	0	0	29	15	0	0	26	37	0	8	1	4	6	0	4	7	65	6	22
ENSG00000126091	13	8	39	28	8	3	129	152	21	95	35	16	27	11	14	223	90	105	54
ENSG00000171163	263	212	396	219	387	246	882	1418	131	670	317	254	168	120	208	672	403	488	311
ENSG00000172456	10	7	34	20	27	20	86	207	15	132	49	33	54	51	22	59	67	80	121
ENSG00000157870	125	94	350	250	350	251	1109	1805	128	775	291	263	187	134	249	500	326	378	659
ENSG00000179085	89	56	64	56	130	102	317	637	56	382	150	136	184	118	87	223	131	332	376
ENSG00000120937	0	0	13	3	0	0	6	17	1	4	4	3	0	0	1	5	1	11	9
ENSG00000285646	0	1	3	5	7	6	3	3	0	9	4	1	4	4	15	11	5	7	10
ENSG00000083444	1334	825	5623	3707	3980	2678	8165	16303	1312	7251	3997	2815	2164	1681	2236	4037	2996	3236	7339
ENSG00000116691	413	295	317	247	528	402	604	1053	113	657	433	365	278	223	248	460	234	667	554
ENSG00000120949	0	0	0	0	1	0	7	19	0	2	2	0	1	2	5	7	2	6	19
ENSG00000162521	228	88	672	370	633	320	835	1523	190	703	665	324	548	366	635	866	562	730	909
ENSG00000162520	10	2	11	6	18	22	49	212	23	110	25	24	27	25	22	62	70	66	93
ENSG00000162522	407	263	990	742	922	685	712	1768	159	2426	647	525	788	647	935	678	498	1110	1422
ENSG00000116497	81	39	212	118	196	102	459	608	76	285	152	79	176	93	161	322	254	227	306
ENSG00000121905	1	0	7	5	6	1	6	13	7	5	0	0	6	1	3	0	1	6	3
ENSG00000121900	52	44	22	30	65	47	79	140	21	140	51	52	43	17	30	68	71	169	93
ENSG00000287691	1	0	4	3	1	1	9	12	0	6	5	3	0	0	1	16	6	4	5
ENSG00000143222	579	302	635	322	952	571	1021	1777	210	967	804	481	934	555	544	917	786	1073	988
ENSG00000224985	0	2	0	0	0	0	8	30	2	6	2	0	0	1	0	6	4	8	12
ENSG00000143224	98	33	98	65	91	83	493	788	83	408	99	75	64	68	91	279	190	185	308
ENSG00000158850	211	110	549	343	707	446	1264	1996	243	1659	548	410	509	348	601	940	669	1039	1291
ENSG00000158859	129	52	590	369	233	153	14	196	6	182	114	79	293	214	492	34	48	132	103
ENSG00000158869	8	12	8	0	20	17	103	310	70	92	17	10	139	92	24	215	305	211	413
ENSG00000158882	35	25	86	85	100	81	196	344	47	191	84	76	78	51	95	162	103	138	204
ENSG00000143257	1	4	4	0	4	2	3	3	1	5	4	1	0	1	7	3	0	6	5
ENSG00000248485	0	0	22	29	1	2	0	0	0	0	0	0	23	9	2	0	0	0	1
ENSG00000188931	2	4	38	19	26	8	31	59	0	26	19	9	28	10	25	34	30	29	34
ENSG00000283696	6	4	24	20	17	9	7	30	4	13	5	4	0	7	3	12	4	15	6
ENSG00000288093	66	33	7	1	8	5	6	10	1	3	3	3	5	2	6	23	13	23	11
ENSG00000283317	0	0	7	9	8	4	5	5	1	2	2	4	1	0	4	3	4	6	11
ENSG00000265107	41	13	562	315	486	264	24	91	60	235	99	64	81	66	336	874	188	202	144
ENSG00000188092	30	6	26	12	40	12	56	78	21	55	38	27	30	13	34	36	34	48	63
ENSG00000198658	1	1	4	6	0	2	9	3	1	8	0	3	2	4	7	5	2	0	11
ENSG00000223949	61	18	52	27	83	38	131	105	26	182	186	120	97	45	78	133	91	94	178
ENSG00000116688	891	450	1821	1095	1560	975	1710	3870	409	2359	1371	755	1072	681	993	1564	1058	1937	2543
ENSG00000084073	27	5	275	113	264	101	367	752	83	470	307	165	229	134	361	487	327	457	615
ENSG00000049089	201	179	351	345	440	382	51	136	29	234	167	150	254	225	203	68	66	232	89
ENSG00000187801	2	0	41	12	26	8	30	112	13	40	16	14	25	14	32	63	26	29	45
ENSG00000260920	8	3	34	22	33	21	30	57	5	19	7	7	7	6	28	41	25	27	39
ENSG00000228172	2	0	2	2	4	3	7	18	1	12	3	1	2	1	2	6	2	7	5
ENSG00000117640	255	125	494	297	452	290	1276	2071	177	1106	420	282	354	230	324	740	547	845	870
ENSG00000127423	0	1	2	0	13	7	5	10	5	10	1	0	9	7	4	8	7	4	8
ENSG00000182749	84	62	322	204	206	118	165	334	25	168	134	93	79	53	98	156	88	102	241
ENSG00000117632	740	346	334	177	975	535	523	1288	239	903	358	207	1427	874	1186	2099	765	1843	750
ENSG00000126106	151	69	174	111	207	155	637	940	117	601	247	164	177	148	105	396	267	491	580
ENSG00000198520	9	9	30	11	16	7	60	65	13	48	15	8	12	7	6	38	37	57	18
ENSG00000142945	48	23	23	18	12	3	25	35	15	101	8	2	23	11	15	124	40	17	9
ENSG00000142937	12117	6032	8614	4812	13271	7426	15890	23202	3227	16080	15901	9813	13779	8577	8407	16160	13784	15394	20429
ENSG00000200913	0	0	0	0	1	0	9	7	2	11	3	0	2	0	2	3	9	4	2
ENSG00000142959	16	12	49	36	33	15	30	35	3	22	14	21	9	4	9	24	31	47	17
ENSG00000173846	172	106	391	329	265	171	696	1969	198	1710	1287	1016	317	249	269	729	773	1526	1491
ENSG00000117425	3	8	42	29	35	32	63	225	30	177	63	54	27	11	23	97	61	84	61
ENSG00000226499	21	4	1	2	2	1	2	1	0	3	0	0	3	2	1	4	5	3	0
ENSG00000070785	91	31	153	70	184	96	471	892	123	600	351	204	246	147	158	491	367	468	762
ENSG00000126107	656	381	916	568	1084	754	1417	2849	319	1987	1258	837	768	563	731	1346	942	1845	2152
ENSG00000126088	270	151	378	269	546	331	2220	4063	538	2179	934	677	627	500	421	1369	1042	1279	2003
ENSG00000162408	100	71	233	155	258	138	209	257	31	161	235	162	189	145	173	301	242	279	258
ENSG00000229519	13	14	2	3	0	2	10	49	3	9	0	0	0	0	0	21	12	30	12
ENSG00000173662	9	3	3	6	0	0	3	6	0	2	5	10	0	0	0	4	1	7	0
ENSG00000204859	264	145	361	263	281	182	579	1254	101	600	317	220	221	140	202	411	276	373	359
ENSG00000171488	94	39	104	60	198	100	368	944	136	804	304	200	177	121	322	1303	700	1469	1140
ENSG00000070886	0	0	0	0	4	4	5	11	0	3	6	5	0	1	9	2	3	9	9
ENSG00000273058	14	10	21	9	23	18	19	29	6	26	22	16	17	8	7	23	22	28	18
ENSG00000119285	62	39	256	166	217	115	567	1026	134	421	407	253	313	176	448	576	361	286	736
ENSG00000237991	81	53	39	31	52	37	26	30	2	16	85	44	109	69	38	25	9	16	36
ENSG00000231344	0	0	0	0	1	1	12	15	2	4	0	3	0	0	1	5	3	7	5
ENSG00000117758	209	98	333	177	393	203	569	1235	137	718	368	228	439	247	423	493	566	659	750
ENSG00000117751	64	46	276	143	301	175	665	1346	171	646	318	212	239	165	294	590	409	558	722
ENSG00000130775	384	228	413	289	593	355	955	1335	131	563	275	193	429	315	456	487	378	824	596
ENSG00000117748	76	64	196	138	265	126	537	943	127	413	228	113	234	154	217	377	242	283	421
ENSG00000117122	3	0	9	5	13	7	4	2	1	33	4	0	3	10	15	71	13	19	22
ENSG00000159363	159	97	307	236	394	274	450	973	95	675	247	182	217	197	267	339	167	518	625
ENSG00000117115	0	0	0	0	1	4	6	20	13	3	26	20	50	25	9	110	11	100	66
ENSG00000142871	490	237	6967	4404	3688	2163	3865	10884	1082	5354	6087	4164	3616	2579	3859	7390	5409	7083	13678
ENSG00000143498	2	2	27	8	17	4	19	54	4	32	17	11	21	17	46	34	4	19	26
ENSG00000225265	0	0	2	3	6	2	6	20	2	8	4	2	0	0	1	9	5	7	7
ENSG00000154305	178	58	1893	972	689	391	1063	2279	119	836	622	385	574	321	660	868	475	590	774
ENSG00000272750	10	5	10	3	15	7	13	14	1	15	9	3	5	7	7	15	21	23	2
ENSG00000186063	93	40	267	107	183	99	249	645	52	239	218	133	197	127	290	213	211	280	391
ENSG00000162819	32	13	195	92	159	73	236	433	36	200	121	69	112	59	215	299	165	231	234
ENSG00000164010	34	8	134	64	96	67	158	433	53	189	75	35	60	36	79	195	139	134	154
ENSG00000164011	59	24	61	48	79	45	216	450	51	122	30	27	71	53	53	142	68	62	117
ENSG00000225099	6	7	14	7	26	14	27	41	5	15	17	8	29	21	17	13	10	16	28
ENSG00000154309	203	115	395	280	799	468	713	965	91	440	346	198	442	284	655	584	376	580	382
ENSG00000203857	0	0	3	3	0	1	9	31	7	6	6	1	8	1	2	2	7	1	6
ENSG00000260941	17	4	53	11	28	9	12	3	0	3	15	6	14	6	10	10	9	16	6
ENSG00000198857	12	2	27	17	13	5	3	4	0	7	13	8	11	7	28	11	3	6	11
ENSG00000143067	66	31	412	267	153	99	110	322	35	284	362	231	128	130	170	189	99	236	309
ENSG00000092621	37	20	146	87	76	60	221	435	44	408	138	102	146	108	98	308	144	148	280
ENSG00000137970	109	37	102	49	193	106	155	267	32	149	339	227	161	80	139	199	117	211	173
ENSG00000130764	468	244	912	620	1164	777	854	1446	122	945	740	530	666	487	627	716	593	898	959
ENSG00000266075	1	2	5	5	4	2	12	7	0	5	0	0	0	1	1	7	2	3	5
ENSG00000272153	8	4	16	7	13	6	7	18	2	11	7	4	9	8	13	2	6	9	2
ENSG00000284770	18	11	9	3	5	5	16	25	0	7	12	4	6	5	4	21	14	6	7
ENSG00000198837	306	155	932	660	562	376	663	1637	191	1023	600	493	365	281	452	616	314	623	723
ENSG00000160741	227	117	563	400	613	389	845	2101	209	1205	684	436	399	264	432	700	500	943	1007
ENSG00000282386	0	0	5	3	4	3	6	11	1	8	1	1	3	0	6	8	3	5	18
ENSG00000143578	38	21	45	23	61	38	122	266	26	120	49	41	43	33	31	123	80	113	120
ENSG00000143543	188	86	92	63	198	112	247	533	51	238	111	82	104	45	86	241	159	376	285
ENSG00000143545	2755	1404	296	180	832	492	169	261	38	150	495	296	511	326	223	189	279	205	264
ENSG00000177954	6657	3489	5666	3564	9412	5656	5134	6876	1154	5745	8735	5715	10512	7019	5222	9211	8520	8401	9876
ENSG00000231416	0	0	1	0	0	0	12	21	2	11	0	0	0	0	0	22	11	8	8
ENSG00000162642	57	28	207	118	207	103	213	438	57	364	204	139	196	127	149	230	153	240	272
ENSG00000223254	0	0	3	6	3	1	4	6	1	3	8	5	1	0	1	14	11	7	6
ENSG00000223653	4	3	9	6	9	4	4	4	4	7	17	12	8	6	7	7	11	6	21
ENSG00000116198	142	85	327	236	339	242	411	1026	102	422	252	169	188	142	246	462	246	335	632
ENSG00000169598	14	7	56	39	63	43	83	177	26	113	45	31	38	28	54	56	45	68	73
ENSG00000162836	51	30	149	87	131	73	189	411	31	252	87	44	113	75	92	172	113	267	107
ENSG00000116667	34	26	84	56	93	42	389	621	64	269	161	96	109	67	39	310	275	253	292
ENSG00000173110	7	2	5	0	10	3	3	16	17	4	10	6	41	28	13	83	11	27	33
ENSG00000225217	0	0	6	4	8	1	4	56	1	30	7	13	32	30	6	16	80	46	10
ENSG00000143125	0	0	42	32	11	4	25	67	4	53	1	0	29	27	14	27	7	22	13
ENSG00000225855	55	27	342	182	43	10	212	71	10	46	38	27	89	48	40	134	152	25	6
ENSG00000160752	709	421	4073	2611	1519	971	4238	4954	389	1496	1371	1047	1860	1287	877	1722	1592	770	1421
ENSG00000121957	22	6	29	14	23	10	19	39	4	19	17	12	11	2	32	49	34	19	19
ENSG00000188396	1	5	39	35	3	7	12	20	1	21	58	55	33	39	31	11	8	15	14
ENSG00000265531	0	0	1	0	2	2	0	3	1	6	6	0	2	2	2	10	11	5	7
ENSG00000270872	1	0	8	11	3	4	1	2	0	1	2	0	7	1	6	2	4	4	5
ENSG00000116747	135	49	200	117	160	90	196	347	45	199	142	91	171	72	273	216	179	221	278
ENSG00000163467	0	0	0	3	1	0	7	13	0	11	2	1	3	1	5	9	5	7	6
ENSG00000117395	562	300	1036	616	1073	672	1617	3159	394	1941	1392	907	1108	716	777	1528	1441	1710	2588
ENSG00000116874	47	16	108	52	96	57	197	441	32	213	123	94	100	66	82	232	165	212	232
ENSG00000065600	13	4	55	36	91	41	227	442	40	221	57	38	47	40	81	159	79	134	226
ENSG00000009780	37	23	57	20	60	27	93	123	9	70	52	52	43	42	41	94	73	120	75
ENSG00000023572	43	21	113	59	127	79	126	232	23	90	90	62	87	50	115	106	86	150	124
ENSG00000215788	22	13	19	18	8	8	11	32	5	18	5	3	14	9	11	34	10	38	14
ENSG00000117625	92	54	245	117	182	99	228	472	57	246	169	113	149	92	169	215	165	200	186
ENSG00000143157	83	36	207	161	231	129	66	274	35	157	110	59	164	75	221	276	93	146	181
ENSG00000160781	48	28	114	90	63	46	64	163	22	95	74	71	38	43	29	111	74	119	25
ENSG00000143344	865	392	1513	812	3126	1758	3144	9179	1180	4652	2879	1819	1839	1096	2953	3816	3058	4612	5558
ENSG00000116882	0	0	7	5	4	1	13	30	0	14	11	6	4	2	1	6	15	8	10
ENSG00000142856	17	13	62	30	58	29	45	95	11	112	28	9	69	24	33	62	34	35	34
ENSG00000116396	116	65	321	246	164	122	63	192	19	196	189	115	238	196	154	99	80	182	244
ENSG00000163875	195	129	519	281	676	334	1949	3207	286	885	905	509	517	284	444	962	963	1067	1683
ENSG00000131238	112	49	494	230	518	251	1419	2962	302	1176	799	446	430	311	484	997	804	997	1735
ENSG00000171680	50	35	20	16	39	38	40	166	14	58	24	18	51	26	52	35	55	63	26
ENSG00000116977	212	78	1029	617	598	299	1060	1614	210	795	689	432	580	324	547	830	691	919	1089
ENSG00000242485	377	205	489	313	739	452	1204	1975	283	1044	830	557	854	603	446	1110	894	1295	1433
ENSG00000272455	6	4	17	16	32	32	19	30	3	21	17	15	15	8	9	29	21	27	22
ENSG00000179403	110	99	488	440	262	200	41	257	26	61	37	41	81	70	122	22	10	51	57
ENSG00000215915	0	0	6	4	1	2	3	15	3	1	1	0	8	1	2	5	1	3	0
ENSG00000135776	30	9	138	87	96	58	174	413	46	187	78	57	113	68	153	142	105	166	173
ENSG00000135763	30	21	168	98	207	118	443	905	93	472	164	102	137	85	208	396	168	310	530
ENSG00000169914	59	30	280	153	145	97	252	317	37	187	194	116	121	85	149	170	184	284	195
ENSG00000079277	152	104	289	215	205	141	410	1070	82	491	321	202	265	178	181	468	403	428	431
ENSG00000117407	38	18	92	93	22	12	27	29	1	14	22	26	20	11	8	17	6	31	10
ENSG00000117408	401	225	645	484	747	482	1109	2307	244	1397	730	510	481	336	538	1126	616	1157	1697
ENSG00000117410	437	233	946	614	1343	806	3542	6211	717	4474	1631	1158	1003	664	902	4133	2072	4766	5124
ENSG00000159214	31	20	100	62	41	29	176	391	27	180	102	81	43	59	31	109	77	108	89
ENSG00000196517	36	25	258	188	48	19	101	296	14	89	187	126	98	69	29	63	38	83	202
ENSG00000228594	1203	867	1636	1435	1760	1564	1022	1218	102	742	551	464	836	749	769	371	214	509	588
ENSG00000286989	1	1	25	20	20	20	15	23	1	12	10	14	15	11	17	13	8	6	9
ENSG00000272106	22	16	92	58	100	66	91	102	12	174	72	80	59	54	46	84	108	196	171
ENSG00000189409	6	8	6	11	9	7	0	3	0	3	9	3	5	12	6	1	0	14	2
ENSG00000189339	165	93	1090	746	761	433	1121	1848	211	1376	501	370	480	374	798	997	331	942	1250
ENSG00000008128	9	6	40	20	14	9	72	125	19	97	18	14	16	10	17	73	46	96	41
ENSG00000268575	0	0	20	6	8	7	4	8	1	6	16	13	6	6	9	1	3	2	7
ENSG00000008130	610	373	1204	836	1622	1124	1855	4170	525	2776	1396	1017	959	681	985	2148	1101	2851	3484
ENSG00000178821	79	33	111	87	139	66	614	1228	83	765	240	176	93	59	88	357	217	397	497
ENSG00000158481	0	0	1	2	2	0	19	56	25	30	3	4	8	5	4	19	44	25	71
ENSG00000117505	157	86	588	393	479	288	446	889	110	522	486	280	394	248	527	495	348	678	762
ENSG00000162889	936	536	1855	1238	1809	1164	2787	5483	480	4271	1684	1267	1028	744	1099	2813	1864	4455	4987
ENSG00000224114	12	7	5	7	1	0	2	6	205	102	4	0	0	0	21	1	1	2	97
ENSG00000162892	0	0	1	0	0	0	1	10	0	4	2	1	3	2	0	11	7	7	12
ENSG00000162894	6	0	10	2	6	2	9	36	9	28	12	8	20	16	8	99	33	108	95
ENSG00000198890	74	43	150	90	209	133	297	643	103	460	153	91	174	112	191	368	127	225	454
ENSG00000224550	15	3	30	13	20	13	127	153	24	78	27	14	33	23	21	105	83	54	137
ENSG00000142669	2455	1433	2998	2177	3727	2635	6079	11104	1665	10702	4419	3341	2965	2349	1652	7813	5058	11671	11065
ENSG00000169442	0	0	3	0	2	4	9	50	21	30	6	11	30	18	1	145	40	93	124
ENSG00000142910	5	3	46	35	19	17	0	206	12	10	7	9	10	4	27	1	6	27	15
ENSG00000162517	739	410	950	575	1425	813	2198	3522	362	2315	1295	855	1163	902	752	1860	1294	1902	2591
ENSG00000228407	0	0	2	1	3	5	5	13	0	9	2	0	0	0	0	7	6	6	4
ENSG00000287078	10	7	2	0	5	3	2	2	1	1	3	0	1	0	8	0	7	0	0
ENSG00000224680	2	1	5	3	8	2	16	8	3	7	3	2	4	0	5	9	15	5	9
ENSG00000085840	9	8	9	7	7	6	5	40	5	44	4	2	6	6	7	22	14	10	11
ENSG00000143751	78	22	266	147	136	72	141	263	28	155	264	158	204	104	166	208	162	216	319
ENSG00000163041	781	422	1742	1028	2376	1509	2352	7417	612	6108	2998	1890	2719	1762	2050	2384	1963	3308	6097
ENSG00000225518	0	0	1	3	4	2	5	6	2	2	5	3	1	6	0	4	3	3	2
ENSG00000182827	493	292	456	351	300	202	350	759	85	328	350	206	364	265	441	434	298	336	564
ENSG00000143748	106	51	151	76	150	98	252	419	38	237	127	91	133	78	120	274	154	166	250
ENSG00000143771	82	38	391	213	460	230	815	1087	135	548	414	254	306	192	356	454	347	623	697
ENSG00000183682	2	2	52	35	8	7	47	95	11	56	40	20	36	24	28	48	30	24	21
ENSG00000237624	5	1	2	2	4	7	2	5	2	6	0	0	4	0	2	3	1	3	3
ENSG00000228060	0	0	4	2	0	0	8	10	0	2	14	7	2	0	5	3	2	5	0
ENSG00000163909	46	27	78	47	81	53	56	402	36	162	38	45	38	46	63	96	83	103	182
ENSG00000116983	1158	642	1319	758	2921	1717	1524	4959	555	4190	1326	893	1769	1160	1692	2034	2150	3497	4945
ENSG00000090621	4439	2661	3783	2494	2318	1544	2201	3658	338	2744	2937	2014	1431	919	1406	2041	1528	2915	2234
ENSG00000143369	3	9	111	85	63	53	173	883	63	239	127	88	72	49	59	221	150	225	254
ENSG00000237781	3	0	24	16	0	1	8	24	2	21	54	31	11	12	10	8	11	35	2
ENSG00000277452	4	8	17	2	4	0	7	5	1	8	34	15	9	5	5	12	17	13	7
ENSG00000274963	51	34	26	15	15	4	16	1	1	14	38	37	14	14	9	76	50	53	4
ENSG00000143420	1433	824	2169	1246	2532	1538	1988	4426	447	2659	1705	1079	2121	1390	1632	1461	1500	2394	2556
ENSG00000143457	59	25	353	189	239	114	243	463	57	172	141	87	107	84	201	239	146	184	249
ENSG00000143384	1640	903	12923	8662	7604	4624	17639	43431	4091	28840	18325	12571	7676	5549	7415	15207	17920	27456	24657
ENSG00000154342	24	24	123	71	125	76	3	11	0	12	13	16	25	18	34	4	0	4	15
ENSG00000143793	717	468	250	206	372	336	256	475	57	243	244	201	210	207	152	225	111	202	197
ENSG00000162910	328	224	473	328	660	517	953	1345	200	873	658	487	444	449	325	685	407	920	799
ENSG00000198835	29	20	78	81	63	45	22	18	2	18	21	25	18	24	34	20	2	15	16
ENSG00000181873	108	62	219	177	142	88	152	316	25	205	173	92	97	83	103	126	132	154	198
ENSG00000269934	0	0	9	6	6	3	7	19	2	2	5	2	0	0	5	13	2	8	9
ENSG00000287315	0	0	17	10	1	1	1	2	0	1	1	2	8	1	2	1	3	1	0
ENSG00000154370	624	381	360	287	487	361	306	479	67	370	179	128	392	345	359	347	117	296	264
ENSG00000162931	54	47	57	44	97	61	52	139	26	213	51	62	174	104	149	92	33	166	84
ENSG00000171960	113	60	77	51	97	72	221	318	36	182	100	48	104	77	80	181	141	154	152
ENSG00000065978	7508	3743	9369	5284	12096	6780	14818	24927	2201	14408	10721	6623	9227	5858	8947	12653	10383	16526	18331
ENSG00000117385	672	368	1704	1231	1835	1189	2536	4938	460	2768	1213	865	820	570	1136	2229	1316	2189	2522
ENSG00000001460	52	19	28	16	60	37	157	353	22	122	85	59	38	25	31	95	85	135	170
ENSG00000001461	126	65	149	93	157	113	146	356	27	150	122	79	69	46	96	149	123	161	253
ENSG00000117602	26	16	46	28	76	55	51	105	16	65	55	36	53	32	77	98	87	166	108
ENSG00000116539	162	70	1068	545	421	232	958	2190	176	690	753	396	464	258	735	689	579	487	755
ENSG00000084652	638	335	1546	1026	1496	939	1119	1852	206	1396	1427	956	1000	638	973	1462	1245	1835	1855
ENSG00000160051	22	19	43	10	21	27	39	120	15	57	38	29	25	14	21	57	38	44	24
ENSG00000183615	56	41	26	23	34	30	12	46	2	13	9	16	27	9	12	7	3	12	2
ENSG00000116478	361	176	707	405	745	427	2915	4132	437	1880	923	550	590	411	586	1507	1401	1598	2069
ENSG00000175130	1737	1071	3047	2186	4063	2617	6244	8132	486	3413	3285	2267	2279	1748	3432	2673	1596	2881	3001
ENSG00000168679	4	7	5	3	6	0	23	78	13	32	13	5	5	0	8	46	32	43	54
ENSG00000134248	222	107	489	278	556	293	1808	3299	382	1850	688	402	472	328	272	1284	1255	1987	1822
ENSG00000198492	195	93	528	276	595	264	622	1382	154	657	645	406	452	269	485	663	523	707	860
ENSG00000225616	0	0	0	0	0	0	127	75	34	45	0	0	0	0	1	175	78	57	72
ENSG00000116353	216	115	255	123	291	199	574	1126	124	711	415	263	289	207	264	483	348	536	731
ENSG00000136630	1	0	1	0	0	1	1	28	1	5	1	0	25	6	1	27	4	11	19
ENSG00000116141	87	47	148	96	232	133	82	332	36	156	90	84	119	73	209	138	111	220	154
ENSG00000162817	497	248	598	404	556	375	1549	2487	131	299	428	341	176	108	253	839	390	232	343
ENSG00000117593	37	14	151	81	130	74	340	703	91	381	235	133	146	74	183	342	274	283	492
ENSG00000270084	0	1	13	13	15	5	7	6	2	9	6	1	10	1	7	7	6	10	7
ENSG00000197852	33	14	40	11	43	20	83	188	33	36	41	14	62	39	50	143	39	83	106
ENSG00000276600	12	7	41	21	44	24	71	200	37	170	59	45	59	47	25	100	101	102	215
ENSG00000270149	6	11	4	1	0	3	4	18	0	11	5	4	2	5	3	17	9	1	7
ENSG00000215845	205	125	174	120	324	198	357	919	77	352	368	276	299	237	181	299	195	506	364
ENSG00000158773	318	177	459	358	542	390	989	1829	188	808	427	250	332	261	293	815	549	624	688
ENSG00000186517	10	6	8	4	19	12	54	125	57	50	56	33	169	118	15	386	124	291	263
ENSG00000143217	13	2	13	9	19	6	6	7	0	5	1	2	7	4	15	4	1	1	7
ENSG00000162755	0	0	0	0	0	0	14	16	3	1	1	0	1	0	1	5	5	5	5
ENSG00000143256	478	260	579	335	908	588	834	1468	203	866	898	592	815	554	518	853	629	1020	1082
ENSG00000158793	117	53	244	142	335	194	579	1191	148	730	289	234	219	177	209	430	354	457	575
ENSG00000158796	186	97	257	146	332	194	683	1301	125	677	352	198	226	112	259	487	422	663	657
ENSG00000163050	3	5	6	8	6	3	14	17	1	6	7	4	4	4	1	9	1	12	2
ENSG00000174574	326	185	1109	658	996	632	1135	2494	283	1584	1357	882	697	483	783	1164	1152	2051	1682
ENSG00000168653	1804	909	1486	871	2041	1181	3466	6432	589	2078	2604	1711	2561	1668	1436	2811	1998	3708	3563
ENSG00000232811	0	0	13	6	4	0	5	4	0	3	6	0	4	2	4	6	6	4	1
ENSG00000121931	19	11	128	65	103	51	96	149	21	63	45	18	43	33	55	90	57	42	94
ENSG00000162777	18	14	70	35	54	36	286	509	59	233	119	100	49	32	48	298	193	180	306
ENSG00000064886	0	2	1	0	2	0	39	84	1	14	17	9	4	3	1	8	5	4	26
ENSG00000156171	17	18	57	28	74	47	247	457	55	305	121	68	88	50	51	230	147	192	249
ENSG00000169291	77	58	211	149	197	98	10	104	6	34	32	24	111	80	139	31	28	44	40
ENSG00000187980	8	2	1	1	13	3	26	41	6	18	21	9	16	5	4	13	29	23	8
ENSG00000288670	5	9	28	14	44	22	18	30	3	14	21	13	27	17	18	29	14	33	33
ENSG00000143437	286	133	699	420	694	370	822	2092	247	1129	782	488	523	349	708	941	799	1018	1554
ENSG00000143799	483	267	756	415	1156	713	1585	2942	362	1640	1064	677	875	590	982	1687	1187	1519	1865
ENSG00000158864	651	323	1221	727	1272	687	2541	4950	637	3006	1561	978	1423	853	1033	1984	1677	2510	3363
ENSG00000117450	308	132	628	337	860	454	2000	3034	399	1787	1351	749	984	630	964	1743	1479	1448	2261
ENSG00000132780	433	255	491	263	751	386	349	721	77	561	542	353	694	458	527	769	452	490	423
ENSG00000159588	9	2	26	17	25	14	25	35	5	20	15	10	15	6	10	33	11	20	1
ENSG00000159592	186	82	485	258	643	331	719	1447	163	776	599	338	505	297	516	875	688	1099	1031
ENSG00000159596	51	29	109	52	170	83	703	809	97	689	155	84	157	95	137	484	318	466	753
ENSG00000230896	14	7	12	5	18	9	13	7	2	8	9	4	10	5	9	26	14	19	11
ENSG00000143570	0	0	8	3	4	4	7	46	7	26	7	8	3	1	6	19	10	25	45
ENSG00000142864	1326	620	2580	1578	3191	1977	2362	5339	523	2944	3693	2271	3462	2235	3447	2773	2192	3044	4152
ENSG00000198160	64	17	229	106	189	83	255	463	43	225	197	132	144	84	259	308	259	334	330
ENSG00000162426	85	63	264	200	250	178	209	377	52	475	245	165	106	114	129	256	87	223	364
ENSG00000117245	4	8	1	3	4	0	12	59	1	10	3	2	2	4	5	2	7	11	16
ENSG00000116750	28	12	152	96	103	63	237	389	32	190	128	82	119	86	126	184	149	155	234
ENSG00000235169	114	109	115	91	122	81	181	172	16	215	88	106	332	275	118	36	32	91	46
ENSG00000116514	229	135	535	368	511	294	459	831	91	700	569	393	432	310	337	414	426	1062	730
ENSG00000162419	193	101	234	133	339	218	251	429	39	304	344	175	186	136	159	292	263	452	451
ENSG00000154222	336	178	456	319	526	358	975	2153	209	1141	493	383	332	259	429	848	474	872	876
ENSG00000197147	49	13	219	101	111	70	327	687	77	553	258	179	174	106	201	566	325	507	885
ENSG00000189195	16	7	28	7	17	5	68	183	21	46	20	8	18	4	33	101	64	44	34
ENSG00000058673	0	0	10	3	3	0	15	16	1	11	6	2	0	0	5	10	23	11	7
ENSG00000131236	2774	1344	7538	3932	9384	5042	14425	27834	3360	16212	11986	6923	6193	3698	5740	14066	9843	14484	21955
ENSG00000133216	16	9	33	37	77	58	14	52	3	65	28	21	45	42	71	31	26	33	37
ENSG00000143183	219	101	668	329	766	364	1308	2736	255	1355	876	510	755	475	570	1138	936	1216	1832
ENSG00000248333	818	440	599	421	754	490	572	955	104	763	674	442	731	521	391	669	448	812	847
ENSG00000162390	6	3	1	0	6	4	10	38	9	27	16	9	7	7	2	23	11	9	25
ENSG00000117448	215	133	352	258	394	235	1224	2111	279	1101	473	336	526	323	280	942	610	754	1096
ENSG00000162687	11	6	103	38	77	35	83	292	39	163	67	43	110	36	234	104	87	78	91
ENSG00000143387	56	34	856	464	556	331	161	298	43	179	233	140	100	65	370	183	281	296	79
ENSG00000278997	0	0	16	3	7	0	6	15	1	9	5	1	4	1	4	6	10	8	9
ENSG00000116525	44	33	140	79	121	70	200	328	30	209	92	37	57	51	85	199	78	137	205
ENSG00000163131	12	6	91	50	79	23	110	318	87	157	125	67	368	248	45	414	162	443	456
ENSG00000183814	4	3	5	4	8	4	13	33	2	11	5	0	16	11	21	21	3	2	12
ENSG00000213516	105	65	447	250	342	180	404	904	94	418	399	203	350	214	376	380	397	593	532
ENSG00000117226	30	16	119	72	73	35	78	273	23	109	152	86	114	84	6	124	109	46	177
ENSG00000117228	106	45	451	262	410	219	241	932	90	446	522	283	500	303	342	329	461	381	408
ENSG00000234518	23	4	70	20	42	35	63	166	26	67	37	17	47	21	82	49	27	66	47
ENSG00000162645	695	302	324	193	707	393	70	380	63	376	297	176	1349	816	830	223	305	409	288
ENSG00000162654	184	88	120	59	144	87	54	191	28	152	51	31	239	154	175	220	89	160	153
ENSG00000126705	131	95	465	327	316	232	483	1307	120	884	455	386	274	230	494	393	249	431	778
ENSG00000000938	3	5	4	6	22	7	45	187	81	84	58	39	166	136	24	580	129	447	260
ENSG00000235912	65	60	90	53	123	93	148	436	61	173	103	50	165	100	95	168	211	364	321
ENSG00000126709	292	226	658	447	998	711	427	666	90	395	401	383	801	584	640	355	181	410	455
ENSG00000235400	0	0	1	0	2	0	4	23	1	1	0	0	0	0	0	8	2	16	5
ENSG00000137959	20	7	3	0	25	11	7	25	5	15	3	6	55	35	12	61	69	53	42
ENSG00000174151	37	26	170	104	183	71	136	374	34	211	109	67	102	56	103	195	97	224	242
ENSG00000181754	6	7	13	3	29	8	73	157	17	47	7	3	15	8	23	51	18	43	49
ENSG00000134183	0	0	37	23	4	1	4	16	2	3	47	36	4	1	5	5	17	12	9
ENSG00000073756	88	37	3813	2083	856	477	5872	14343	1988	7422	3875	2182	1107	642	595	6993	3187	2009	11147
ENSG00000153904	67	32	390	238	153	72	202	359	26	164	154	113	115	71	190	410	172	186	338
ENSG00000229020	0	0	3	7	0	0	4	10	0	5	5	5	0	0	5	7	3	6	1
ENSG00000188976	574	353	1281	916	1428	1004	1485	3062	365	2240	1384	1146	1022	785	970	1483	811	1572	1986
ENSG00000187583	22	12	24	12	15	14	15	34	5	23	35	17	10	10	12	22	13	42	31
ENSG00000188290	94	80	157	115	117	79	0	20	5	23	43	48	43	67	40	2	3	32	19
ENSG00000187608	264	186	106	63	342	251	451	613	103	408	161	137	457	407	181	501	237	824	603
ENSG00000188157	146	113	1058	889	677	574	331	846	91	735	525	546	351	324	675	235	88	507	832
ENSG00000116221	489	264	702	465	872	498	1741	3324	331	2138	1274	803	811	559	661	1568	1029	2211	2199
ENSG00000198711	3	0	16	7	3	1	10	17	3	11	9	1	7	2	2	10	8	12	2
ENSG00000135775	34	17	127	83	128	57	303	724	78	400	169	99	169	76	148	254	199	214	435
ENSG00000119280	146	67	237	117	266	149	268	562	76	511	156	108	151	94	306	386	245	543	578
ENSG00000137965	16	5	26	11	55	16	64	150	19	70	26	21	125	60	23	157	119	113	84
ENSG00000163239	54	18	113	92	85	53	19	35	8	25	22	16	37	25	39	16	14	24	10
ENSG00000160714	377	186	793	417	958	533	1024	2127	207	1253	682	370	576	372	534	1152	993	1443	1383
ENSG00000159658	180	80	688	372	571	350	742	1778	154	811	436	268	436	248	534	824	477	739	931
ENSG00000143801	1	12	4	2	3	4	18	30	11	11	6	5	3	5	0	11	7	10	7
ENSG00000132185	0	0	0	0	0	0	0	8	0	1	0	0	3	0	0	12	3	38	8
ENSG00000081721	25	27	62	41	88	35	90	176	31	93	79	42	105	61	51	83	75	103	75
ENSG00000082512	49	12	101	63	90	62	133	257	20	100	98	64	66	38	98	68	117	83	48
ENSG00000238137	0	0	0	0	0	0	14	2	6	3	0	0	0	0	0	10	10	4	4
ENSG00000170385	13	13	377	293	192	142	814	1728	119	418	251	157	226	165	417	449	395	433	701
ENSG00000224763	0	0	1	0	0	0	33	24	3	7	0	0	0	0	0	11	13	3	1
ENSG00000118217	524	224	653	377	666	367	845	1770	200	1093	714	402	697	370	710	1066	688	1057	1579
ENSG00000137955	83	34	259	134	230	118	361	743	79	408	371	208	281	156	242	424	411	379	315
ENSG00000213047	2	0	17	4	12	8	62	147	21	54	21	19	17	5	47	71	53	67	46
ENSG00000117400	4	0	7	11	0	0	0	2	0	2	3	5	1	1	1	2	2	12	6
ENSG00000117399	31	29	17	6	12	20	10	67	11	247	4	2	37	28	59	277	61	32	39
ENSG00000066322	310	137	1096	597	1219	808	3828	6237	674	3885	1640	1006	1133	805	917	2666	1518	2825	3327
ENSG00000159479	301	155	413	229	623	325	673	1373	178	730	447	295	488	310	254	697	495	716	971
ENSG00000229431	0	0	2	0	0	0	5	12	0	1	4	11	5	2	0	2	3	6	1
ENSG00000116337	675	389	1493	1095	1204	895	1007	2301	221	1744	1363	982	589	520	598	1186	729	1446	1408
ENSG00000066279	1	1	17	9	17	9	15	45	7	28	12	3	35	16	92	114	21	24	13
ENSG00000117020	121	61	357	171	334	208	242	500	54	365	233	133	230	129	451	381	364	739	453
ENSG00000198912	82	38	184	104	181	116	281	386	47	185	164	93	186	95	109	195	187	192	207
ENSG00000183856	24	14	9	20	24	7	16	64	9	87	7	7	23	16	61	171	38	21	23
ENSG00000163382	533	331	525	301	750	488	2216	3266	340	2136	865	617	635	499	398	1494	1050	1610	1641
ENSG00000132702	64	32	51	39	33	25	9	26	3	19	21	20	32	30	17	2	6	21	16
ENSG00000272405	1	4	5	2	4	9	7	22	1	25	8	5	3	0	2	7	6	21	23
ENSG00000132688	23	24	18	21	9	10	9	276	14	10	11	13	14	16	20	12	38	19	52
ENSG00000143320	42	33	74	37	28	40	22	47	2	46	30	34	13	18	13	30	44	74	25
ENSG00000223356	2	1	4	6	1	1	7	8	0	4	16	6	4	0	2	3	7	4	0
ENSG00000143319	253	157	535	328	507	309	504	1211	125	762	475	287	296	224	349	697	533	718	992
ENSG00000143303	101	71	174	126	225	156	365	787	77	499	272	170	182	156	146	334	192	306	301
ENSG00000143314	372	206	473	261	783	497	1500	2809	333	1429	1057	652	688	489	429	1125	1052	1378	1787
ENSG00000143294	763	444	1091	685	1388	867	1100	2392	220	1732	1097	756	844	554	775	1347	960	1908	1755
ENSG00000027869	34	12	158	96	16	13	7	40	7	25	16	5	33	18	12	69	42	102	54
ENSG00000213478	0	0	1	0	0	1	25	25	4	16	0	0	0	0	0	10	15	19	10
ENSG00000123091	235	95	642	429	492	331	585	1305	131	936	358	308	300	229	535	671	386	1026	964
ENSG00000233406	0	0	1	5	0	1	9	9	0	15	1	1	2	0	1	10	1	11	12
ENSG00000237491	0	0	4	2	0	0	1	6	2	3	17	7	6	2	1	3	8	2	0
ENSG00000131591	227	137	387	299	340	268	269	553	50	360	213	213	144	117	156	180	71	236	226
ENSG00000085831	2	2	29	20	53	13	70	138	10	71	65	39	18	32	25	93	40	65	94
ENSG00000187634	23	22	171	161	94	99	2	18	1	9	32	48	53	43	64	27	3	20	11
ENSG00000156875	0	2	27	9	12	16	24	53	6	21	4	3	19	23	35	15	5	12	27
ENSG00000156876	2	0	8	8	8	5	18	43	5	15	9	1	6	6	21	19	11	13	19
ENSG00000137992	78	35	205	136	137	70	329	705	74	225	160	76	131	59	172	288	281	152	364
ENSG00000137996	131	62	252	161	299	163	234	468	55	280	210	153	260	166	199	235	229	298	312
ENSG00000121774	681	426	1885	1367	1809	1128	1909	4549	545	3068	1818	1162	1503	1078	1769	2644	1664	3050	3693
ENSG00000121775	41	26	125	79	127	112	354	762	51	356	181	144	84	57	101	319	175	370	414
ENSG00000025800	716	440	766	426	957	507	660	1033	101	849	922	590	544	356	559	1057	837	1187	1252
ENSG00000160050	29	20	101	73	85	48	214	362	23	113	97	72	93	69	54	80	48	80	79
ENSG00000231346	2	0	8	5	0	0	3	14	1	6	3	0	4	0	0	4	2	3	2
ENSG00000064703	34	22	127	52	88	48	144	259	38	87	97	43	96	60	111	165	105	79	154
ENSG00000122406	7685	3711	5807	3224	10506	5711	10297	20238	2440	10694	10637	6397	9381	5672	6607	10707	9556	14249	12850
ENSG00000154511	2	3	32	23	36	8	38	102	10	37	24	18	37	29	21	32	37	51	47
ENSG00000143033	69	40	157	77	132	70	208	284	30	220	134	98	160	60	125	251	177	221	227
ENSG00000189410	12	7	20	9	29	16	47	80	9	24	15	12	3	1	16	40	16	19	30
ENSG00000117298	6550	4122	29622	20075	19727	13407	15929	44069	4350	29057	17761	13184	9612	7296	9155	14190	9192	20942	31094
ENSG00000236936	5	5	1	0	2	1	10	12	0	4	3	10	3	3	0	5	6	7	2
ENSG00000231105	1	2	6	7	5	1	6	30	5	13	8	4	1	4	3	12	15	13	4
ENSG00000143502	321	160	1131	669	1569	871	464	1223	101	936	454	241	641	384	424	259	415	326	195
ENSG00000162620	2	1	8	1	7	3	5	10	1	11	8	1	0	1	8	8	4	4	17
ENSG00000116791	11	4	72	33	126	46	285	520	50	215	140	75	139	77	220	166	296	157	288
ENSG00000162623	59	32	83	42	142	66	130	283	25	121	172	97	138	87	139	142	125	123	160
ENSG00000212237	7	4	8	6	13	9	9	8	1	3	4	1	5	3	11	7	4	0	9
ENSG00000183929	6	5	66	46	50	41	39	46	9	15	17	12	23	24	26	32	22	6	28
ENSG00000206878	0	5	13	8	9	7	0	2	0	0	3	1	3	1	2	1	2	0	1
ENSG00000154358	130	105	439	348	176	142	67	193	11	56	104	77	86	62	140	84	36	90	69
ENSG00000275557	15	1	1	3	31	22	1	11	0	6	19	25	11	11	22	0	1	1	2
ENSG00000206828	8	0	1	2	12	5	14	16	1	10	2	0	2	1	2	2	7	7	4
ENSG00000233030	3	0	11	6	7	5	11	21	2	5	5	11	4	3	8	5	4	7	9
ENSG00000183598	0	0	3	3	0	0	6	19	0	9	3	3	3	1	4	4	1	1	4
ENSG00000184260	7	6	8	7	12	7	10	18	2	11	21	14	16	21	10	12	6	24	7
ENSG00000178096	91	37	120	54	151	116	233	456	71	265	143	98	146	112	103	155	130	224	157
ENSG00000159164	512	307	1655	1021	1890	1067	4588	10910	569	3246	1364	955	611	421	1035	1998	1761	2604	2630
ENSG00000143368	443	290	979	628	1526	982	1539	3925	295	2365	1305	949	788	564	851	1286	777	2274	2352
ENSG00000150337	3	1	7	6	11	6	23	56	9	18	4	3	16	9	21	12	40	15	39
ENSG00000116852	1	0	4	2	5	2	10	59	21	30	10	5	23	35	15	105	27	78	55
ENSG00000116857	340	198	651	439	729	489	2246	3300	606	2637	566	435	503	375	389	1741	863	2020	2324
ENSG00000226970	0	0	0	0	0	0	18	32	5	17	0	0	0	0	0	1	6	7	20
ENSG00000174529	8	4	62	20	46	35	62	34	6	34	28	11	30	20	7	52	34	42	26
ENSG00000116984	263	152	650	354	422	227	377	673	80	406	494	298	297	187	530	467	356	370	441
ENSG00000227496	18	5	15	14	27	15	67	109	12	67	29	4	35	22	25	127	41	50	71
ENSG00000143742	224	88	642	307	611	316	1073	1838	193	1279	573	320	568	324	588	915	668	1020	1321
ENSG00000242861	25	7	39	16	26	15	22	23	5	15	13	8	13	13	11	31	21	44	19
ENSG00000196187	101	76	473	311	238	186	694	1843	167	727	415	302	241	174	242	757	357	478	537
ENSG00000143768	188	112	1819	1319	192	144	438	1530	58	1428	105	105	293	242	225	250	241	881	239
ENSG00000143819	421	214	1614	999	1053	680	1787	4018	498	3343	911	635	1001	763	1028	3302	1431	1805	2091
ENSG00000116649	1311	783	1469	1092	2306	1640	3687	5789	620	3663	2559	1978	1333	1096	1459	2713	1158	2749	4045
ENSG00000171824	236	103	477	287	522	305	919	1669	198	863	653	356	519	276	533	834	621	680	1054
ENSG00000117614	447	185	398	269	566	301	516	1024	96	585	563	354	615	414	395	592	519	721	633
ENSG00000117616	87	37	466	255	350	194	897	2476	225	1046	497	324	279	217	259	748	643	518	295
ENSG00000272432	1	0	1	2	5	1	1	7	0	5	6	6	10	2	1	3	0	4	3
ENSG00000187010	13	3	7	2	4	5	6	6	0	5	11	6	5	1	3	19	9	14	13
ENSG00000224183	1	1	4	1	3	4	13	18	2	3	3	1	4	10	9	6	1	4	11
ENSG00000183726	192	111	897	502	1109	560	1818	2905	336	1763	1036	591	905	494	792	1381	1298	1972	1942
ENSG00000204178	217	92	627	323	456	321	287	663	61	391	466	279	360	227	323	479	399	706	454
ENSG00000198860	51	27	100	40	125	56	220	480	41	268	120	62	123	70	148	254	176	213	285
ENSG00000160838	28	11	24	25	7	6	0	1	0	1	8	1	5	2	6	21	5	12	0
ENSG00000180875	0	1	2	1	0	0	1	16	1	15	8	9	2	4	2	2	2	9	7
ENSG00000143382	73	56	1137	846	453	306	272	877	134	710	683	555	456	395	396	268	173	420	552
ENSG00000184007	1402	661	2582	1748	2768	1591	2271	3707	386	2362	2806	1793	2190	1633	1706	2459	2601	3492	3869
ENSG00000157077	108	53	272	140	237	140	469	850	80	362	229	175	178	80	187	439	317	338	490
ENSG00000162493	138	64	180	105	660	372	148	293	17	152	144	112	144	108	225	142	70	66	206
ENSG00000162542	138	75	297	196	192	109	275	726	46	544	247	185	150	128	124	311	171	325	449
ENSG00000121753	11	9	14	17	52	26	6	30	5	69	25	23	13	13	35	7	7	26	27
ENSG00000162631	0	0	1	1	0	1	4	7	1	14	0	2	0	1	0	92	8	29	23
ENSG00000235098	13	1	11	7	39	23	16	10	0	19	4	3	10	9	11	6	2	12	15
ENSG00000143740	209	152	378	268	466	298	999	1615	174	1122	402	291	318	246	288	770	437	921	881
ENSG00000117411	397	239	644	498	755	605	1804	2920	348	1859	1053	842	472	388	544	1223	683	1573	1613
ENSG00000162745	173	118	780	607	1213	757	1881	7040	643	2483	1431	914	411	258	1085	2873	852	1888	5864
ENSG00000157873	212	145	286	211	366	252	542	1205	112	676	308	207	184	184	188	494	226	495	539
ENSG00000168264	231	111	669	689	760	468	336	874	63	643	578	552	383	363	717	449	234	597	565
ENSG00000162775	38	23	141	94	86	84	113	250	27	190	140	108	63	39	125	129	129	137	169
ENSG00000081692	39	39	64	42	88	68	172	321	25	198	85	47	48	60	52	125	58	111	148
ENSG00000173171	49	31	147	96	135	86	639	1190	107	530	249	193	145	132	132	335	272	367	630
ENSG00000143862	302	216	516	410	656	424	703	1555	207	977	492	360	432	346	516	606	398	978	935
ENSG00000143376	91	38	445	220	326	161	723	384	23	226	291	185	209	118	288	320	296	305	401
ENSG00000178796	2	0	8	6	11	2	26	46	3	8	10	2	7	6	2	18	15	12	17
ENSG00000143436	129	72	213	124	379	223	625	969	114	450	367	242	259	173	206	465	411	547	586
ENSG00000143450	3	3	8	9	18	4	51	31	3	14	5	11	7	2	3	27	5	19	22
ENSG00000249602	1	1	23	17	16	18	0	1	0	0	1	2	7	10	2	1	0	0	0
ENSG00000234614	15	6	39	9	36	23	6	14	1	15	21	19	26	9	30	8	4	14	11
ENSG00000196407	30	17	45	36	76	57	14	8	3	21	21	20	32	23	38	36	13	19	26
ENSG00000159445	132	51	140	87	184	114	242	399	49	226	173	108	130	65	101	222	235	307	241
ENSG00000197747	9422	4541	11293	6412	17915	9974	16325	30683	5671	19185	21925	13397	12723	7768	7668	20085	18393	26500	22326
ENSG00000123473	17	9	35	13	14	4	26	58	6	57	11	9	23	19	34	66	33	19	18
ENSG00000020129	344	203	1056	799	863	607	974	1820	196	1513	706	618	488	416	621	615	362	942	1416
ENSG00000116819	14	7	20	27	9	8	10	2	2	9	11	9	11	4	7	5	11	10	0
ENSG00000186603	6	5	14	11	18	17	2	22	0	21	29	21	16	16	26	8	3	14	12
ENSG00000162430	786	488	1440	1039	1853	1244	1670	4370	416	2921	1351	996	958	819	1299	1875	753	2360	2529
ENSG00000173212	0	0	1	1	3	1	6	22	0	4	5	8	1	1	3	4	12	0	3
ENSG00000163531	5	7	191	90	40	29	29	518	37	74	57	31	38	32	26	59	74	29	117
ENSG00000143028	3	0	18	17	18	10	13	55	12	25	19	15	16	13	22	39	18	29	34
ENSG00000154429	45	27	144	79	90	59	45	99	10	31	23	22	29	29	83	62	36	37	37
ENSG00000143632	5	2	16	15	18	7	9	3	0	2	3	1	3	1	8	3	1	5	1
ENSG00000187815	10	9	43	30	67	36	46	137	14	40	29	26	36	23	43	63	53	54	86
ENSG00000117010	9	2	26	18	38	20	26	89	9	52	29	9	51	23	33	40	50	45	46
ENSG00000242125	84	23	89	48	202	98	122	284	45	249	156	84	130	103	115	143	102	205	155
ENSG00000200087	0	2	1	2	0	0	20	18	3	13	0	2	2	0	3	5	16	3	1
ENSG00000231468	12	11	6	2	0	1	161	229	30	148	2	1	4	5	1	74	59	41	195
ENSG00000279443	20	9	8	12	5	9	6	5	0	5	12	3	7	1	4	19	4	12	5
ENSG00000180098	167	127	294	162	428	207	560	923	122	625	305	209	280	193	240	512	460	590	741
ENSG00000188060	9	2	17	13	25	4	6	14	3	13	8	5	8	9	7	8	12	4	15
ENSG00000117266	184	90	495	366	268	211	841	2270	213	1101	563	436	227	134	195	769	436	732	866
ENSG00000219133	5	1	0	1	3	1	7	8	1	8	2	0	2	0	0	8	2	3	1
ENSG00000236779	0	0	1	0	0	0	12	22	0	12	1	0	1	0	2	20	8	30	16
ENSG00000197056	2	0	27	13	24	11	58	104	4	41	23	4	11	9	49	112	55	25	50
ENSG00000284640	26	10	26	28	40	19	22	60	24	67	20	10	51	17	25	369	59	119	52
ENSG00000233125	0	0	2	0	0	0	5	17	0	3	2	0	1	0	0	5	3	16	7
ENSG00000174842	19	6	29	11	29	16	44	71	9	46	23	8	35	11	34	37	48	63	39
ENSG00000122484	148	79	239	130	227	112	161	302	39	124	147	93	191	105	227	210	182	157	196
ENSG00000163563	44	25	14	4	37	22	12	94	38	48	57	46	528	268	437	260	52	161	264
ENSG00000162722	6	0	2	3	2	4	32	16	2	13	43	20	86	56	12	53	12	67	64
ENSG00000121903	25	19	118	67	61	54	123	214	19	103	90	61	77	28	88	140	69	49	79
ENSG00000116809	581	423	840	713	846	716	1001	1763	240	1514	846	548	548	456	492	1079	509	1081	1163
ENSG00000173641	5	4	16	20	16	12	53	200	10	70	42	18	14	19	18	33	54	30	123
ENSG00000186510	50	23	99	71	76	49	10	99	16	70	47	26	48	21	3	210	60	77	62
ENSG00000185519	58	34	38	35	31	26	4	6	0	8	30	16	15	22	12	1	2	20	18
ENSG00000228140	0	0	0	0	0	0	2	2	0	9	4	5	0	1	1	5	17	12	1
ENSG00000142634	1846	1219	4002	3282	3486	2569	3354	5297	771	4605	3450	2881	2114	1742	1591	3544	1439	4674	4527
ENSG00000162438	38	44	18	16	17	13	8	4	1	15	17	20	1	2	3	9	16	48	2
ENSG00000160062	139	56	38	20	50	33	42	64	6	30	26	28	33	23	30	65	41	35	46
ENSG00000176261	86	50	109	47	202	82	133	256	30	123	141	92	162	98	106	135	167	131	148
ENSG00000213281	320	113	703	352	638	303	778	1534	185	788	481	278	549	303	734	1012	594	1101	1242
ENSG00000052723	74	29	201	114	183	114	262	424	30	186	168	117	213	127	202	252	161	180	204
ENSG00000268903	36	24	40	16	2	3	0	0	0	0	12	8	12	7	7	2	0	0	0
ENSG00000269981	0	0	23	22	0	0	2	18	1	3	7	5	14	5	6	7	10	14	1
ENSG00000163554	9	4	3	2	4	0	3	1	0	1	2	0	26	10	68	1	1	4	7
ENSG00000132485	177	78	218	88	231	110	394	949	99	397	197	124	276	171	334	419	275	346	356
ENSG00000229956	2	1	3	1	6	1	11	13	0	12	4	4	8	5	6	8	8	13	6
ENSG00000143418	156	88	853	508	761	449	1889	5033	505	3266	1125	655	716	467	775	1606	1067	1951	3652
ENSG00000143412	14	4	32	18	18	7	28	33	4	15	9	7	21	4	10	14	8	27	14
ENSG00000143363	91	41	165	82	176	106	253	562	43	259	151	100	112	81	160	212	110	203	303
ENSG00000143443	51	33	91	33	160	127	133	303	40	284	140	77	84	62	97	161	86	220	197
ENSG00000197622	343	188	763	430	1268	740	1186	3070	453	1964	1391	980	1041	722	1301	1739	1282	2245	2371
ENSG00000213190	13	5	22	11	47	29	22	76	8	43	19	21	26	13	34	48	67	70	68
ENSG00000162783	109	92	485	387	546	462	300	940	83	667	836	743	580	546	523	374	278	778	624
ENSG00000160785	228	102	518	313	523	278	488	1314	126	854	479	317	394	231	390	576	434	1029	1014
ENSG00000091483	142	54	350	236	421	222	779	1694	170	1080	798	453	531	372	375	855	713	744	1269
ENSG00000054277	0	0	9	10	13	8	37	49	5	29	6	3	8	1	15	23	21	44	33
ENSG00000203668	13	4	68	36	33	19	40	167	16	77	52	11	44	26	109	99	69	68	89
ENSG00000197785	772	538	970	813	1185	905	635	1339	147	963	1124	923	544	508	654	568	299	684	819
ENSG00000160075	1207	715	1834	1252	2399	1609	3439	7212	830	4064	1951	1465	1588	1134	1450	3509	2679	5194	5332
ENSG00000215014	19	21	33	13	33	18	31	59	1	36	23	20	9	3	15	18	25	52	42
ENSG00000197530	2147	1723	3110	2969	2293	2043	689	1082	128	932	915	886	1063	976	1063	393	195	751	574
ENSG00000116128	82	52	358	196	304	177	310	807	84	459	367	237	221	152	296	390	267	425	344
ENSG00000174371	7	3	1	1	7	1	1	18	6	19	3	0	6	8	15	63	15	5	6
ENSG00000213026	0	0	1	1	0	0	8	31	1	18	2	0	0	1	0	16	6	50	14
ENSG00000152763	11	1	5	4	10	6	7	27	1	17	8	10	9	5	8	11	5	20	19
ENSG00000143815	34	22	97	56	103	46	115	311	42	138	62	44	96	50	158	215	83	131	218
ENSG00000185842	19	8	24	7	24	19	35	70	6	44	35	18	11	4	17	57	58	59	42
ENSG00000222046	1	0	17	7	2	0	6	20	0	9	16	8	5	5	2	5	6	5	0
ENSG00000143479	11	7	51	20	34	24	87	174	7	97	114	68	19	24	30	159	99	224	165
ENSG00000212916	1	0	21	22	13	3	13	62	7	16	11	15	24	20	41	25	12	11	23
ENSG00000254685	3	2	21	10	13	15	88	158	16	63	20	12	18	10	25	59	38	42	80
ENSG00000163125	192	90	526	282	475	257	465	975	89	498	310	225	348	185	420	552	354	332	649
ENSG00000196418	1	1	13	4	18	4	14	34	11	15	11	2	9	4	16	28	9	26	26
ENSG00000226029	6	6	1	2	6	0	9	18	1	6	6	5	8	7	13	2	2	3	9
ENSG00000186301	11	8	56	51	40	33	41	158	17	105	23	21	10	7	28	235	34	21	7
ENSG00000187942	7	6	86	69	30	34	116	140	15	85	53	32	20	11	26	41	25	39	52
ENSG00000142798	1193	805	33144	26527	11657	8575	29627	109977	7953	54357	26839	22097	7365	6490	15533	32044	7320	15232	66865
ENSG00000162552	3	4	11	6	24	27	39	63	3	15	13	11	2	1	11	8	9	18	14
ENSG00000266028	182	105	287	144	287	203	366	557	71	394	279	169	353	204	298	391	419	399	408
ENSG00000263528	3	0	31	19	43	26	101	173	22	80	28	6	46	30	28	102	58	53	90
ENSG00000266094	1	3	0	4	12	3	33	130	32	45	41	21	77	58	25	169	89	234	152
ENSG00000143486	220	87	212	148	365	178	850	1715	166	876	416	264	322	214	235	725	533	845	882
ENSG00000236698	7	6	51	30	26	22	72	102	10	71	27	16	31	13	25	56	39	46	104
ENSG00000058453	219	167	401	363	476	401	145	456	50	292	308	285	279	233	241	160	57	363	150
ENSG00000228549	0	0	1	8	1	2	9	10	1	4	1	0	2	7	14	1	4	0	4
ENSG00000143494	23	10	115	65	15	11	1	4	0	7	3	0	36	24	28	40	4	32	8
ENSG00000215883	32	30	35	19	58	27	82	222	23	85	48	15	36	17	33	81	57	43	71
ENSG00000162650	77	40	144	109	125	76	159	386	38	211	109	78	77	73	95	169	70	127	116
ENSG00000120334	28	16	32	12	15	6	31	67	9	23	14	8	20	10	27	37	30	23	14
ENSG00000162714	277	124	422	253	636	437	635	1413	170	1097	417	324	286	245	466	823	415	941	780
ENSG00000152061	22	17	92	47	81	38	117	227	25	94	72	37	69	31	110	116	123	148	167
ENSG00000134256	3	3	23	21	19	7	26	47	0	17	23	17	4	3	7	21	31	17	12
ENSG00000273213	6	4	17	7	4	6	12	23	1	9	7	11	15	9	28	12	11	10	15
ENSG00000135838	20	5	6	3	15	7	63	126	27	40	25	17	59	26	17	110	110	119	123
ENSG00000180198	194	122	263	187	378	237	662	1362	139	700	431	369	303	212	367	585	349	483	663
ENSG00000183586	0	0	0	0	0	0	26	67	5	26	0	1	0	0	0	32	33	32	24
ENSG00000092850	5	4	18	11	9	3	64	115	10	46	29	20	10	3	4	21	24	67	9
ENSG00000116863	280	204	745	488	751	480	1036	1747	154	776	570	434	345	265	432	558	408	550	655
ENSG00000171812	129	77	1474	1146	1844	1230	1555	3295	240	1194	1232	1000	398	398	1327	845	508	355	980
ENSG00000054116	308	121	449	260	759	410	2127	3873	408	1696	745	503	654	438	560	1434	1232	1704	1860
ENSG00000116871	1237	814	3169	2493	3875	3003	3116	6563	653	4067	3562	2942	2385	2101	2317	3220	1781	5020	4295
ENSG00000160094	203	114	275	182	393	224	198	425	51	303	184	137	223	158	270	259	117	285	342
ENSG00000184389	0	1	10	15	2	1	0	5	0	2	6	14	2	1	5	2	3	10	0
ENSG00000225313	108	60	31	9	11	11	46	64	6	12	25	25	18	13	17	45	40	55	5
ENSG00000197956	1617	856	1942	1318	3712	2307	1360	4585	828	4884	4523	3263	3746	2783	1433	2650	2514	3729	5402
ENSG00000196154	0	0	2	2	18	25	90	291	73	126	20	21	126	93	10	525	309	385	379
ENSG00000188015	4	0	0	0	7	11	1	11	0	6	1	2	17	10	13	4	5	3	1
ENSG00000196754	20	19	16	16	23	22	13	49	7	55	35	24	29	21	16	34	24	43	53
ENSG00000285867	4	3	42	26	43	17	18	31	6	49	40	15	43	31	17	10	19	25	48
ENSG00000188643	2255	1339	3269	2135	5924	3944	7439	14109	2389	19125	5685	3845	6018	4377	2518	9353	7632	13125	18117
ENSG00000189171	459	241	267	158	315	160	456	791	98	346	292	174	551	250	152	557	616	704	606
ENSG00000160678	0	0	2	1	1	2	11	16	3	15	2	2	8	6	6	11	5	10	1
ENSG00000143553	172	115	394	198	584	281	706	1362	184	788	519	300	523	404	479	513	478	571	800
ENSG00000214193	60	38	975	665	196	108	238	300	25	119	139	104	238	194	140	47	32	56	18
ENSG00000286379	7	8	61	32	10	12	4	8	0	6	13	10	12	7	5	5	9	6	0
ENSG00000196182	342	209	484	309	645	417	970	2177	234	1816	970	731	493	379	718	949	610	1475	1911
ENSG00000181817	340	171	245	193	594	373	736	1328	216	979	534	362	554	382	323	684	502	763	1113
ENSG00000116885	21	12	30	24	51	35	167	338	26	145	59	27	68	27	57	102	82	115	126
ENSG00000116898	460	244	607	336	823	549	2875	4218	396	2292	1071	700	845	651	558	1680	1552	1659	2307
ENSG00000243155	3	0	1	2	10	2	3	4	1	3	1	2	3	5	0	5	0	5	2
ENSG00000135823	65	36	267	114	269	138	284	585	56	231	205	122	174	98	223	300	245	351	415
ENSG00000153029	55	39	304	188	329	204	403	863	103	398	242	143	229	116	275	406	246	304	490
ENSG00000117500	101	46	839	421	492	249	979	1862	176	1032	578	320	366	229	597	822	691	1253	968
ENSG00000223745	108	52	119	74	83	52	75	177	14	86	89	47	54	43	68	79	162	95	28
ENSG00000122483	47	25	77	30	29	12	22	49	7	31	43	25	24	14	33	41	47	43	21
ENSG00000274386	3	0	4	1	6	7	5	5	1	2	2	2	4	0	4	3	3	7	3
ENSG00000177868	57	41	77	30	103	58	159	317	39	163	101	50	82	32	73	145	125	166	151
ENSG00000120370	5	2	70	51	67	36	92	196	19	67	62	27	48	28	30	96	58	62	87
ENSG00000004487	358	195	762	489	915	555	993	1807	168	983	884	552	904	594	952	877	792	910	1035
ENSG00000196805	2	2	9	3	3	2	0	1	0	5	4	0	7	5	1	7	2	3	2
ENSG00000203785	11	2	4	3	2	3	2	0	2	1	0	1	7	3	3	10	0	2	0
ENSG00000244094	141	75	84	48	53	35	15	19	27	57	128	76	221	136	31	617	32	224	57
ENSG00000159516	18	12	32	29	16	5	1	0	0	1	20	11	2	0	5	1	2	0	1
ENSG00000179639	0	0	0	0	0	0	4	18	8	6	2	0	0	0	0	4	11	5	32
ENSG00000142661	45	29	67	45	21	14	51	26	4	38	26	14	22	12	30	22	6	9	17
ENSG00000142677	2	1	11	5	9	1	19	40	6	31	7	7	10	10	6	19	7	8	17
ENSG00000185436	0	1	6	7	11	2	2	12	2	7	9	8	17	21	5	24	3	2	2
ENSG00000163435	1	0	3	3	3	4	2	3	2	5	2	0	4	1	5	6	26	6	5
ENSG00000133067	2	0	16	6	14	11	10	42	2	20	12	2	9	3	13	28	3	30	11
ENSG00000143851	188	132	60	31	43	35	128	444	237	406	408	268	78	44	43	321	118	478	238
ENSG00000116991	228	111	660	405	656	385	727	1885	228	1334	414	245	456	319	705	792	558	791	1288
ENSG00000116350	941	530	1803	1077	1617	1024	1487	2404	281	1284	1565	982	1215	805	859	1516	1443	1658	1342
ENSG00000187800	5	5	2	4	1	0	4	156	17	9	3	2	4	2	0	7	10	8	20
ENSG00000237842	11	1	37	10	37	11	26	35	6	25	44	13	34	20	29	35	32	40	43
ENSG00000117036	56	47	513	260	355	209	816	2355	176	536	752	454	304	141	451	786	414	440	875
ENSG00000163346	594	343	1513	1035	1384	926	1737	3047	299	1806	993	692	1003	770	872	1665	966	1667	1832
ENSG00000163348	217	96	492	314	564	387	595	1146	127	619	359	257	291	154	422	576	336	578	598
ENSG00000271380	9	4	4	4	7	6	3	8	1	2	4	5	1	2	8	2	1	2	1
ENSG00000160691	498	244	1850	1289	1525	937	4920	9555	833	4622	1829	1275	1141	826	1337	2932	1978	2781	3772
ENSG00000173207	18	3	26	12	32	12	55	127	20	113	35	24	56	45	44	98	37	39	32
ENSG00000160688	177	111	255	165	417	315	930	1774	263	1177	490	374	348	302	320	816	427	707	894
ENSG00000160685	229	158	868	637	787	615	980	2473	274	1711	856	698	546	396	584	799	443	1126	1430
ENSG00000163354	8	7	3	7	1	0	14	11	3	8	6	1	1	0	5	4	4	12	4
ENSG00000143537	189	127	365	261	372	293	1098	2526	245	1380	457	347	257	200	283	692	360	791	1145
ENSG00000014914	73	33	135	104	199	99	514	940	130	417	213	147	118	56	205	355	245	491	380
ENSG00000264522	183	89	375	197	305	177	519	1246	146	516	390	237	229	157	331	632	412	523	898
ENSG00000281571	7	10	13	13	22	13	0	2	0	2	13	11	16	19	11	0	0	3	1
ENSG00000223612	0	1	10	5	9	21	27	4	8	20	3	16	12	5	11	13	6	12	8
ENSG00000143127	4	0	13	3	10	11	11	21	2	17	7	5	5	9	8	10	3	4	1
ENSG00000131779	52	25	108	74	139	73	242	459	61	241	127	69	125	91	113	216	187	240	281
ENSG00000271601	159	55	208	108	247	107	125	251	25	146	174	125	127	68	160	183	125	205	219
ENSG00000272031	1	1	1	13	7	7	4	19	0	7	13	8	7	6	11	5	3	6	9
ENSG00000121851	261	133	76	49	228	132	74	156	20	88	94	45	125	86	83	119	113	178	114
ENSG00000265972	78	42	425	252	100	89	271	1261	295	304	381	234	624	426	461	1437	372	1146	1154
ENSG00000271425	201	111	119	74	92	78	86	154	20	72	88	66	42	32	115	79	116	134	78
ENSG00000235105	6	3	13	5	17	8	79	144	12	70	39	22	25	12	13	63	38	60	62
ENSG00000162373	45	29	458	277	111	72	41	94	11	19	28	19	70	60	31	67	22	24	46
ENSG00000185483	81	46	67	40	189	96	119	294	38	333	409	290	201	186	192	194	196	223	459
ENSG00000177452	3	2	2	0	2	0	10	9	3	4	2	0	2	1	0	10	2	3	5
ENSG00000228056	0	0	0	0	0	1	13	32	3	16	0	0	0	0	0	7	2	12	9
ENSG00000233328	262	153	322	167	478	270	2964	11473	711	3677	352	230	425	338	130	5046	3305	4962	4222
ENSG00000230364	0	0	0	2	1	0	64	184	29	52	0	0	2	0	0	66	42	101	52
ENSG00000117533	100	39	261	156	206	97	419	726	88	357	134	86	197	99	171	410	308	344	361
ENSG00000274265	6	1	21	11	30	16	8	21	1	28	30	32	29	16	12	12	20	16	29
ENSG00000286219	19	4	9	0	83	31	4	37	2	5	21	8	15	6	16	16	19	27	46
ENSG00000273062	4	8	2	6	9	6	6	13	1	6	11	7	10	2	3	6	5	16	3
ENSG00000116191	69	47	142	88	192	101	599	1398	174	709	327	206	180	107	320	773	614	878	785
ENSG00000228196	1	2	6	5	7	8	27	79	10	30	6	2	5	0	3	45	15	23	49
ENSG00000116194	0	2	88	56	60	50	131	276	54	196	129	78	101	51	64	78	137	95	160
ENSG00000142621	2	0	14	9	3	6	2	7	0	5	3	4	3	0	0	4	5	5	7
ENSG00000075151	243	117	1567	931	1030	504	1336	3795	326	1612	1188	702	934	550	1005	1443	1213	1387	1607
ENSG00000143772	43	32	68	53	148	82	69	279	41	117	53	33	115	93	119	169	89	157	131
ENSG00000163191	2090	1042	2275	1348	3401	1876	7142	15298	1746	10366	5015	3081	2944	1897	1574	9880	7208	9479	14851
ENSG00000197915	7	9	42	38	12	2	7	15	0	5	19	12	16	10	8	26	0	20	5
ENSG00000266338	122	54	175	111	114	59	229	509	56	189	169	91	68	38	150	262	169	144	131
ENSG00000060642	24	14	101	54	71	59	254	641	30	295	140	57	74	47	75	212	136	221	283
ENSG00000204160	129	79	255	191	281	172	440	1062	133	609	292	244	276	213	214	603	253	691	859
ENSG00000175793	5	5	7	4	4	4	0	3	3	2	2	2	9	1	1	4	2	13	1
ENSG00000142751	122	88	376	253	284	195	597	1020	120	544	337	203	242	198	242	484	361	468	586
ENSG00000198746	91	55	130	95	154	87	185	443	41	213	101	79	88	78	85	159	121	205	232
ENSG00000090273	1131	668	1942	1225	2504	1607	1786	3332	394	1964	2451	1738	2001	1338	1291	1644	1442	2248	2308
ENSG00000172746	1	0	0	0	0	0	5	13	1	14	0	0	0	0	0	9	8	15	23
ENSG00000253368	1	3	5	2	15	10	9	17	1	11	5	6	11	11	15	10	12	13	10
ENSG00000158246	0	0	0	0	2	5	14	27	1	13	3	1	1	1	4	6	14	29	14
ENSG00000130695	48	43	285	165	286	145	395	1033	265	720	333	247	171	112	137	507	357	389	660
ENSG00000158062	119	77	210	175	220	136	459	812	109	520	260	230	179	146	111	450	306	512	307
ENSG00000158615	162	75	1768	1062	963	569	3088	7087	567	3187	2402	1455	830	464	986	2900	1986	2044	4351
ENSG00000058804	17	9	125	44	102	32	149	249	51	165	100	31	90	43	141	200	146	127	256
ENSG00000182901	35	17	86	48	49	37	63	81	6	23	26	23	66	37	59	37	50	42	39
ENSG00000189266	224	96	591	249	574	258	799	1617	194	697	439	297	516	299	658	713	593	532	813
ENSG00000188529	224	103	961	438	606	352	1048	2242	257	1216	978	598	670	452	790	1242	1053	1168	1369
ENSG00000158055	3	3	6	3	6	6	72	112	4	11	17	21	2	1	9	24	5	10	18
ENSG00000010165	607	308	1799	1184	1435	905	1617	3474	492	3136	1415	909	884	628	758	2406	990	2324	3294
ENSG00000197959	45	31	136	79	107	77	33	178	21	145	90	45	90	57	189	107	67	124	124
ENSG00000230630	13	6	18	9	2	4	0	6	0	0	8	3	6	4	1	5	1	5	3
ENSG00000135845	58	30	166	106	246	129	246	503	56	320	223	140	181	139	162	233	181	303	308
ENSG00000272195	8	1	1	7	3	3	2	5	0	0	3	1	4	4	11	0	2	0	1
ENSG00000203666	34	14	92	48	108	49	224	204	34	116	146	83	63	40	70	54	83	116	136
ENSG00000198625	208	86	410	207	256	143	388	348	30	242	414	232	224	162	216	370	329	413	194
ENSG00000085433	35	21	122	100	116	73	145	390	38	142	101	56	99	67	215	171	133	130	254
ENSG00000143811	203	132	370	264	369	232	748	1879	208	1055	380	242	200	160	189	781	422	716	758
ENSG00000078618	1162	598	1979	1139	1893	1024	2658	4442	421	2388	1926	1113	1621	969	1341	2595	2293	2338	3072
ENSG00000185104	210	129	294	218	404	255	440	872	103	545	446	257	398	262	281	486	409	638	628
ENSG00000117523	18833	8822	3819	2001	5496	2919	1564	3558	341	1646	4631	2610	3147	1873	2103	2451	2260	2793	2445
ENSG00000085552	10	5	7	2	8	5	0	5	2	12	0	2	13	11	34	17	2	6	4
ENSG00000143374	133	68	342	246	278	185	673	1118	130	705	383	266	260	164	184	471	293	413	756
ENSG00000182134	29	5	90	50	88	62	152	253	18	100	33	22	59	36	79	153	115	76	109
ENSG00000263956	87	39	103	58	67	25	90	155	15	88	48	28	49	31	76	101	82	71	68
ENSG00000134250	230	107	3260	1996	2518	1503	1949	6737	588	2678	1756	1159	1302	860	3970	2463	1454	2337	3763
ENSG00000132849	36	19	93	25	99	53	72	170	24	114	68	37	63	47	71	87	75	127	111
ENSG00000086015	433	215	610	429	669	432	787	1735	218	1457	673	495	489	418	446	885	716	1427	1256
ENSG00000162409	9	9	50	30	12	11	34	88	13	13	16	12	10	6	18	39	26	33	34
ENSG00000196189	22	11	47	21	12	8	38	75	18	53	62	23	59	48	49	165	48	156	125
ENSG00000221978	1387	898	2821	1929	2589	1668	4414	6578	809	4287	1671	1224	943	762	1304	3129	2190	2858	966
ENSG00000122482	54	21	153	89	112	70	193	471	62	216	173	93	138	69	282	290	174	202	232
ENSG00000187961	137	82	290	228	285	195	249	510	59	244	140	111	81	79	155	131	47	186	139
ENSG00000163462	19	6	24	23	26	15	2	9	0	8	6	1	16	15	12	2	1	3	1
ENSG00000116604	313	138	1051	818	824	526	721	2245	214	1629	1436	1107	640	476	741	755	579	1558	1425
ENSG00000185499	122	87	231	141	144	116	86	145	21	190	104	49	134	77	67	59	86	228	141
ENSG00000234383	1	0	2	4	1	2	10	52	4	24	3	2	5	8	2	1	4	7	16
ENSG00000284734	4	8	2	0	4	2	0	2	0	1	2	0	5	3	1	5	4	7	2
ENSG00000154451	5	2	2	0	3	2	11	64	20	11	30	6	90	42	4	93	49	100	76
ENSG00000162595	1448	788	6231	3773	2753	1633	458	2236	292	9817	3264	2053	3593	2312	2894	2522	1710	5141	6098
ENSG00000011007	310	110	636	362	583	338	572	1090	128	611	530	309	377	286	466	755	426	499	874
ENSG00000117305	253	146	565	324	501	327	2108	3547	338	1751	546	388	423	296	315	1152	811	835	1504
ENSG00000179163	53	27	275	158	175	107	441	899	76	398	112	71	176	117	155	368	406	429	514
ENSG00000084636	0	3	6	7	9	10	1	37	9	12	3	0	16	1	3	16	4	11	16
ENSG00000143149	77	36	256	122	203	115	486	1435	146	612	273	157	302	186	213	781	469	491	668
ENSG00000203814	2	1	18	14	4	3	21	51	4	19	18	14	11	4	7	13	10	10	11
ENSG00000270276	1	0	8	2	5	5	0	5	1	2	10	5	13	4	14	1	1	0	1
ENSG00000288859	5	6	12	7	10	11	9	14	1	12	15	11	10	6	18	5	0	9	23
ENSG00000143164	578	235	1207	658	1244	679	1172	2174	294	1359	1257	614	1108	586	805	1270	1173	1941	1773
ENSG00000288825	39	37	78	44	116	77	19	23	2	21	246	190	100	77	100	10	2	5	31
ENSG00000184678	88	52	622	341	278	169	1137	2300	211	1650	789	492	163	109	139	486	647	887	1141
ENSG00000122435	25	9	74	22	38	20	65	166	28	51	50	20	46	39	72	111	54	48	63
ENSG00000227288	0	0	6	0	2	1	15	24	2	12	10	9	4	3	8	5	5	9	7
ENSG00000117114	114	61	666	390	647	332	973	2239	305	1464	730	463	563	356	788	1381	926	1292	1744
ENSG00000184908	30	29	26	16	12	13	12	51	5	38	14	18	7	13	6	33	22	30	24
ENSG00000117013	11	4	12	10	16	14	20	31	3	27	23	9	10	6	24	8	11	27	6
ENSG00000179862	879	681	1613	1666	1530	1512	1469	3088	156	1684	2204	2367	1121	1252	593	628	638	1696	1620
ENSG00000281207	18	13	30	19	7	7	19	48	0	31	38	35	16	12	10	35	28	44	6
ENSG00000171790	1	1	25	19	8	7	22	43	5	31	31	12	13	10	16	21	14	14	6
ENSG00000174307	129	109	171	140	366	288	186	426	24	324	198	167	189	178	205	196	117	239	236
ENSG00000159176	579	364	1199	822	772	543	785	2429	208	1287	653	462	856	636	517	896	878	992	1349
ENSG00000198700	338	158	752	468	667	373	1367	2379	212	1243	782	446	541	336	551	955	893	979	1182
ENSG00000198892	196	152	306	218	369	278	748	1510	156	1001	292	261	297	241	210	640	327	773	888
ENSG00000134369	111	39	462	287	223	120	172	523	63	325	161	90	199	167	275	275	214	144	138
ENSG00000186364	4	5	19	16	23	16	43	58	8	33	15	9	15	20	18	19	8	30	20
ENSG00000131788	48	26	227	124	238	131	375	842	68	483	197	135	166	109	207	255	231	288	453
ENSG00000265241	189	69	374	166	411	181	192	325	28	243	210	147	198	71	274	240	206	336	333
ENSG00000116489	314	169	919	444	930	520	2048	3000	377	1597	1212	669	997	576	1213	2465	1767	2233	3185
ENSG00000155366	2000	1179	1739	1238	3243	2132	5123	9981	1519	7511	4068	2856	2870	2078	1692	5268	3160	7717	7126
ENSG00000184599	11	4	4	4	10	1	0	1	7	48	4	3	8	2	4	60	4	8	7
ENSG00000155363	458	284	860	534	785	561	1327	2191	279	1566	667	458	603	400	562	1049	842	771	874
ENSG00000287979	73	27	1	2	10	2	2	1	0	5	2	3	0	0	3	11	2	5	3
ENSG00000120656	85	41	114	39	200	103	296	639	84	300	195	94	181	98	126	317	313	258	388
ENSG00000229901	18	15	6	1	1	2	0	6	0	3	4	1	3	1	1	4	3	8	0
ENSG00000197780	74	42	215	111	176	102	257	512	48	287	247	137	255	114	169	404	367	473	554
ENSG00000136628	387	182	894	489	728	394	995	1998	204	929	848	503	1002	514	839	1324	888	741	1513
ENSG00000162813	66	42	175	85	132	100	274	605	83	234	158	106	212	130	155	284	184	209	355
ENSG00000067704	202	84	924	533	661	339	1426	3056	307	1341	829	526	692	422	596	1140	904	1351	1582
ENSG00000118873	312	144	399	221	386	203	593	1231	138	543	442	236	338	201	442	769	547	592	681
ENSG00000218283	249	106	729	402	714	352	880	1886	200	745	650	407	829	472	525	626	624	758	1028
ENSG00000143776	237	127	671	334	554	305	840	1974	175	930	548	338	321	214	528	676	644	958	978
ENSG00000132196	298	175	637	346	730	390	1726	2415	226	830	403	197	532	342	705	1144	964	426	1320
ENSG00000127603	2048	1027	5511	3028	4477	2613	2767	7860	673	3457	3877	2173	2916	1840	3591	3980	2280	3462	3525
ENSG00000117461	24	8	39	24	81	17	61	120	13	59	32	37	36	13	34	69	50	56	57
ENSG00000117472	1	2	1	0	4	1	9	12	5	5	4	3	6	0	2	4	21	6	6
ENSG00000171357	0	2	6	2	4	1	12	26	0	17	6	4	3	4	5	10	7	15	20
ENSG00000085999	18	11	8	3	16	5	5	32	9	36	24	11	10	7	7	50	23	20	13
ENSG00000085998	463	256	961	615	1219	795	3097	5597	667	3596	1152	774	899	574	690	2211	1355	2885	3348
ENSG00000117475	76	18	157	101	144	87	172	425	32	146	174	68	136	73	182	226	167	136	254
ENSG00000117477	80	36	49	27	87	64	74	115	11	84	89	73	96	47	60	54	52	76	95
ENSG00000117479	38	14	689	375	321	173	530	981	98	891	936	506	269	159	372	537	759	1327	756
ENSG00000234604	0	0	2	2	0	0	28	1	1	89	4	9	0	0	2	20	19	120	144
ENSG00000213062	3	2	45	11	27	8	27	85	9	78	67	38	16	17	25	57	47	74	82
ENSG00000198734	20	13	512	261	282	156	234	790	161	939	408	238	523	341	347	536	254	506	726
ENSG00000099260	0	0	0	1	3	0	6	171	15	8	5	4	14	7	8	2	21	6	11
ENSG00000203685	0	0	2	2	5	1	1	37	2	4	1	3	1	0	1	2	0	0	5
ENSG00000244682	0	0	0	0	2	1	4	36	0	12	3	3	8	6	9	4	25	38	23
ENSG00000116580	290	137	612	362	397	275	582	1104	110	631	513	343	414	272	451	572	530	504	568
ENSG00000281741	3	0	13	10	9	4	9	12	0	10	4	5	1	2	12	5	2	7	6
ENSG00000226067	57	44	159	93	226	152	98	208	14	104	97	60	94	70	103	67	56	88	51
ENSG00000127125	125	58	281	166	310	176	552	1180	121	583	279	178	280	190	273	349	301	511	734
ENSG00000236876	1	0	1	0	0	0	4	17	3	5	0	0	0	1	0	16	2	18	11
ENSG00000009307	1960	886	4073	2098	4563	2352	5088	9485	1076	5682	4751	2544	3842	2275	4240	6110	4501	5239	7481
ENSG00000162413	84	53	478	322	380	215	890	1872	149	730	554	442	188	167	312	521	339	412	599
ENSG00000116273	117	61	363	209	276	160	468	925	80	523	385	267	165	123	282	481	268	816	520
ENSG00000117153	100	57	377	181	419	219	540	1078	123	535	380	206	275	189	365	485	405	524	600
ENSG00000230280	0	0	1	2	1	0	1	12	0	8	2	0	0	1	7	8	3	8	9
ENSG00000159346	529	222	994	583	959	598	2230	3813	362	2233	969	651	1284	771	889	1877	1352	2527	2723
ENSG00000159348	93	56	219	103	215	134	1176	2557	210	821	264	229	152	102	179	584	450	758	917
ENSG00000163444	261	142	523	339	659	401	697	1166	125	693	528	353	674	485	472	547	418	672	810
ENSG00000133048	0	0	3	2	7	2	2	8	13	4	5	3	14	8	4	2	3	10	13
ENSG00000272084	7	2	7	4	3	1	16	22	2	5	2	3	1	2	2	8	10	7	4
ENSG00000127481	371	217	2389	1405	1297	740	3585	5650	461	2664	1519	1041	1113	807	1533	2235	2157	1927	1913
ENSG00000211454	2	0	5	8	3	1	4	2	1	2	3	3	2	7	5	7	3	2	0
ENSG00000053372	460	271	535	298	697	412	847	1598	197	1044	942	604	600	375	524	987	685	1075	1267
ENSG00000286064	0	0	13	12	5	1	2	9	3	14	15	7	4	1	5	2	2	4	21
ENSG00000162482	11	4	8	20	5	8	12	16	2	3	2	6	7	2	3	13	8	8	1
ENSG00000053371	129	126	328	244	325	255	818	1373	188	865	409	313	445	336	277	544	301	524	761
ENSG00000040487	69	33	197	169	132	114	289	665	62	327	118	110	90	76	93	191	96	185	253
ENSG00000226148	0	0	0	3	0	0	94	191	19	78	0	5	0	0	0	58	37	61	80
ENSG00000183155	64	27	116	61	141	81	133	253	27	161	100	72	175	83	132	180	154	173	246
ENSG00000143847	79	56	975	637	179	117	248	319	27	73	158	104	213	148	181	20	59	26	21
ENSG00000143379	56	32	317	164	176	110	501	1014	97	447	251	151	205	169	262	498	331	342	493
ENSG00000007923	159	100	799	451	561	341	2013	4193	324	1552	685	490	424	299	521	1305	883	917	1596
ENSG00000116731	286	145	722	393	569	318	473	1191	130	595	398	260	418	282	585	555	327	521	647
ENSG00000127463	167	87	1160	688	847	434	1241	2508	255	1234	967	541	607	377	630	1223	833	914	1554
ENSG00000117543	32	14	47	31	65	31	237	483	31	195	94	66	75	46	73	232	206	184	286
ENSG00000164008	13	2	29	27	21	11	17	34	4	15	14	13	14	15	25	31	20	27	24
ENSG00000162367	0	0	3	0	4	0	4	63	3	24	10	1	5	5	0	35	13	19	22
ENSG00000116406	72	21	392	205	302	143	249	805	87	331	192	96	224	139	482	348	177	191	337
ENSG00000162704	647	342	1198	635	1715	923	2078	4141	507	2622	1289	804	1586	1040	1755	2291	1868	3286	2952
ENSG00000116698	294	112	823	436	786	487	982	1923	167	986	592	390	442	298	700	928	684	958	969
ENSG00000121940	36	19	228	145	213	121	284	603	63	321	189	122	150	85	178	302	255	272	378
ENSG00000067606	73	37	233	142	174	134	190	355	45	320	131	79	99	88	138	212	139	303	303
ENSG00000197429	82	36	104	45	75	40	133	268	28	127	77	41	79	46	69	182	88	116	217
ENSG00000184588	5	1	43	39	19	16	53	203	28	131	56	26	73	37	12	113	82	158	134
ENSG00000163157	4	4	3	5	4	7	4	17	2	4	3	1	1	0	6	10	7	7	3
ENSG00000084070	176	77	490	367	474	298	536	1285	162	617	361	270	460	324	255	971	464	1228	1307
ENSG00000169885	11	3	13	12	5	6	14	14	0	12	5	1	2	4	1	8	9	5	1
ENSG00000127483	556	220	2121	1155	1580	915	2451	5131	536	2149	1300	738	1308	799	1686	1914	1471	1981	2053
ENSG00000164002	7	1	58	22	44	30	81	158	37	104	20	10	35	25	37	104	54	59	43
ENSG00000133056	29	22	129	81	120	101	981	1337	93	435	245	165	45	31	87	324	170	279	491
ENSG00000163159	228	106	276	201	466	324	727	1444	209	744	378	253	452	268	341	669	426	584	749
ENSG00000143434	52	20	40	25	43	36	78	120	21	69	34	26	26	26	55	52	32	89	56
ENSG00000085465	9	1	9	6	12	4	14	33	2	9	11	15	1	0	4	11	128	14	5
ENSG00000116455	99	40	136	114	247	121	622	1298	151	863	359	239	149	128	240	713	450	654	856
ENSG00000116459	551	268	900	445	1150	588	1815	3552	459	2037	1411	876	1326	708	894	1849	1710	2184	2980
ENSG00000143110	19	7	10	2	20	10	79	209	30	66	9	3	50	43	9	204	185	181	206
ENSG00000121933	0	0	1	0	1	0	7	19	5	1	0	0	5	6	0	3	47	17	5
ENSG00000116473	152	54	441	197	368	178	1402	2328	210	1043	348	203	334	212	357	974	823	1203	1335
ENSG00000287400	1	3	21	24	1	1	0	7	0	1	71	72	15	28	0	0	0	4	0
ENSG00000235358	2	1	2	1	2	7	2	19	1	4	9	4	0	2	4	4	2	4	3
ENSG00000204060	50	36	234	266	94	56	6	189	2	167	458	443	132	170	49	14	9	135	28
ENSG00000127129	87	58	457	332	250	219	599	1190	114	3271	619	416	439	403	43	2765	611	672	4717
ENSG00000230638	0	0	5	8	0	0	1	2	0	8	4	1	5	5	0	3	5	5	14
ENSG00000143153	31	20	322	197	269	156	414	1108	119	849	469	310	310	196	349	421	483	492	606
ENSG00000183291	250	98	905	546	1065	557	1936	3615	485	2270	1467	775	1123	625	1124	2104	1561	2340	3769
ENSG00000153936	148	70	860	402	762	418	1154	2702	288	1792	941	548	508	281	960	1657	1031	1665	2507
ENSG00000267734	10	5	1	0	3	5	10	4	2	10	4	1	0	0	1	77	46	45	25
ENSG00000225568	1	0	8	4	3	1	14	60	8	21	10	4	7	1	10	28	17	21	49
ENSG00000267272	2	0	0	6	3	3	5	18	2	10	12	7	4	3	3	9	6	12	4
ENSG00000134709	5	5	8	4	6	5	8	33	3	19	7	3	3	5	14	11	3	10	25
ENSG00000134716	0	0	11	2	4	4	28	31	5	3	11	8	7	4	4	5	5	3	10
ENSG00000181218	25	15	6	1	29	26	113	123	8	134	24	26	28	19	20	52	30	114	85
ENSG00000168159	1396	914	3487	2643	2951	2138	3398	6357	581	4156	1856	1428	1508	1230	1418	2719	1597	3602	4539
ENSG00000177674	129	85	271	236	378	226	1173	2056	163	753	446	337	224	144	185	779	320	767	916
ENSG00000177000	388	249	1096	621	862	566	1716	3498	305	1746	840	581	526	348	1069	1110	787	1133	1754
ENSG00000137968	15	1	39	19	34	15	5	35	1	20	12	3	49	19	80	36	4	19	13
ENSG00000225828	153	138	166	188	154	116	108	170	7	107	142	120	75	73	85	53	95	150	22
ENSG00000041988	156	95	175	135	178	114	397	731	80	296	146	136	148	117	131	241	92	163	171
ENSG00000072694	0	0	0	3	3	0	5	21	4	8	2	2	8	2	7	23	32	20	23
ENSG00000155367	11	4	13	16	24	8	22	55	5	36	18	15	11	13	15	31	17	31	23
ENSG00000159450	10	1	11	11	11	3	0	9	0	8	8	11	3	2	8	5	2	3	2
ENSG00000160783	172	102	153	105	296	173	207	414	31	301	236	113	182	132	149	153	152	361	229
ENSG00000066136	350	185	750	419	720	469	780	1374	132	955	826	533	679	473	454	799	435	800	1000
ENSG00000134668	1171	746	2158	1532	1945	1257	310	1134	187	2343	2211	1564	1099	791	749	944	796	1902	1559
ENSG00000142961	79	28	139	84	159	102	468	886	102	365	198	156	148	113	131	478	199	343	535
ENSG00000116754	7448	3388	1629	856	2394	1238	1521	2886	331	1520	1601	993	1465	863	1080	2180	2074	1949	1643
ENSG00000227963	0	1	1	4	0	0	1	7	2	6	5	3	8	7	2	1	3	2	6
ENSG00000258082	0	0	0	0	0	1	2	18	1	9	1	0	1	1	0	3	5	9	5
ENSG00000177788	58	30	135	90	153	72	126	159	23	80	84	57	64	37	130	112	85	97	118
ENSG00000230426	0	0	0	1	22	15	1	2	0	0	1	0	16	3	11	1	0	1	1
ENSG00000234546	42	13	25	11	29	26	16	30	3	16	14	4	23	10	21	14	16	30	20
ENSG00000232721	2	0	3	2	1	2	55	41	1	10	4	2	5	2	12	8	15	4	17
ENSG00000284693	13	17	21	5	21	3	27	76	12	51	14	13	14	11	10	21	20	24	51
ENSG00000289291	0	0	5	0	1	3	0	7	0	6	1	3	2	0	4	4	1	10	4
ENSG00000215866	7	5	9	3	11	7	7	9	2	14	3	6	11	4	8	26	8	28	19
ENSG00000230615	19	7	32	23	7	3	9	24	2	16	28	12	12	2	5	23	15	10	18
ENSG00000197989	38	20	42	25	73	55	63	138	22	63	50	31	34	18	62	46	36	79	35
ENSG00000236200	0	1	13	6	2	1	24	34	1	17	7	4	7	3	6	14	11	12	19
ENSG00000289581	40	20	6	0	17	8	4	5	2	4	5	2	7	0	1	29	21	12	4
ENSG00000289380	29	18	1	2	0	4	1	0	0	0	5	3	0	0	1	8	4	7	0
ENSG00000235371	0	1	1	0	1	1	8	24	0	10	0	2	0	0	0	13	5	5	3
ENSG00000077585	10	4	95	45	52	29	112	275	21	124	55	34	53	36	59	140	72	150	214
ENSG00000086619	8	0	86	49	60	31	133	269	18	158	38	29	74	47	75	102	86	120	85
ENSG00000225556	26	39	28	19	58	73	3	4	0	3	10	12	56	54	62	5	0	6	3
ENSG00000117791	34	17	381	270	94	87	961	1917	60	306	125	76	59	57	55	378	230	142	275
ENSG00000186205	8	1	25	19	9	6	39	46	4	14	8	6	12	5	16	31	16	30	16
ENSG00000123472	239	119	420	260	496	293	837	2177	200	910	505	294	430	331	365	669	580	865	968
ENSG00000010803	407	255	971	600	1160	682	2070	4051	406	2462	1829	1216	670	385	720	1550	1113	1650	1948
ENSG00000196369	28	16	49	27	31	23	25	34	3	24	45	26	51	26	72	18	33	21	35
ENSG00000143333	3	6	6	2	7	6	20	174	11	23	21	16	13	6	12	28	41	23	42
ENSG00000272574	95	52	16	13	19	5	21	22	2	5	13	5	9	3	3	24	32	15	9
ENSG00000031698	1147	671	1992	1181	2378	1382	3117	5458	577	3345	2716	1714	2358	1598	1506	2812	2336	2975	3954
ENSG00000143126	44	30	228	138	249	148	146	503	54	402	89	67	150	106	243	190	96	257	223
ENSG00000134222	21	17	24	13	22	19	41	120	14	97	10	8	24	19	31	125	26	16	14
ENSG00000134243	451	210	742	419	1134	624	372	743	65	544	261	175	632	429	876	579	383	657	520
ENSG00000143106	210	110	482	248	645	351	1143	2440	339	1296	974	650	924	571	594	1169	893	1167	1570
ENSG00000185278	32	13	211	110	107	59	213	320	24	114	100	51	103	79	180	200	105	145	126
ENSG00000117143	545	215	1707	931	1939	1069	3107	6025	743	2810	2374	1340	1420	842	1931	2990	2753	2801	5053
ENSG00000163564	0	0	0	0	0	0	1	1	2	4	3	0	2	1	0	20	8	17	14
ENSG00000163565	425	202	1024	516	1523	759	776	2532	388	1842	1847	1153	2356	1504	1372	1596	2125	1517	2862
ENSG00000163568	0	2	3	3	1	2	3	0	3	3	1	2	5	1	14	4	1	4	6
ENSG00000222009	120	46	329	193	109	88	159	237	29	186	533	368	227	212	129	190	335	380	140
ENSG00000004455	795	441	2647	1475	1931	1182	2830	4565	434	2180	1995	1322	1834	1230	1218	1544	1434	1643	2409
ENSG00000173372	8	4	0	4	3	0	69	248	20	75	3	3	23	18	0	30	289	172	136
ENSG00000159189	1	2	0	0	7	1	159	489	66	158	4	2	78	60	3	51	315	306	264
ENSG00000173369	0	0	0	0	1	2	131	805	98	201	10	6	85	53	2	39	527	369	258
ENSG00000117335	131	61	1260	615	666	316	1856	3518	339	1357	596	378	542	314	810	1455	1011	1201	1469
ENSG00000180667	11	6	53	24	25	14	72	144	5	67	75	33	34	34	78	69	80	119	74
ENSG00000123843	0	0	0	2	0	0	4	59	2	2	2	1	3	3	1	3	13	9	5
ENSG00000123689	1417	1024	1440	1079	3639	2725	6024	12506	1548	6038	4570	3804	4243	3507	3688	5201	2096	5244	7929
ENSG00000117594	1492	740	19122	11137	10883	6157	41779	76977	9868	40907	22134	13919	9636	6355	7044	26129	24671	13375	46583
ENSG00000236136	20	16	373	221	184	123	589	611	69	392	300	123	102	67	122	256	219	263	391
ENSG00000009790	12	2	32	32	16	10	47	90	20	52	33	14	41	34	14	103	66	98	84
ENSG00000117595	19	4	3	10	34	15	26	23	2	48	25	7	9	7	13	13	26	89	59
ENSG00000117597	18	10	170	86	91	65	213	447	48	197	234	121	119	63	159	269	121	118	308
ENSG00000177181	0	0	66	29	8	3	8	14	2	1	1	0	7	2	1	1	2	1	0
ENSG00000066185	7	2	4	4	3	6	23	28	4	9	3	2	2	2	3	9	9	17	13
ENSG00000134684	528	292	1516	869	1374	859	3887	6950	458	2771	1835	1145	963	590	805	2367	2103	2301	3062
ENSG00000132716	75	39	242	137	234	109	552	803	83	375	239	147	138	83	124	351	487	452	268
ENSG00000224261	9	3	2	0	7	6	11	21	2	2	0	5	6	3	0	8	2	10	4
ENSG00000162735	176	91	360	214	397	183	1369	2037	213	1146	540	327	333	253	322	831	765	1022	1293
ENSG00000235082	1	2	0	0	1	2	15	23	5	6	0	1	2	0	1	8	6	5	5
ENSG00000171786	2	0	14	6	6	3	5	3	1	6	6	10	4	4	6	2	1	7	8
ENSG00000162739	0	0	0	0	2	0	4	12	2	3	0	0	13	2	0	36	13	29	26
ENSG00000066294	12	3	0	0	5	3	10	64	7	16	3	1	22	21	3	85	152	39	70
ENSG00000122218	871	406	2898	1617	2297	1246	4162	7490	727	3635	2315	1499	1918	1258	2055	3659	2498	2676	4571
ENSG00000118200	198	99	696	375	302	201	439	1308	130	648	477	299	315	182	417	611	439	599	725
ENSG00000230832	2	0	3	2	1	0	16	50	7	19	1	0	0	0	1	11	11	15	21
ENSG00000131791	62	32	269	129	169	75	222	506	57	201	165	103	92	57	164	213	134	181	208
ENSG00000274210	0	0	5	1	1	4	20	20	0	4	2	0	0	0	7	1	0	1	1
ENSG00000237938	0	0	7	8	4	1	10	13	1	5	8	12	3	4	3	8	10	10	0
ENSG00000162461	74	45	83	74	62	40	36	48	11	39	36	32	30	24	47	34	24	80	23
ENSG00000162458	338	167	376	239	533	299	92	825	66	474	291	262	269	216	202	272	143	480	659
ENSG00000178715	2	0	2	0	0	2	26	33	3	14	3	0	0	0	2	13	18	29	36
ENSG00000179743	24	16	37	21	78	43	38	63	15	55	28	27	21	31	19	42	32	39	86
ENSG00000236216	0	0	0	0	0	0	8	15	2	7	0	0	0	0	0	4	2	7	10
ENSG00000227001	0	0	1	4	2	3	18	4	4	0	3	1	0	1	3	13	2	3	7
ENSG00000187952	2	3	15	37	20	7	48	79	23	72	21	16	4	5	18	55	11	39	54
ENSG00000142794	7	8	41	34	34	20	22	133	7	86	6	14	3	3	9	21	29	19	45
ENSG00000076864	52	27	131	94	100	44	168	259	15	173	38	34	31	22	50	73	35	90	57
ENSG00000090686	443	188	984	491	1001	469	768	1368	140	694	656	323	756	495	686	1013	791	795	594
ENSG00000186409	20	7	18	5	9	7	14	58	1	16	19	12	9	5	12	30	20	5	15
ENSG00000162510	6	3	8	12	2	2	2	3	1	4	1	0	2	0	2	4	3	0	0
ENSG00000116560	1911	1192	6302	4634	3941	2626	2614	5222	557	2496	5364	3823	4261	3349	3539	3571	2861	3575	3197
ENSG00000116981	43	30	51	46	209	104	58	109	9	135	78	38	57	43	133	60	87	137	140
ENSG00000084072	231	154	437	264	610	380	1630	2612	293	1340	662	463	536	364	456	1054	720	923	1162
ENSG00000116985	99	55	371	202	533	325	116	337	62	442	295	192	155	126	346	123	150	524	249
ENSG00000198754	7	7	11	10	15	5	8	15	0	1	6	11	2	1	13	1	1	8	4
ENSG00000043514	41	25	123	76	137	71	190	334	50	202	157	76	86	61	106	162	170	169	185
ENSG00000168389	35	32	175	85	224	148	152	333	42	426	411	300	100	61	87	226	172	327	329
ENSG00000228477	1	0	0	1	0	0	14	7	3	9	18	12	5	0	0	11	2	5	4
ENSG00000280099	4	2	3	0	4	1	3	3	0	1	7	0	0	0	1	8	4	5	6
ENSG00000097096	15	8	22	24	23	14	27	46	0	27	19	19	20	10	27	34	18	30	28
ENSG00000143515	353	227	735	456	914	595	571	1546	159	1079	790	472	629	446	1118	824	566	864	1249
ENSG00000160753	159	91	477	308	395	280	365	702	84	496	201	141	170	151	292	292	160	394	283
ENSG00000116584	125	64	275	197	271	167	201	559	67	400	201	118	244	185	261	435	138	285	384
ENSG00000160856	0	0	0	0	0	0	0	1	4	8	1	0	8	7	3	21	2	16	8
ENSG00000231700	0	0	9	6	7	2	5	14	5	5	7	8	2	2	4	11	1	5	11
ENSG00000162738	23	25	50	32	61	32	64	111	11	53	44	25	39	25	64	56	50	67	61
ENSG00000239887	8	1	24	14	27	22	21	47	9	39	16	5	11	13	17	40	19	28	27
ENSG00000198574	0	0	1	0	0	0	0	2	2	2	9	4	3	1	0	6	7	11	12
ENSG00000152332	133	48	357	212	279	135	552	1110	101	446	243	139	212	118	610	577	427	494	784
ENSG00000162733	586	283	898	480	832	462	504	1754	150	1073	1159	660	811	487	1040	650	608	733	1001
ENSG00000224687	10	3	22	10	18	12	19	28	1	30	27	15	21	5	19	20	14	23	28
ENSG00000075391	187	90	883	526	565	336	787	1922	278	1316	1311	831	665	444	805	1249	843	967	1241
ENSG00000213058	2	0	2	6	0	0	43	43	40	65	2	2	2	2	4	21	11	23	69
ENSG00000154380	3199	1775	5667	3418	4458	2506	3205	6400	772	4921	3025	1898	4013	2526	6907	4218	3060	5019	5683
ENSG00000289602	11	5	10	13	10	8	11	25	1	15	5	7	10	9	28	6	11	12	6
ENSG00000162676	5	2	41	27	43	23	13	30	3	32	28	17	44	26	32	31	32	49	40
ENSG00000233954	17	13	38	14	45	21	70	81	21	45	48	35	45	33	33	77	77	101	68
ENSG00000203667	4	0	17	8	1	0	7	33	4	10	17	13	8	6	12	15	3	7	10
ENSG00000081985	19	7	65	42	43	17	234	727	113	500	174	112	102	52	50	424	218	312	682
ENSG00000162551	57	52	240	195	23	23	648	731	112	152	131	72	235	196	41	556	163	365	648
ENSG00000136634	0	0	0	0	0	0	10	26	15	12	0	1	20	27	0	45	26	11	20
ENSG00000000971	35	17	85	32	111	58	63	279	37	177	83	55	107	60	98	90	164	153	115
ENSG00000054523	378	173	1131	572	838	427	952	2456	219	1252	929	553	621	306	1026	1340	809	1095	1634
ENSG00000171793	275	137	644	371	664	423	1649	3300	428	1968	1341	810	626	396	600	1550	1311	1345	2143
ENSG00000135744	0	0	2	4	5	1	3	9	2	11	2	4	2	1	0	2	2	4	2
ENSG00000084623	2993	1517	3689	2161	5004	2994	12759	19796	1897	12094	7244	4573	3947	2473	2811	10024	9321	9509	11798
ENSG00000143612	957	484	1891	1028	2168	1284	4719	8425	839	4316	2169	1354	2214	1401	1687	3458	2421	4223	4511
ENSG00000160058	500	259	1209	843	1222	812	2277	4776	466	2747	1271	876	884	561	900	1745	1168	2114	2370
ENSG00000229994	10	6	6	0	11	7	57	111	10	60	11	3	3	6	1	68	118	86	111
ENSG00000142687	1318	815	1661	1071	1659	1023	1632	3569	280	2014	1065	690	843	565	865	1597	1170	1844	2082
ENSG00000116586	367	213	463	289	707	464	694	1149	128	888	641	408	645	445	411	663	579	755	1053
ENSG00000182866	1	0	2	0	1	0	6	30	16	24	4	7	14	17	3	199	34	118	65
ENSG00000130762	27	27	28	25	80	61	17	64	5	156	20	7	30	24	30	49	21	19	23
ENSG00000158109	102	68	228	127	232	150	457	976	97	408	150	131	135	109	130	495	314	380	632
ENSG00000116213	98	56	199	145	274	162	524	962	145	519	246	166	138	107	200	358	208	324	369
ENSG00000162591	93	42	5	6	42	29	7	19	8	48	22	11	40	32	41	124	16	122	40
ENSG00000081019	170	94	134	101	117	58	112	243	24	79	104	71	93	81	119	176	121	132	195
ENSG00000134242	0	0	5	2	1	0	10	11	2	2	2	2	5	5	1	23	15	14	10
ENSG00000163349	248	133	1186	655	588	329	1735	3986	247	1676	1467	893	605	320	880	1156	1454	1636	1546
ENSG00000118655	14	7	37	16	47	18	97	175	14	110	53	34	39	23	50	125	55	97	140
ENSG00000203963	246	76	153	69	257	119	30	60	13	231	67	41	363	254	681	148	92	350	165
ENSG00000275678	79	35	24	20	166	95	29	63	10	62	54	23	141	79	286	139	47	308	127
ENSG00000235674	1	0	2	1	0	0	80	109	12	35	3	0	1	0	2	20	15	15	18
ENSG00000162594	35	19	2	2	7	2	5	11	2	15	9	4	14	13	16	14	5	8	4
ENSG00000162494	10	3	27	22	63	35	3	0	0	3	6	5	9	2	4	0	1	0	0
ENSG00000143669	32	9	89	34	97	58	137	336	64	162	102	67	128	65	141	208	177	179	220
ENSG00000184292	9	3	41	22	6	6	3	12	0	6	5	2	3	2	4	3	16	2	15
ENSG00000185839	17	7	78	34	48	26	150	250	26	182	61	37	73	37	27	84	82	59	166
ENSG00000162601	13	6	123	60	80	36	275	492	61	197	166	78	105	78	166	293	165	159	57
ENSG00000116661	1	1	2	8	11	9	9	4	0	0	0	3	7	2	3	0	2	5	10
ENSG00000132879	106	65	90	69	129	97	279	454	49	305	94	71	72	77	77	150	92	247	175
ENSG00000116663	10	7	3	7	11	21	32	126	20	52	25	24	8	15	16	23	9	36	38
ENSG00000117133	110	58	260	120	305	204	595	1069	142	536	414	284	341	206	329	558	438	475	823
ENSG00000174021	90	71	358	273	339	271	852	1864	206	1166	687	570	337	313	341	801	460	1028	1073
ENSG00000117151	1	1	43	9	46	27	205	308	47	170	86	43	40	20	74	126	144	317	215
ENSG00000117155	165	81	474	216	480	254	1407	2527	237	1068	691	297	303	180	663	1180	923	889	1128
ENSG00000116670	360	239	329	246	533	338	730	1525	223	1437	495	360	379	297	286	807	524	1214	1400
ENSG00000233029	5	7	1	6	6	1	1	6	0	2	2	6	4	2	12	2	0	2	1
ENSG00000227193	11	4	8	5	6	7	2	4	0	4	6	2	8	6	11	4	1	3	2
ENSG00000257315	1	0	21	17	7	5	3	14	0	2	3	3	10	12	76	5	1	4	5
ENSG00000117394	415	278	6791	4814	3059	1935	1913	4175	360	2482	2133	1520	1061	751	2366	481	525	793	1868
ENSG00000177272	0	0	0	0	3	2	0	27	5	15	3	6	4	10	0	42	14	18	26
ENSG00000289234	58	35	28	18	40	39	33	64	11	61	43	25	29	10	38	57	30	60	42
ENSG00000215817	7	2	24	35	32	21	34	88	6	20	16	10	19	14	38	33	33	29	23
ENSG00000116701	0	0	8	3	12	11	41	149	78	27	49	43	237	145	58	312	101	294	275
ENSG00000236674	0	0	0	0	0	0	12	32	2	14	0	1	0	0	0	18	13	16	12
ENSG00000088035	9	13	39	13	38	13	120	295	40	114	37	22	25	16	56	114	109	119	163
ENSG00000081237	2	0	2	3	16	2	25	138	41	44	85	55	244	172	38	268	101	180	148
ENSG00000235919	0	0	3	7	9	5	9	16	1	17	12	13	13	8	3	5	12	20	8
ENSG00000125459	109	47	128	76	183	90	163	358	40	231	159	78	65	50	74	179	153	136	210
ENSG00000162909	1164	582	2898	1735	2246	1363	4610	9884	618	6963	3340	2207	2446	1734	2325	4612	3172	5206	3267
ENSG00000188460	41	23	88	62	87	67	13	69	2	53	68	60	38	48	18	20	7	48	89
ENSG00000143514	227	122	787	454	975	479	1264	2543	312	1329	1030	644	576	367	764	1195	765	1396	1540
ENSG00000116741	566	233	1605	833	1849	948	2768	6878	987	4115	1422	747	2633	1589	1252	2647	1657	2964	4477
ENSG00000143575	593	290	707	455	872	523	2260	3858	452	2113	970	661	1110	732	666	1675	1108	1562	2065
ENSG00000198715	66	27	179	103	269	207	891	2346	170	1106	315	216	259	179	241	679	413	605	1038
ENSG00000143643	31	9	60	35	104	48	143	345	28	126	83	49	83	45	105	146	127	160	125
ENSG00000173409	28	15	58	39	103	45	136	281	24	133	73	34	96	68	87	122	106	86	133
ENSG00000160055	36	35	48	40	108	58	265	472	39	235	93	68	43	49	40	191	145	226	154
ENSG00000116717	856	442	3584	2567	2819	1788	4051	8735	925	5186	4308	3301	1603	1167	1679	3341	1939	4581	5592
ENSG00000172380	584	255	1555	791	1274	631	1657	3217	401	2465	1371	792	1209	708	1600	2508	1697	3726	4234
ENSG00000116729	48	15	85	51	330	209	160	495	37	125	97	48	237	171	141	212	116	196	264
ENSG00000196482	0	0	16	5	0	0	9	14	1	0	0	0	2	4	2	9	2	2	4
ENSG00000160716	0	0	9	2	3	4	6	20	0	3	8	7	2	1	11	4	2	2	8
ENSG00000203783	11	8	48	42	167	86	0	3	0	2	17	12	4	0	44	0	1	1	3
ENSG00000163220	31	31	15	14	70	62	270	1568	777	291	356	233	1716	1237	190	3681	683	3285	6243
ENSG00000163221	0	0	0	0	0	2	5	31	15	4	6	1	43	28	0	38	7	50	112
ENSG00000143546	28	22	4	2	21	21	121	415	230	69	94	66	469	277	58	1691	409	1373	1670
ENSG00000270231	41	54	271	101	98	56	215	362	40	174	196	131	92	51	71	155	98	95	172
ENSG00000231767	1	0	0	0	1	1	13	31	8	18	1	4	2	0	2	23	27	22	23
ENSG00000186891	50	26	19	14	14	9	10	9	1	12	4	5	10	13	10	8	0	10	9
ENSG00000078808	2260	1435	6550	5102	6896	5051	7372	14799	1426	8993	4990	3872	3625	2823	3142	5695	3857	7988	9732
ENSG00000176022	664	466	1093	1023	1391	1075	444	865	115	700	895	896	818	795	850	528	341	924	817
ENSG00000184163	29	15	9	12	14	7	2	12	2	7	6	6	5	9	4	4	5	26	2
ENSG00000160087	782	464	856	591	1330	908	902	2061	204	1351	890	717	590	503	650	904	514	1294	1232
ENSG00000230415	0	1	13	4	3	3	8	21	3	11	10	8	12	5	4	6	2	6	1
ENSG00000162572	151	105	156	165	119	88	216	372	47	280	95	67	47	39	67	144	81	149	50
ENSG00000023902	1187	775	1271	915	1444	1027	552	1515	166	1283	1142	879	762	631	498	1253	974	2964	1541
ENSG00000143401	230	96	211	105	276	132	160	311	38	196	167	112	191	137	278	255	226	284	287
ENSG00000118298	30	11	15	5	13	4	12	10	1	9	8	14	2	6	3	21	10	22	14
ENSG00000117362	648	368	1083	632	1570	907	1939	4092	465	2765	1242	748	911	600	1027	1656	986	2223	2329
ENSG00000118292	3	1	1	1	4	1	6	32	1	3	7	3	2	1	0	9	16	14	22
ENSG00000159208	52	25	181	128	139	73	160	354	32	120	103	72	84	51	128	60	117	64	73
ENSG00000266472	519	285	456	247	691	385	1392	2431	328	1533	856	545	841	525	407	1387	1377	1537	1850
ENSG00000117360	237	127	660	381	427	221	1026	1497	169	750	515	318	394	245	275	901	693	602	491
ENSG00000131584	506	367	645	524	530	477	301	819	100	636	473	386	302	221	353	341	181	548	299
ENSG00000127054	1031	695	1358	1084	1530	1081	2922	4755	504	3519	1697	1254	950	756	971	2289	1097	2687	2695
ENSG00000240731	28	14	29	17	13	5	13	28	2	20	14	6	15	10	22	15	6	11	8
ENSG00000224051	282	215	387	302	509	412	248	533	55	388	292	269	266	201	207	218	96	379	361
ENSG00000169962	12	8	34	17	18	15	13	17	2	21	15	19	12	8	6	10	0	10	12
ENSG00000107404	551	395	1222	1073	1177	958	847	1924	244	1378	1277	1072	726	625	822	529	244	972	1181
ENSG00000162576	82	66	49	57	90	63	24	133	15	77	51	53	137	129	154	23	22	193	76
ENSG00000175756	2076	1507	1573	1223	2430	1737	1995	3871	461	2667	1831	1523	1653	1449	1141	2113	1237	2842	2861
ENSG00000186501	425	285	519	365	742	565	1591	3317	291	2323	696	533	310	282	345	1352	643	1861	1969
ENSG00000241547	1	2	17	6	3	0	170	480	37	405	10	7	2	1	7	158	67	246	474
ENSG00000142765	2	1	13	13	8	2	8	27	8	17	14	20	24	27	2	60	14	74	41
ENSG00000142733	264	170	528	391	320	306	269	739	90	520	345	299	247	223	283	294	274	491	508
ENSG00000136631	155	74	306	174	344	228	534	1316	138	610	322	166	354	235	284	499	442	479	607
ENSG00000160712	56	36	124	69	81	60	38	199	30	194	390	278	153	125	111	188	167	423	227
ENSG00000117054	64	34	244	131	191	82	525	1192	177	671	275	163	265	166	214	622	374	444	758
ENSG00000179456	45	18	174	94	119	66	85	171	33	118	69	53	55	39	130	111	48	121	101
ENSG00000231181	0	0	0	1	0	1	5	5	1	8	0	2	0	1	0	8	9	14	6
ENSG00000188807	32	32	165	141	155	101	159	399	44	371	211	144	73	90	92	187	80	257	281
ENSG00000171603	1632	850	10323	7015	9904	6489	5007	11993	882	6116	4053	2925	3264	2482	5369	4766	3004	6338	5381
ENSG00000178585	64	52	82	60	151	115	498	918	91	453	116	84	105	88	137	432	219	404	467
ENSG00000162441	278	151	383	186	306	180	312	498	59	237	261	173	265	127	301	399	283	308	384
ENSG00000174827	1	1	4	5	10	3	5	3	0	4	1	3	1	1	0	6	2	1	4
ENSG00000117281	1	0	7	4	2	0	4	7	1	5	6	2	5	1	2	5	9	9	8
ENSG00000265491	255	116	301	156	314	194	419	886	82	479	313	154	250	152	210	429	356	451	506
ENSG00000186141	151	63	233	101	224	129	303	624	89	355	205	108	183	116	181	360	270	310	358
ENSG00000171608	99	55	75	51	149	76	196	511	85	287	167	100	161	117	126	509	145	585	497
ENSG00000269713	171	81	169	105	224	144	220	388	40	209	238	130	102	89	197	145	144	142	195
ENSG00000162825	363	180	105	51	129	56	66	139	24	61	116	61	37	28	115	90	63	85	79
ENSG00000268043	229	169	162	79	103	59	160	304	32	122	69	46	56	48	58	116	139	129	91
ENSG00000049245	462	259	1006	525	1102	596	1869	3337	390	1816	1247	668	839	516	801	1572	1282	2046	2237
ENSG00000049246	24	18	115	70	59	30	355	916	93	475	213	120	57	44	33	285	320	304	330
ENSG00000116288	1321	620	1631	935	2388	1343	4485	7412	939	3321	2961	1781	2287	1524	1214	3318	3451	3827	4884
ENSG00000284747	1	1	17	11	5	8	29	25	0	26	56	22	5	7	4	42	19	12	14
ENSG00000284716	9	2	1	4	3	1	1	1	0	0	11	12	2	3	0	28	13	8	4
ENSG00000116285	348	169	4141	2115	2540	1449	6456	14395	1243	11100	8847	5165	1859	1176	1440	6740	6550	8121	11507
ENSG00000162368	200	66	403	300	391	233	541	1194	107	602	327	227	343	224	476	519	465	681	686
ENSG00000143226	0	3	1	0	4	6	14	66	28	14	29	14	128	86	39	72	17	50	77
ENSG00000132768	147	93	307	208	373	219	409	881	104	667	389	266	195	141	307	396	224	425	612
ENSG00000162434	674	343	1249	717	2264	1282	2853	6648	735	3456	1491	846	1273	741	2466	3018	2476	4337	4043
ENSG00000230667	0	0	1	1	2	2	4	32	2	15	0	3	4	1	4	15	5	13	26
ENSG00000142867	72	27	421	225	329	173	402	1014	66	406	686	360	300	141	306	477	469	532	703
ENSG00000077152	11	6	12	10	16	9	41	71	19	92	7	3	19	22	22	94	46	16	28
ENSG00000244414	0	0	3	0	5	5	1	5	2	2	8	1	6	1	8	3	1	3	2
ENSG00000236915	1	0	5	9	12	11	9	28	1	17	13	6	13	8	12	12	17	17	38
ENSG00000203747	5	1	1	0	13	5	45	197	38	46	24	22	109	68	22	231	172	201	220
ENSG00000162747	24	4	2	0	14	4	9	101	53	12	140	65	427	224	104	334	55	402	496
ENSG00000163545	14	2	3	3	3	7	1	30	1	28	14	13	14	29	13	27	27	84	43
ENSG00000162873	259	120	183	123	307	243	18	222	70	586	94	67	570	395	475	1097	211	336	295
ENSG00000235363	4	1	31	14	33	16	16	49	10	17	42	12	33	28	26	26	20	19	22
ENSG00000162736	207	114	1382	833	1122	753	2326	4933	423	2480	1116	767	862	504	912	1882	1259	1667	3010
ENSG00000196352	933	389	3315	1731	3938	2007	1636	2880	497	2174	1342	782	4626	2744	6853	1782	1567	2294	2571
ENSG00000203710	7	0	1	0	2	0	6	17	12	4	20	13	36	31	18	20	6	27	21
ENSG00000143469	4	2	12	6	18	9	25	20	0	12	15	5	13	13	24	4	10	18	7
ENSG00000092847	179	83	376	225	323	160	575	904	75	414	294	191	202	141	287	424	370	432	522
ENSG00000126070	92	47	436	225	245	105	922	1186	87	522	327	218	171	125	259	436	533	495	485
ENSG00000225487	0	0	0	0	0	0	41	68	6	43	0	0	0	0	0	40	23	24	47
ENSG00000143816	4	2	8	14	26	9	1	13	2	37	3	1	8	8	30	15	0	21	17
ENSG00000143761	4744	2791	11250	7931	11765	8132	15650	34125	3072	19910	10744	7712	6046	4377	6087	11169	6396	14671	18203
ENSG00000185630	214	136	962	542	463	246	646	1328	158	1152	486	306	544	312	330	688	499	843	1283
ENSG00000214973	2	1	9	5	13	4	4	9	4	1	15	24	14	6	7	3	4	4	4
ENSG00000225159	0	0	0	0	0	3	25	65	7	17	1	0	5	1	0	16	7	7	16
ENSG00000142784	390	250	919	659	973	687	1125	2679	273	1998	809	576	596	485	752	1381	776	2368	2288
ENSG00000158195	2422	1307	2414	1470	2873	1791	3067	6000	635	3878	2087	1387	1572	1054	2145	3162	1906	3987	5029
ENSG00000142748	0	0	0	2	0	1	4	93	11	2	0	1	0	1	0	4	2	6	9
ENSG00000188257	1	2	9	10	6	14	15	30	2	18	14	4	57	45	5	16	52	6	9
ENSG00000286019	11	4	23	7	11	1	9	16	0	3	5	1	6	0	12	5	3	15	12
ENSG00000162746	7	5	4	2	3	0	11	40	0	7	4	2	10	3	4	9	1	11	11
ENSG00000286106	6	4	4	0	3	0	0	0	1	2	3	3	6	5	2	0	3	14	3
ENSG00000264343	4	3	11	1	11	5	1	6	1	3	9	5	7	6	22	7	3	10	7
ENSG00000188585	0	1	6	8	3	5	10	24	6	31	8	5	8	9	14	27	9	12	23
ENSG00000215912	0	0	5	2	1	2	9	9	1	4	3	3	12	7	2	6	3	2	0
ENSG00000270629	997	441	545	292	540	276	408	591	80	359	316	183	280	104	399	328	412	381	391
ENSG00000135801	76	40	306	161	325	193	805	1675	172	654	299	181	166	100	293	518	415	579	524
ENSG00000162599	32	19	24	15	29	14	46	107	7	39	36	29	17	9	25	38	50	60	53
ENSG00000143162	217	107	1806	1309	1055	651	4592	8289	521	2882	1506	1098	1049	806	899	2060	1974	1280	3408
ENSG00000198821	0	0	1	3	1	1	12	34	18	20	12	9	15	9	8	137	36	128	109
ENSG00000203865	13	7	63	39	41	17	617	670	67	132	181	116	78	37	56	269	171	118	38
ENSG00000284719	4	2	8	13	15	5	21	25	1	24	11	7	4	5	14	7	2	8	4
ENSG00000009724	1	3	28	13	6	0	8	7	1	9	23	6	11	10	13	5	30	10	6
ENSG00000237436	15	4	6	4	10	11	1	2	1	7	6	3	18	12	2	4	2	4	1
ENSG00000134255	3	0	66	40	33	33	144	325	42	138	67	44	49	22	80	179	96	91	194
ENSG00000232284	0	0	6	2	4	0	5	11	1	4	3	1	3	0	3	4	4	7	3
ENSG00000225938	3	6	16	10	11	11	14	27	3	13	6	4	10	4	17	9	3	8	14
ENSG00000285728	0	0	6	6	0	0	17	8	1	3	7	7	3	7	3	3	6	0	1
ENSG00000226251	0	0	3	0	0	1	3	14	3	6	4	1	2	2	0	5	5	6	4
ENSG00000227712	3	3	10	6	0	0	1	8	0	6	4	7	3	4	0	0	1	3	0
ENSG00000231563	10	6	13	7	19	7	13	21	1	24	7	9	14	7	20	19	9	41	11
ENSG00000228526	0	0	63	23	23	11	53	116	15	32	29	22	29	23	54	26	27	17	5
ENSG00000285184	4	6	4	4	1	4	7	8	0	2	2	1	7	2	1	13	0	3	1
ENSG00000289318	10	1	6	11	2	2	9	8	0	5	3	3	8	0	13	3	2	3	14
ENSG00000226754	2	1	23	14	8	5	7	33	4	28	7	5	6	5	15	13	22	18	26
ENSG00000227733	0	0	8	1	5	2	1	6	0	2	7	1	6	7	5	1	0	8	4
ENSG00000287902	1	0	0	0	2	0	32	34	1	1	0	0	0	1	2	3	3	16	9
ENSG00000177133	6	7	5	4	4	8	2	6	0	9	9	11	1	0	5	2	1	1	6
ENSG00000233621	11	6	4	12	36	29	93	197	12	45	27	13	7	12	15	69	20	35	71
ENSG00000226889	4	1	4	7	9	7	2	5	2	6	7	4	3	6	2	1	3	7	7
ENSG00000289341	1	2	0	0	2	0	1	2	2	4	0	2	1	1	6	19	5	7	8
ENSG00000225206	5	5	0	0	5	2	6	20	4	6	10	5	4	2	1	11	9	5	5
ENSG00000233593	15	7	19	12	17	22	108	193	20	90	33	24	13	9	9	55	37	87	71
ENSG00000288905	5	1	0	0	2	1	4	5	1	9	0	1	3	0	0	25	3	5	4
ENSG00000231999	56	34	19	9	41	21	37	111	12	76	39	28	42	26	40	102	58	127	53
ENSG00000227591	60	29	64	38	102	74	10	63	6	23	36	17	108	58	30	47	29	66	35
ENSG00000239636	4	5	4	0	5	5	3	4	2	3	0	0	8	2	1	5	0	9	2
ENSG00000238164	9	1	5	6	1	3	8	27	1	3	8	6	4	8	3	19	8	6	7
ENSG00000203706	14	6	9	7	8	7	1	0	0	3	2	5	12	21	9	2	2	4	2
ENSG00000228436	0	0	2	7	5	13	22	42	5	26	11	8	3	6	5	6	5	28	17
ENSG00000197568	33	13	57	25	68	62	213	315	33	220	142	74	49	25	23	134	136	272	233
ENSG00000153363	66	23	78	35	95	46	97	154	14	80	80	39	88	44	37	79	118	119	117
ENSG00000227533	22	10	9	6	1	1	8	4	0	8	1	3	2	1	1	7	3	8	6
ENSG00000231789	5	6	7	5	18	12	20	39	2	24	33	13	13	13	12	11	16	11	34
ENSG00000288880	0	0	5	7	2	3	5	10	0	3	1	2	12	4	5	2	8	2	4
ENSG00000259943	1	4	6	1	14	5	48	59	9	51	18	7	8	8	17	27	13	38	43
ENSG00000231365	25	23	41	40	50	20	57	97	16	50	38	26	53	24	42	50	42	46	58
ENSG00000231663	3	2	5	1	0	1	7	14	0	7	4	2	2	1	1	9	6	11	2
ENSG00000228192	5	6	34	13	16	13	18	17	3	9	9	16	7	2	19	18	3	11	8
ENSG00000233184	0	0	15	9	28	11	54	119	13	50	16	16	10	2	12	40	37	35	23
ENSG00000198468	17	13	25	16	31	16	20	47	5	33	6	3	10	4	6	18	19	14	10
ENSG00000120942	161	61	202	134	287	166	352	879	95	594	277	214	171	92	176	472	247	425	587
ENSG00000232671	5	6	3	3	3	3	5	13	1	12	2	0	2	0	3	6	2	9	4
ENSG00000143373	162	94	668	456	765	496	600	1302	134	826	339	246	412	297	595	457	297	529	626
ENSG00000143393	554	301	1286	822	1496	960	1902	3707	378	2164	1262	826	958	659	999	1735	1152	2052	2334
ENSG00000143390	181	125	422	273	675	365	892	2147	207	1150	524	380	396	314	555	717	589	626	919
ENSG00000237976	2	1	2	1	16	7	9	13	3	13	12	2	4	6	2	13	5	7	10
ENSG00000143416	17	11	34	17	35	24	220	376	45	186	46	26	119	118	29	220	112	156	159
ENSG00000159377	944	455	1238	786	3454	2080	5736	9304	1127	6066	2876	1889	3499	2301	1374	4526	3068	5035	5930
ENSG00000143375	13	8	14	11	26	22	34	96	14	83	40	26	20	17	30	47	59	85	120
ENSG00000143367	38	22	41	21	48	19	83	144	11	74	46	30	53	26	52	98	27	100	76
ENSG00000223861	0	1	0	0	4	0	11	12	1	14	1	0	0	0	0	10	7	8	17
ENSG00000117676	128	84	202	163	195	152	202	420	49	271	154	112	195	141	135	391	176	376	387
ENSG00000117682	231	137	460	293	487	283	610	1188	133	673	432	338	368	238	356	612	421	699	908
ENSG00000120948	453	196	842	591	955	466	1328	2428	225	1230	939	570	743	471	781	1402	1073	1306	1390
ENSG00000219201	1	5	53	30	44	23	111	285	37	154	41	33	31	29	75	82	63	82	172
ENSG00000235613	290	148	14	8	32	18	5	9	3	11	9	6	11	8	0	41	18	13	14
ENSG00000162614	236	110	24	12	96	51	13	56	11	30	42	11	148	85	59	53	54	32	71
ENSG00000162616	8	4	108	44	75	40	222	473	43	204	99	70	157	84	166	177	162	119	234
ENSG00000162613	221	100	1119	583	1061	578	1994	4286	487	2370	1476	939	1236	749	1033	1883	1343	1471	2445
ENSG00000169418	18	7	14	10	13	4	7	149	6	5	9	12	6	3	17	11	9	8	23
ENSG00000143624	759	450	1520	970	1137	660	2208	3840	345	1997	1318	828	783	564	701	1860	1439	1771	1830
ENSG00000143554	64	39	122	108	89	82	120	249	42	145	51	40	51	37	49	139	53	80	144
ENSG00000143614	127	48	259	157	283	180	209	275	20	193	223	158	148	103	252	266	212	285	263
ENSG00000223599	0	0	1	1	0	0	85	89	16	30	2	1	0	0	0	63	57	28	138
ENSG00000272654	1	1	2	0	9	3	4	4	4	4	1	4	0	3	2	4	3	1	3
ENSG00000171385	0	1	4	0	11	4	6	24	0	9	8	10	0	1	9	17	5	2	1
ENSG00000226986	16	6	6	9	15	6	19	39	2	20	11	15	2	5	4	27	15	71	4
ENSG00000078369	2620	1443	6608	4258	6645	4097	11940	24715	2493	14367	6265	4210	4304	2833	4488	10033	6933	14117	14427
ENSG00000231050	5	2	1	0	11	11	0	11	2	5	7	0	3	1	5	1	2	4	0
ENSG00000290117	3	3	13	16	8	0	3	14	0	0	1	1	0	0	1	1	0	4	6
ENSG00000168765	318	188	445	311	613	356	569	1139	150	706	570	363	721	452	609	525	421	680	830
ENSG00000134184	0	0	153	119	182	128	472	2	112	1	0	0	0	0	243	192	309	1	379
ENSG00000134201	0	1	0	0	21	11	22	16	8	1	0	0	1	0	5	11	15	4	13
ENSG00000134202	4469	2075	7264	4060	8320	4600	5764	12815	1723	9722	6036	3867	12985	8508	4824	4414	6419	6816	11764
ENSG00000198758	21	11	38	24	28	28	3	36	2	40	23	13	14	15	18	16	21	33	28
ENSG00000225972	41	13	5	3	9	11	470	4608	37	411	16	16	3036	1898	2378	964	496	2956	10375
ENSG00000225630	5958	2354	1452	643	1749	801	6093	32444	2277	4065	1865	873	3209	1659	3287	23846	7107	8922	33072
ENSG00000237973	1599	745	239	121	399	272	3080	12091	622	6701	303	162	135	69	288	4005	2997	10266	4026
ENSG00000229344	23	19	1	0	10	5	401	735	30	190	12	11	6	2	7	835	138	142	472
ENSG00000240409	1	0	0	0	0	0	24	14	1	18	0	0	0	0	0	24	10	15	25
ENSG00000248527	52413	22324	7895	3937	15584	7991	23256	30494	843	26120	16712	9111	7409	4000	8833	15558	15341	45502	40084
ENSG00000198744	46	33	7	4	12	10	428	930	22	614	17	14	2	5	21	691	1012	1611	787
ENSG00000225880	0	1	5	3	1	0	3	19	0	9	11	5	1	0	2	1	3	1	2
ENSG00000289589	9	2	9	5	1	2	2	4	0	8	4	0	2	0	0	3	0	1	4
ENSG00000231095	0	0	0	0	0	0	1	21	2	15	2	1	4	2	1	3	3	4	16
ENSG00000162402	201	112	622	357	624	314	1030	1861	174	861	586	330	454	260	736	1013	733	912	732
ENSG00000122417	67	33	206	93	116	57	273	386	35	251	150	117	83	64	92	242	336	276	147
ENSG00000183853	48	23	365	199	494	280	226	928	119	605	434	346	336	209	584	395	301	548	677
ENSG00000226520	44	25	0	1	0	0	0	0	0	1	3	1	1	2	0	1	1	1	0
ENSG00000227295	0	0	10	7	8	3	17	36	3	23	10	8	2	3	11	23	13	26	35
ENSG00000158473	0	0	3	3	3	5	6	33	9	8	4	2	9	11	20	26	24	17	38
ENSG00000232912	2	0	7	3	4	0	21	34	0	5	7	3	9	1	8	14	12	5	8
ENSG00000221083	24	12	3	0	1	3	2	1	0	0	0	0	2	0	0	1	0	5	3
ENSG00000074800	20567	11226	55154	35173	46268	28564	49018	65253	7617	39774	56494	39277	48899	33746	26845	23888	20773	31085	46784
ENSG00000142599	1068	564	5209	3403	3028	1939	7796	11443	809	3947	3538	2489	1716	1256	3165	2866	2525	2731	3634
ENSG00000143622	53	31	251	168	305	188	305	551	69	355	260	158	218	130	253	342	226	339	419
ENSG00000153187	2683	1388	6985	3630	7966	4343	4143	9652	1045	5694	8182	4704	5137	3164	5791	5932	5625	6475	6928
ENSG00000273175	0	0	4	1	1	3	6	6	0	4	1	1	3	1	1	2	4	12	5
ENSG00000065526	275	135	1252	711	805	519	723	2091	239	1549	1276	752	804	540	1049	1032	754	990	1360
ENSG00000182873	12	16	44	30	40	45	44	53	17	87	35	25	22	10	31	26	23	61	61
ENSG00000162585	1218	877	1193	997	1260	1121	455	1215	104	781	1424	1349	1220	1174	948	363	270	853	619
ENSG00000287356	46	21	72	83	35	49	55	106	7	47	32	36	37	27	37	35	15	59	32
ENSG00000157933	161	109	1042	807	868	595	421	951	99	644	845	661	475	407	882	463	297	958	742
ENSG00000162923	298	161	1044	680	1003	542	1197	2542	251	1496	732	519	623	457	1039	1151	955	1433	1567
ENSG00000280649	4	12	11	18	25	27	13	35	2	27	20	26	15	17	12	10	10	19	9
ENSG00000289614	6	2	5	6	2	9	6	1	0	6	6	4	0	0	7	1	3	5	3
ENSG00000236439	141	70	116	79	300	165	33	42	11	45	206	128	305	216	302	74	38	53	48
ENSG00000143858	16	5	40	22	31	12	28	119	3	45	46	33	29	27	42	36	26	27	23
ENSG00000226862	5	2	15	9	22	16	4	6	0	8	9	3	8	7	6	10	3	18	1
ENSG00000117139	271	134	1535	906	978	447	895	1595	163	826	843	544	697	397	844	1036	770	910	1242
ENSG00000228288	53	26	55	38	45	25	22	39	2	41	43	40	19	18	10	18	12	36	19
ENSG00000077157	440	206	2462	1299	1402	716	323	1206	269	2088	1022	644	1644	1053	1310	2356	1164	1954	1558
ENSG00000116199	353	165	969	534	826	479	726	1233	134	771	639	393	590	308	595	857	679	961	1260
ENSG00000186283	103	61	193	137	290	204	407	945	123	415	223	136	142	109	146	493	168	396	461
ENSG00000143322	337	177	489	332	399	209	322	795	67	694	1330	757	341	184	264	668	1118	1583	936
ENSG00000181773	23	7	67	53	40	35	28	84	1	94	103	87	25	22	16	33	38	185	111
ENSG00000077522	435	260	1696	1065	466	288	1864	2744	234	2189	2177	1332	391	227	279	2222	1130	1346	545
ENSG00000271746	1	0	0	0	7	1	1	3	1	6	4	0	1	0	4	5	5	13	5
ENSG00000143340	1	1	7	14	12	18	5	171	12	9	3	2	4	4	8	11	15	9	8
ENSG00000169905	375	197	863	455	904	445	652	832	83	538	1075	611	462	267	657	733	713	1050	1127
ENSG00000116260	719	449	3582	2356	2175	1491	2939	6722	496	3540	2556	1887	1250	937	1149	2313	1167	2143	3995
ENSG00000121454	0	0	9	1	0	0	16	30	2	6	9	9	8	6	4	9	5	8	0
ENSG00000289628	25	15	6	7	1	0	0	0	0	0	1	0	4	2	4	1	0	0	0
ENSG00000097033	346	207	1054	547	1485	783	1135	2578	280	1472	1394	847	1093	694	1244	1597	1194	2155	1866
ENSG00000227671	10	2	64	20	36	16	69	132	16	72	38	20	50	27	62	84	71	66	15
ENSG00000290735	1	0	7	2	3	1	1	3	0	3	2	4	5	1	7	6	3	5	2
ENSG00000290867	13	13	82	62	66	51	46	73	7	35	36	47	39	29	57	23	11	22	23
ENSG00000291005	1	0	6	2	5	5	4	8	0	6	5	2	4	3	5	7	2	8	0
ENSG00000237276	0	0	6	8	0	1	4	21	0	7	1	7	2	9	2	3	0	5	0
ENSG00000291077	4	5	0	0	9	6	5	31	4	27	14	12	13	5	13	2	15	32	20
ENSG00000291123	1	0	2	0	1	2	1	10	2	6	4	4	1	3	1	4	6	3	10
ENSG00000291129	29	21	76	48	33	13	102	138	9	81	41	30	29	16	22	91	77	93	13
ENSG00000143549	1756	880	3414	1978	3805	2249	6601	11851	1233	6943	4906	3121	5033	3270	3330	6432	5744	9035	10508
ENSG00000169504	281	106	758	376	951	456	1229	2748	215	1194	602	363	718	386	1578	1279	1114	1356	1756
ENSG00000133226	1690	731	1125	551	1061	613	397	794	76	430	1017	655	805	477	707	673	545	536	654
ENSG00000285053	11	7	14	8	11	6	10	19	1	16	5	1	6	6	14	5	7	12	2
ENSG00000188783	6	6	0	0	0	0	0	9	0	1	1	1	3	7	1	5	1	10	3
ENSG00000058668	1483	728	9009	5126	9944	5321	1769	5680	860	5936	5907	3610	5370	3292	7808	3274	2628	8558	5213
ENSG00000249087	0	0	3	2	0	2	6	26	2	5	5	0	4	6	15	23	1	7	3
ENSG00000230424	0	0	1	2	4	2	12	21	2	8	1	0	1	0	5	1	7	3	8
ENSG00000077549	2477	1283	3987	2281	4596	2723	7930	13669	1432	7714	4173	2621	2808	1821	2434	5070	4130	7360	7851
ENSG00000173436	50	23	66	31	49	33	179	269	31	219	49	38	77	39	52	225	212	212	181
ENSG00000158747	940	671	779	585	1258	917	493	1030	139	448	399	307	387	357	824	511	353	1132	731
ENSG00000226396	23	10	16	6	26	7	88	117	15	82	5	12	12	10	12	59	67	82	76
ENSG00000020633	0	0	2	2	1	2	21	85	20	61	27	23	32	32	0	218	73	412	213
ENSG00000070831	71	49	40	15	27	24	85	105	8	54	46	33	30	10	29	132	105	120	40
ENSG00000238142	22	15	13	8	31	13	16	32	1	14	15	4	37	24	13	13	14	9	28
ENSG00000122176	0	0	9	2	3	1	22	115	4	23	1	0	2	0	1	13	32	14	23
ENSG00000233396	6	2	3	2	1	6	2	2	0	2	0	1	0	0	5	8	3	5	3
ENSG00000287978	11	6	6	0	11	5	2	3	1	24	9	9	5	2	2	3	8	18	14
ENSG00000291242	17	5	4	3	3	6	10	1	1	11	0	0	0	1	7	7	5	10	6
ENSG00000276975	7	1	12	8	9	4	9	1	6	10	8	7	3	3	9	3	4	13	7
ENSG00000131781	15	2	47	28	37	31	49	126	14	61	26	29	39	18	61	83	59	56	62
ENSG00000226015	38	12	84	35	92	35	139	303	42	149	113	65	138	78	57	153	95	119	187
ENSG00000269113	1	0	22	23	25	14	18	86	11	18	52	63	7	4	25	21	4	11	23
ENSG00000132122	9	3	7	7	8	5	30	78	8	26	17	15	16	8	19	28	26	29	19
ENSG00000060718	4	5	94	55	53	29	141	203	14	145	251	198	12	10	30	179	39	53	74
ENSG00000085832	190	89	699	329	600	313	497	1120	122	565	504	305	584	327	618	699	522	726	856
ENSG00000134686	1496	850	3915	2899	4564	3122	5256	8901	1019	4227	2263	1694	1449	1193	1864	4066	2112	4018	4771
ENSG00000159023	33	12	105	62	127	68	151	362	33	184	135	89	132	72	157	342	170	245	258
ENSG00000159388	278	164	630	404	961	589	4229	5789	2117	6474	1404	997	2290	1536	1537	5340	2967	2972	6794
ENSG00000116251	332	182	368	239	430	250	1329	2308	237	1184	596	320	463	271	452	1064	993	1101	1130
ENSG00000158286	15	7	20	16	12	11	25	28	4	17	18	7	4	7	8	8	12	9	1
ENSG00000116237	190	126	492	315	627	415	863	1525	203	1199	486	330	383	257	484	888	559	938	1293
ENSG00000158292	50	41	63	49	89	76	55	143	8	43	44	32	64	48	129	54	23	73	78
ENSG00000117569	20	13	73	39	65	37	206	305	29	132	114	86	52	27	74	187	182	199	121
ENSG00000169972	90	51	94	59	90	87	90	194	25	177	91	89	65	59	76	86	37	79	134
ENSG00000224870	133	46	147	121	256	169	336	693	85	378	131	118	111	87	100	251	109	282	286
ENSG00000291232	0	1	8	2	7	0	10	13	3	4	9	6	7	3	2	5	7	8	4
ENSG00000178104	316	185	1348	773	1412	941	1165	3329	336	2395	1913	1342	1430	861	1144	1958	1049	1551	3172
ENSG00000291233	75	41	39	17	86	41	4	9	1	2	37	16	59	33	42	6	9	6	11
ENSG00000117152	102	59	267	156	194	122	31	405	68	316	546	345	635	378	452	255	153	330	1479
ENSG00000213036	0	0	0	0	3	0	4	7	6	2	0	0	0	2	0	15	15	0	3
ENSG00000117724	77	31	45	28	38	18	42	259	25	244	49	24	83	62	201	512	176	72	89
ENSG00000231064	0	0	2	0	3	0	5	8	1	9	5	0	3	0	7	6	7	4	1
ENSG00000291137	1	1	4	1	3	0	9	10	3	5	5	0	3	1	6	3	3	1	0
ENSG00000160767	470	270	973	662	923	592	890	1393	132	907	590	471	518	414	751	629	374	845	915
ENSG00000162543	14	7	35	17	84	49	481	591	88	301	172	134	77	42	65	131	250	227	173
ENSG00000157216	396	202	682	415	683	499	1398	3567	236	2205	624	391	471	346	481	1804	716	1301	1271
ENSG00000067208	102	52	368	194	339	172	286	545	48	278	396	211	287	143	287	333	391	450	418
ENSG00000143774	3104	2062	3392	2769	3676	2809	4821	7504	1002	5762	2927	2541	3515	3064	1988	3208	1591	4694	4520
ENSG00000169991	5	3	29	27	16	19	21	75	8	49	18	6	29	26	25	87	28	40	48
ENSG00000198400	12	2	13	2	0	2	0	4	2	3	3	4	0	0	2	1	0	1	1
ENSG00000097021	306	195	507	370	595	397	1501	2457	272	1381	954	730	497	360	364	1154	481	922	1397
ENSG00000187017	0	0	56	50	1	0	1	4	0	1	6	7	9	5	0	5	0	15	10
ENSG00000198216	4	3	45	34	72	40	28	142	10	30	29	14	110	90	94	35	30	9	67
ENSG00000231684	2	0	1	0	1	1	146	506	56	179	3	0	2	0	1	131	105	290	138
ENSG00000162437	30	13	74	49	35	41	250	430	17	147	52	47	60	32	45	140	105	92	99
ENSG00000122432	1	0	1	5	6	3	16	8	7	11	5	0	6	4	6	17	13	18	10
ENSG00000284882	11	2	11	6	16	9	20	42	10	28	16	4	16	8	5	32	29	33	65
ENSG00000289881	2	1	14	11	0	3	14	16	4	14	17	9	10	3	4	8	19	12	19
ENSG00000143569	735	369	2069	1210	1939	1203	2425	4687	380	2631	1808	1105	1420	997	1839	2142	1709	2190	2674
ENSG00000168710	890	432	1904	1093	1628	817	1674	3664	412	2317	1318	820	1036	705	1185	1919	1442	2400	2686
ENSG00000143093	134	81	338	199	297	220	928	1566	154	653	306	186	225	154	287	559	366	485	635
ENSG00000258634	22	9	68	33	61	27	140	137	11	76	37	19	16	21	37	103	47	77	91
ENSG00000271576	2	3	3	4	8	1	10	26	3	14	4	9	3	4	5	2	6	13	14
ENSG00000142875	37	21	139	83	130	64	209	461	38	203	92	73	108	65	175	221	174	236	210
ENSG00000184005	8	7	18	4	20	7	16	47	3	29	9	5	9	3	12	14	6	9	9
ENSG00000226415	210	113	583	348	501	341	1459	1723	220	1397	517	362	573	468	224	593	357	476	1077
ENSG00000135778	126	42	227	157	236	144	416	1252	92	487	236	148	251	145	95	430	339	245	530
ENSG00000135749	157	71	85	66	95	68	103	254	31	142	138	63	86	37	72	147	79	133	123
ENSG00000231940	11	6	5	1	1	0	7	7	1	3	6	3	3	1	0	8	7	2	4
ENSG00000143674	41	12	138	77	66	47	87	252	19	151	86	41	76	50	78	123	78	104	101
ENSG00000135750	4	0	14	10	18	13	11	58	5	66	42	24	9	3	4	33	19	53	68
ENSG00000163485	4	1	5	8	6	3	1	0	0	4	1	4	1	0	2	3	0	2	8
ENSG00000291158	77	50	103	79	166	121	99	180	12	123	87	70	63	57	129	75	39	106	74
ENSG00000290791	0	0	13	3	6	4	19	22	3	11	13	3	3	4	4	10	17	5	7
ENSG00000290792	10	0	43	21	37	17	70	109	10	33	27	25	18	18	69	42	35	36	36
ENSG00000142920	2	1	29	14	4	3	88	126	7	25	8	6	6	9	8	22	16	20	18
ENSG00000069424	69	52	184	141	228	136	218	567	68	270	87	90	151	143	150	275	170	273	278
ENSG00000143442	334	138	1125	643	835	503	1260	2376	251	1252	946	608	517	300	829	1460	938	1085	1086
ENSG00000137942	57	21	246	94	159	103	305	510	51	232	110	60	123	70	252	220	175	142	213
ENSG00000224093	0	1	11	4	2	1	3	4	1	6	2	10	8	2	0	8	3	5	4
ENSG00000177606	3738	2215	13591	10295	8746	6436	16754	41052	4879	29425	11643	9471	6417	5176	8667	15055	3726	6750	16330
ENSG00000171735	413	182	419	247	652	359	633	1059	144	880	465	262	535	330	407	808	581	1021	951
ENSG00000162399	0	0	4	3	3	3	8	20	2	19	4	1	0	1	0	7	6	12	8
ENSG00000160072	467	325	533	484	502	378	538	1085	157	873	513	439	317	230	297	534	205	505	415
ENSG00000205090	7	4	24	27	50	35	83	173	15	77	25	41	29	13	23	34	7	45	45
ENSG00000290854	20	11	43	36	34	19	8	47	3	22	17	13	7	7	12	10	2	12	8
ENSG00000050628	0	0	12	6	2	1	15	24	6	15	13	14	4	6	0	8	2	7	18
ENSG00000011021	178	85	1499	854	773	450	1187	1889	159	929	601	343	465	320	629	741	563	718	583
ENSG00000116685	592	342	1139	929	1381	1046	1235	1984	268	1544	809	652	891	771	980	952	479	1019	1337
ENSG00000198830	823	462	1040	636	1829	1154	944	1674	233	1414	1174	728	1770	1157	1264	1211	924	1148	1639
ENSG00000169218	3	0	15	5	9	7	3	1	0	1	3	5	2	0	0	4	5	2	0
ENSG00000116922	11	10	60	25	56	36	165	332	33	104	49	30	35	26	57	136	50	43	102
ENSG00000134690	7	4	26	16	12	4	14	57	13	78	4	3	9	9	18	128	37	12	18
ENSG00000185090	19	14	10	11	31	17	10	38	4	25	6	9	10	23	26	14	6	5	10
ENSG00000196449	49	8	128	68	122	70	335	583	74	293	126	76	101	64	118	268	186	241	285
ENSG00000197982	514	429	724	574	951	730	1489	2776	234	1024	1061	941	850	788	589	710	422	800	977
ENSG00000188786	92	50	305	139	190	104	248	601	44	273	267	154	176	87	241	340	217	306	442
ENSG00000204084	47	24	124	81	101	58	169	288	26	132	129	79	113	54	116	164	103	172	163
ENSG00000183431	407	192	649	401	883	475	901	1468	175	984	846	505	750	496	676	942	895	1065	1115
ENSG00000183386	126	58	254	177	268	222	219	249	81	618	211	155	210	150	138	207	231	380	836
ENSG00000183520	129	53	252	147	314	190	405	669	108	407	371	249	427	223	258	459	460	456	748
ENSG00000185668	0	0	2	3	6	5	1	8	0	2	0	1	3	1	12	1	0	1	5
ENSG00000178028	626	361	554	358	574	382	1220	1913	232	1323	579	366	431	333	299	1071	688	1222	1109
ENSG00000117419	378	277	519	436	629	495	905	1915	226	1227	741	558	495	369	515	727	514	808	1121
ENSG00000187147	249	124	539	420	508	403	853	1766	189	1103	501	364	279	264	301	653	341	1006	726
ENSG00000290041	0	0	22	14	0	1	2	9	0	4	34	23	11	12	14	10	13	5	3
ENSG00000132128	443	290	1257	818	1473	937	2193	4006	393	2544	1404	1013	903	653	1053	2039	941	1978	3121
ENSG00000173660	504	260	606	388	802	472	1976	3140	365	1628	876	610	980	627	584	1482	1467	1698	2005
ENSG00000117481	341	152	492	262	501	261	935	1826	147	684	442	273	258	170	337	700	462	461	697
ENSG00000117480	78	52	117	57	60	40	146	216	32	121	32	25	35	27	33	78	33	81	54
ENSG00000203995	0	0	6	2	2	0	3	4	0	6	5	2	1	2	4	2	3	9	0
ENSG00000121310	500	288	428	275	432	314	1238	1920	199	1086	467	366	319	218	224	731	780	1067	543
ENSG00000230953	0	0	1	1	0	0	17	17	1	10	2	3	2	2	8	7	10	8	7
ENSG00000116171	221	114	546	351	548	322	1223	2594	288	1225	786	447	517	309	515	901	998	938	1308
ENSG00000174348	1	1	12	10	8	6	3	38	0	21	4	2	7	10	10	18	2	19	11
ENSG00000162604	32	17	164	75	159	77	339	752	83	352	154	76	184	113	136	270	191	319	365
ENSG00000288826	2	0	11	8	6	2	16	20	1	21	16	17	9	3	3	31	23	22	7
ENSG00000122477	8	1	11	2	9	8	11	6	2	8	9	3	2	0	6	9	20	11	1
ENSG00000224616	10	0	12	4	12	10	7	20	4	7	13	11	11	9	13	16	8	6	11
ENSG00000240038	24	8	24	11	13	7	7	22	0	4	9	2	13	12	4	6	19	5	5
ENSG00000197323	215	125	396	210	342	212	291	597	72	337	390	196	361	194	331	521	442	455	443
ENSG00000236480	0	0	0	1	0	0	54	41	11	31	1	1	0	0	2	37	13	12	20
ENSG00000116752	69	31	205	120	224	136	279	609	77	380	268	175	266	129	213	355	343	355	483
ENSG00000175984	52	27	14	10	24	10	24	38	1	30	32	27	29	8	23	43	24	31	38
ENSG00000143321	1520	848	2702	1914	3423	2245	3984	9565	965	8973	3271	2465	2373	1819	2239	3907	3329	5658	6322
ENSG00000238279	0	0	1	3	0	0	4	17	0	5	9	10	1	1	0	4	28	8	12
ENSG00000160679	380	214	826	470	993	625	1574	2951	306	1700	1178	704	692	473	664	1419	1054	1777	1691
ENSG00000188859	6	0	15	18	11	7	26	57	4	7	13	14	11	5	10	9	2	6	22
ENSG00000215835	5	3	23	10	16	7	62	102	12	71	28	30	22	13	29	47	13	22	48
ENSG00000094975	102	56	764	373	470	249	380	759	74	387	365	186	366	190	479	480	353	418	566
ENSG00000116161	166	97	404	215	512	241	395	636	58	354	476	271	469	313	358	328	291	298	438
ENSG00000120333	117	35	161	68	236	127	404	682	79	407	276	165	280	150	165	427	372	413	628
ENSG00000235750	33	13	44	38	83	31	52	211	40	125	109	73	74	67	53	175	82	139	130
ENSG00000163431	22	16	5	2	2	3	5	48	1	8	4	1	2	7	9	10	7	5	9
ENSG00000134375	148	64	438	222	443	235	927	1530	167	875	600	324	436	254	419	790	804	885	1168
ENSG00000176393	259	170	397	261	350	225	880	1516	99	870	331	226	321	219	305	1303	623	749	757
ENSG00000234678	0	0	9	6	2	0	2	6	3	8	8	4	4	2	6	11	4	3	0
ENSG00000117691	489	272	315	251	558	429	1234	2066	254	1202	491	362	412	389	243	820	634	1281	1088
ENSG00000260805	24	21	21	17	30	12	21	40	5	28	23	15	18	7	20	10	14	26	20
ENSG00000288007	0	1	2	4	2	1	4	26	2	9	5	3	1	3	5	4	5	19	7
ENSG00000162772	311	144	1056	561	1102	586	1541	6571	696	4825	3077	2012	1347	840	515	1599	3780	3770	5276
ENSG00000123685	36	19	28	22	49	36	19	42	6	41	18	12	28	27	11	33	28	57	14
ENSG00000230461	17	13	2	0	16	8	4	29	1	3	3	5	5	5	3	7	6	11	3
ENSG00000117707	10	7	142	68	59	42	202	492	16	71	37	20	19	15	110	133	36	31	61
ENSG00000288999	7	13	33	23	37	31	11	51	0	43	47	40	35	40	29	12	19	45	21
ENSG00000291068	87	39	134	109	83	48	113	203	25	136	149	71	86	44	78	81	110	117	76
ENSG00000290989	6	0	14	5	11	9	11	14	1	17	17	7	6	7	10	7	13	13	2
ENSG00000143756	38	19	271	145	212	114	256	484	43	215	164	99	122	82	267	336	167	231	322
ENSG00000143753	129	72	676	378	681	448	1447	2899	330	1888	648	397	406	313	509	1411	975	1828	2241
ENSG00000143786	14	9	9	6	20	11	34	22	10	15	9	9	5	6	5	30	10	28	14
ENSG00000233461	15	11	17	20	12	21	70	97	10	39	14	7	5	9	6	56	59	57	71
ENSG00000116918	148	78	175	80	157	80	281	515	55	244	120	65	121	73	164	278	185	200	312
ENSG00000162946	63	24	111	77	113	50	70	144	14	103	54	41	111	62	98	96	75	87	99
ENSG00000160097	20	10	39	24	94	49	219	398	13	89	23	12	23	26	22	78	73	43	82
ENSG00000224837	1	0	8	4	10	4	35	82	7	45	11	7	8	5	5	38	8	20	30
ENSG00000143147	149	72	341	213	239	114	185	487	35	250	87	75	113	79	223	206	149	287	203
ENSG00000143155	113	55	267	141	244	138	413	893	102	458	260	136	260	169	305	390	267	363	477
ENSG00000289106	4	3	5	8	12	13	35	24	0	31	12	14	6	6	16	34	13	26	14
ENSG00000203709	1	0	3	5	8	1	36	75	3	11	22	14	13	11	5	21	37	33	7
ENSG00000076356	1	2	16	8	16	7	21	78	6	11	12	4	7	13	3	15	7	9	21
ENSG00000077254	93	47	423	242	231	132	763	1121	100	414	268	182	223	130	427	450	322	301	487
ENSG00000180488	67	20	86	59	67	18	130	293	24	121	60	48	61	37	109	148	107	125	164
ENSG00000065135	524	253	1548	825	1378	731	1698	3768	360	2217	1506	829	1159	715	1463	1841	1597	2202	3370
ENSG00000119535	146	74	35	27	99	63	117	571	328	143	470	356	1059	823	327	2406	185	1830	1792
ENSG00000116990	10	2	13	2	92	61	15	47	5	16	19	10	18	11	55	13	5	40	27
ENSG00000142615	11	6	191	157	60	48	492	557	78	541	123	85	136	103	35	201	268	228	223
ENSG00000215704	7	6	59	29	17	3	45	56	2	109	21	14	20	15	14	18	32	28	29
ENSG00000132906	491	238	1329	810	617	400	748	1313	173	1476	674	415	744	487	381	838	490	1129	1292
ENSG00000116138	51	31	370	183	268	146	261	448	39	247	261	168	204	122	275	283	173	236	376
ENSG00000116771	20	4	32	25	41	24	107	147	18	65	65	49	31	28	28	66	55	71	131
ENSG00000235084	0	0	0	2	0	0	6	12	5	10	1	4	1	0	3	4	4	13	8
ENSG00000197312	62	30	164	70	99	78	230	468	39	228	140	88	108	65	128	273	228	217	285
ENSG00000116786	885	513	1544	1104	1968	1334	1810	4409	455	3411	1577	1149	1078	822	1177	1717	994	2733	3196
ENSG00000261326	0	0	4	4	5	5	4	19	4	5	5	1	2	6	8	4	4	1	0
ENSG00000125944	351	148	1112	614	1078	596	1688	3558	473	2502	1288	737	1213	690	1058	2095	1583	2064	2836
ENSG00000125945	34	24	108	67	155	91	106	332	40	114	60	38	133	69	189	408	99	122	124
ENSG00000204219	163	78	138	102	172	117	184	309	69	444	84	33	242	160	126	584	172	287	176
ENSG00000088280	254	127	383	282	562	399	614	1145	121	945	458	358	376	289	536	837	461	753	656
ENSG00000152904	50	21	73	35	87	48	155	233	19	119	85	28	60	21	51	174	155	190	174
ENSG00000162885	46	19	183	129	140	87	454	625	43	273	108	110	98	65	173	287	161	183	313
ENSG00000126698	566	267	819	455	1297	704	1689	2619	292	1455	1302	817	1507	885	860	1354	1224	1743	1909
ENSG00000130770	160	80	244	136	310	160	362	661	67	459	204	101	171	107	136	438	340	504	503
ENSG00000270605	0	0	8	5	12	6	6	13	1	7	1	2	1	3	5	3	10	5	0
ENSG00000130766	276	164	545	441	709	440	600	1350	95	917	322	287	317	250	518	450	321	688	659
ENSG00000130772	88	37	171	82	192	107	233	362	40	167	73	57	176	92	134	213	133	95	267
ENSG00000085491	48	13	193	111	106	72	311	773	79	368	155	110	132	84	215	420	231	379	516
ENSG00000290999	3	1	19	6	29	20	8	14	0	16	29	20	10	8	21	11	14	10	10
ENSG00000273136	585	445	256	146	212	124	214	165	44	124	185	114	126	85	213	192	219	159	142
ENSG00000219481	17	7	68	43	59	36	98	266	45	120	81	51	45	23	104	109	51	71	97
ENSG00000292993	16	7	51	48	22	7	45	88	7	46	32	10	11	10	12	47	20	24	44
ENSG00000232780	0	0	7	11	2	2	4	5	0	4	2	4	11	4	3	6	4	1	1
ENSG00000269737	3	1	7	4	1	0	10	10	1	5	3	3	1	1	11	3	0	3	1
ENSG00000293187	2	2	48	26	0	3	36	37	2	14	31	11	10	0	30	7	51	3	1
ENSG00000293188	2	2	88	74	27	10	207	369	36	148	65	56	5	12	64	38	78	7	18
ENSG00000293271	165	78	379	210	195	120	42	106	25	144	66	69	298	203	139	113	101	96	58
ENSG00000180867	25	11	148	66	136	93	163	259	18	98	118	82	69	36	60	152	135	107	126
ENSG00000293279	1	0	5	1	4	4	5	16	1	6	2	1	3	8	0	12	8	14	9
ENSG00000293331	0	0	6	6	2	0	75	12	1	178	8	9	1	1	1	16	10249	236	113
ENSG00000293477	41	34	23	14	35	13	65	113	18	51	37	20	24	24	23	56	52	48	46
ENSG00000293506	9	1	9	2	11	7	5	19	0	5	7	3	8	4	1	7	6	2	3
ENSG00000143409	49	22	92	43	103	85	292	619	41	239	96	54	96	83	93	228	132	263	244
ENSG00000122223	0	0	0	0	0	1	5	12	1	9	3	1	9	5	2	48	6	14	15
ENSG00000179914	7	0	2	0	3	1	17	37	3	23	13	7	17	10	0	4	15	6	9
ENSG00000213080	12	10	38	22	40	13	30	76	9	47	30	16	45	29	27	84	27	60	68
ENSG00000158769	229	104	782	432	826	437	887	1608	136	562	757	375	324	180	399	756	599	716	1164
ENSG00000058799	249	127	389	200	632	324	1449	2379	308	1303	681	423	612	379	386	935	973	1594	1435
ENSG00000211452	0	0	5	4	3	2	6	5	2	8	1	9	2	4	3	3	4	0	3
ENSG00000081870	111	42	220	112	302	130	553	856	143	360	466	296	304	190	194	436	433	441	490
ENSG00000116212	184	86	474	291	681	376	1620	3030	393	1317	686	489	452	261	513	1018	780	1233	1495
ENSG00000219102	0	0	2	2	10	3	4	2	1	1	18	2	3	4	3	0	0	5	3
ENSG00000116209	311	165	2396	1520	2235	1228	2581	5839	638	3287	2802	1715	2613	1628	2183	2222	2231	3760	4125
ENSG00000186056	4	2	15	6	6	5	19	35	3	14	8	2	9	2	4	4	12	10	16
ENSG00000162511	34	22	8	14	38	36	191	649	128	259	102	69	398	267	77	887	367	841	870
ENSG00000162512	894	463	2811	2093	1676	1153	887	3180	268	2150	1482	1050	1016	857	1174	1185	589	1893	2653
ENSG00000134644	217	91	827	448	578	316	1176	3120	234	1406	707	432	451	280	729	1414	874	1001	1624
ENSG00000215900	1	0	1	0	0	0	32	251	11	76	0	0	0	0	1	27	24	33	53
ENSG00000084628	1335	839	6910	5632	2870	2179	6695	4925	235	2529	2673	2011	329	277	1312	3263	808	1374	2903
ENSG00000060688	108	49	314	198	460	294	842	1356	165	728	387	246	391	245	364	697	456	541	914
ENSG00000229447	8	6	5	4	2	0	7	7	1	2	2	0	6	4	0	15	4	4	0
ENSG00000121766	737	376	648	335	741	518	2563	2357	264	1086	673	392	490	280	351	1485	1041	845	1202
ENSG00000121769	313	216	983	583	234	161	93	136	21	73	91	65	618	417	92	92	124	56	85
ENSG00000168528	103	50	56	40	75	44	32	88	6	31	28	18	86	59	17	27	29	48	62
ENSG00000291132	24	9	30	13	25	15	41	57	11	28	10	12	14	7	14	25	25	32	9
ENSG00000293478	38	18	177	148	188	86	214	370	36	174	136	69	139	81	179	153	122	160	141
ENSG00000117643	1	2	7	6	19	7	10	117	11	21	12	9	18	15	16	24	25	20	46
ENSG00000175087	0	0	26	11	19	9	32	62	10	21	12	3	23	9	40	41	18	20	18
ENSG00000236782	7	6	5	4	15	4	5	10	0	23	12	6	2	2	3	6	4	16	25
ENSG00000142675	23	9	21	18	41	22	14	35	5	39	33	20	10	12	12	25	11	58	12
ENSG00000293494	11	3	1	1	5	3	0	2	3	9	1	0	5	3	4	5	5	7	5
ENSG00000227232	149	95	144	134	215	156	27	48	13	45	69	74	67	73	65	39	23	17	51
ENSG00000156097	0	0	34	13	7	4	1	39	0	6	5	6	5	1	4	4	3	2	9
ENSG00000143258	81	43	273	159	266	148	572	979	118	518	188	137	139	105	217	432	287	335	360
ENSG00000268869	4	3	40	35	2	3	0	1	0	0	0	2	2	10	1	0	0	0	0
ENSG00000075945	162	73	586	295	767	388	604	1543	178	936	799	413	712	435	792	738	589	907	1104
ENSG00000234741	178	101	192	85	402	213	733	1336	174	742	432	279	296	187	326	993	614	764	828
ENSG00000135870	38	11	121	88	115	82	161	187	24	136	136	76	103	55	162	192	160	271	202
ENSG00000279457	137	47	76	93	124	96	75	127	18	71	65	50	110	45	127	128	41	47	65
ENSG00000135837	106	69	473	263	241	133	317	827	83	392	252	131	249	124	476	423	361	330	347
ENSG00000135835	12	2	36	24	43	22	56	143	9	96	36	43	26	20	29	29	24	14	43
ENSG00000160710	1215	650	3004	1701	3170	1787	3113	6224	653	4106	2288	1492	2287	1522	2689	4016	2520	4765	4303
ENSG00000134262	53	10	84	42	89	53	179	309	34	132	86	60	59	34	63	247	187	150	156
ENSG00000134371	105	64	392	251	321	170	471	796	84	462	273	189	299	180	388	383	265	374	560
ENSG00000143842	2	2	36	27	13	14	141	266	34	130	53	26	24	12	20	48	44	105	87
ENSG00000143845	79	42	66	54	104	72	164	292	76	406	54	43	71	63	102	213	94	306	235
ENSG00000143839	0	0	0	0	0	0	11	734	40	17	2	2	12	7	0	10	35	7	83
ENSG00000143850	7	1	11	7	17	0	26	29	7	18	7	11	5	3	13	9	14	13	13
ENSG00000288934	2	0	14	9	9	0	43	18	4	24	10	8	8	7	3	15	14	22	25
ENSG00000169641	238	123	563	310	584	288	451	1349	121	737	500	334	417	332	633	617	478	673	934
ENSG00000236810	4	3	0	3	6	2	19	28	5	18	9	4	4	1	1	4	9	7	19
ENSG00000011009	421	259	708	448	945	656	804	1828	118	1255	831	635	851	544	594	782	373	1020	1136
ENSG00000291217	0	0	9	10	0	0	6	19	2	3	10	5	4	3	5	2	4	2	0
ENSG00000143702	31	30	168	82	128	67	101	287	34	146	166	87	155	82	337	224	102	107	180
ENSG00000260063	3	1	1	3	3	4	10	10	3	15	5	3	9	2	1	17	8	8	15
ENSG00000117713	890	470	2005	1333	1693	1047	1125	2886	305	1923	1412	937	1090	767	1658	1681	943	1566	1741
ENSG00000289554	5	4	11	6	6	0	1	9	1	8	6	4	8	3	9	6	3	6	6
ENSG00000160789	2080	1438	5355	4302	5456	3959	8052	18717	1874	18294	14770	12335	6237	5139	3669	5666	6773	20192	14491
ENSG00000132781	0	0	1	0	1	0	10	17	4	10	1	0	6	0	3	7	5	9	3
ENSG00000169174	26	6	587	436	133	107	219	370	8	16	21	17	62	41	33	46	40	11	48
ENSG00000143337	107	39	503	271	292	166	386	880	119	381	293	123	331	173	390	367	209	250	480
ENSG00000116745	10	4	1	4	15	3	0	2	0	1	3	2	11	0	12	6	1	3	4
ENSG00000024526	1	2	2	3	6	1	1	6	1	24	0	2	6	2	25	41	17	5	4
ENSG00000198626	836	422	1178	693	456	260	19	116	7	53	155	106	687	431	937	48	16	26	47
ENSG00000143252	192	97	340	181	373	194	1347	2212	242	1328	490	282	429	280	393	868	700	924	1450
ENSG00000213088	0	0	1	0	1	0	0	71	4	3	1	2	2	1	0	1	1	0	4
ENSG00000116521	257	138	822	565	880	678	1377	2716	274	1391	934	745	861	647	601	1097	577	1141	1445
ENSG00000187554	16	19	106	44	170	95	244	412	31	139	68	47	79	35	120	62	140	55	91
ENSG00000198793	455	212	1008	562	874	543	1053	2290	240	1481	971	631	584	385	812	1175	895	1096	1568
ENSG00000163344	533	332	674	472	971	733	3869	6765	544	2697	757	590	717	531	605	2128	1923	1963	2444
ENSG00000230849	1	0	3	0	1	0	12	3	5	2	7	3	0	0	6	7	5	3	8
ENSG00000117586	17	7	66	32	81	54	21	56	14	81	26	7	66	40	70	188	61	39	46
ENSG00000203739	27	14	31	20	12	1	28	73	4	25	20	12	19	8	11	24	13	19	11
ENSG00000117592	1882	859	3563	1847	3566	1995	14891	19393	1939	9819	6783	3948	3074	1908	2023	10465	7447	9900	12925
ENSG00000076321	37	14	102	79	85	58	182	436	56	158	99	54	109	60	126	207	89	118	189
ENSG00000162496	178	104	279	179	232	191	163	266	11	145	213	178	160	110	89	134	125	118	153
ENSG00000179178	0	4	8	7	12	5	3	6	0	6	1	3	4	2	5	19	5	6	11
ENSG00000066056	0	0	0	0	0	2	1	288	9	7	1	0	0	0	0	0	10	5	33
ENSG00000163374	410	205	731	461	993	512	1274	2161	214	1114	813	549	620	440	569	1020	986	1022	1164
ENSG00000213366	129	66	326	200	276	160	565	1187	141	607	384	237	238	155	257	407	461	559	258
ENSG00000121481	75	34	210	112	206	117	167	381	42	163	191	107	177	81	221	238	134	194	292
ENSG00000121486	25	22	147	94	139	67	155	324	37	114	88	57	92	65	178	177	107	92	166
ENSG00000169213	202	110	126	61	245	152	115	183	18	171	106	63	233	135	80	195	117	187	192
ENSG00000117862	13	11	62	45	92	57	100	237	16	211	72	51	92	54	121	75	18	97	149
ENSG00000198841	30	10	71	38	94	57	104	202	41	173	78	37	58	36	33	194	177	194	223
ENSG00000117222	128	69	323	189	229	114	240	512	67	218	282	165	167	113	192	256	203	231	409
ENSG00000226235	5	5	10	7	17	13	1	21	7	36	11	9	21	14	12	102	14	23	23
ENSG00000069275	3734	1645	1948	990	2900	1421	1693	2603	295	1801	1819	969	2454	1411	2042	2751	2082	2934	3414
ENSG00000117280	27	15	132	58	119	83	332	747	67	333	169	91	75	61	101	277	260	305	425
ENSG00000133065	849	453	4151	2678	1033	608	980	2130	257	1376	1028	654	1481	950	592	1041	701	939	1494
ENSG00000291215	1	1	43	29	9	2	50	81	5	74	57	73	28	20	25	68	90	36	27
ENSG00000228794	81	64	247	142	216	133	131	409	27	215	372	248	148	108	166	148	186	243	202
ENSG00000272438	14	8	6	5	6	0	0	293	0	0	286	203	0	0	2	1	0	4	0
ENSG00000223764	6	8	15	16	17	11	2	6	0	5	11	5	8	4	11	8	2	10	2
ENSG00000291156	7	2	24	16	25	17	2	27	1	47	8	3	9	13	1	4	6	25	10
ENSG00000285812	14	3	6	0	7	1	0	1	1	3	3	2	0	0	1	7	5	4	2
ENSG00000230337	1	0	7	5	3	8	29	34	4	13	7	6	4	2	4	22	11	7	1
ENSG00000290842	4	4	11	7	10	5	14	34	6	12	10	4	15	4	10	9	22	5	3
ENSG00000291072	32	17	91	43	37	21	69	239	38	50	57	47	25	16	62	142	67	133	41
ENSG00000133059	280	134	330	233	515	289	457	1156	73	496	354	202	324	193	346	618	527	609	765
ENSG00000133069	12	10	40	25	58	43	39	79	14	72	33	24	25	38	33	71	51	67	67
ENSG00000281406	0	1	5	9	10	3	0	6	1	6	7	2	7	5	5	4	6	4	14
ENSG00000158711	53	23	212	113	132	73	220	389	35	227	196	84	126	83	213	234	241	299	294
ENSG00000158715	1	0	21	26	15	4	27	91	7	52	68	58	19	27	7	30	20	51	37
ENSG00000117118	265	160	514	299	757	375	1387	2560	313	1626	1045	648	881	554	584	966	884	1459	1624
ENSG00000224536	14	9	10	5	5	2	8	18	2	6	4	2	9	3	2	4	15	3	13
ENSG00000293257	13	1	8	0	6	3	7	10	0	4	7	1	9	2	3	5	6	3	9
ENSG00000157191	290	182	413	305	542	390	1124	2065	251	1038	465	301	525	335	410	922	681	1125	1300
ENSG00000293296	2	2	9	2	14	10	7	4	2	8	10	2	2	1	0	15	25	17	11
ENSG00000275131	38	25	180	115	165	101	171	334	40	193	222	137	163	87	203	161	83	83	132
ENSG00000162398	7	8	70	35	31	16	53	29	7	19	44	31	20	11	27	63	36	42	11
ENSG00000116133	31923	16008	225605	139179	164747	97833	319175	588983	54371	295865	232594	152188	78998	53631	53637	244436	146596	324188	402007
ENSG00000287724	0	0	4	4	0	0	14	11	0	3	6	3	2	0	3	2	4	2	0
ENSG00000233203	14	9	55	39	23	21	30	103	7	76	88	50	26	16	21	66	42	80	86
ENSG00000224259	13	6	2	0	2	0	0	0	0	3	1	0	3	2	1	17	14	0	1
ENSG00000143315	288	123	223	113	300	165	180	348	34	177	173	98	181	122	204	236	178	253	293
ENSG00000162729	132	70	813	646	664	476	658	1255	135	894	397	349	429	348	311	486	256	647	758
ENSG00000132681	1	0	5	2	1	2	5	31	7	11	16	8	0	0	0	17	14	20	22
ENSG00000143318	8	7	14	7	7	2	19	26	9	14	40	19	5	1	8	21	37	26	8
ENSG00000227741	2	1	3	1	6	1	8	8	0	6	6	2	6	2	2	3	8	8	0
ENSG00000162734	775	408	1514	854	1426	897	2398	5405	639	3255	1927	1214	1206	786	1111	3016	1752	4087	4773
ENSG00000228606	16	6	6	4	2	0	18	25	3	16	9	8	10	5	10	11	12	6	4
ENSG00000173218	13	6	80	53	107	52	160	398	41	190	84	48	100	63	115	175	93	146	260
ENSG00000177551	9	8	5	6	26	32	0	3	0	0	2	2	18	8	14	0	0	1	1
ENSG00000163393	0	0	12	4	8	7	21	74	2	16	17	5	9	2	12	17	15	7	13
ENSG00000290683	0	0	26	6	2	1	13	39	4	17	16	6	13	17	21	10	15	1	0
ENSG00000188295	14	14	27	17	32	16	21	63	12	14	17	4	6	2	18	48	27	22	33
ENSG00000162711	0	0	4	1	6	5	25	167	11	30	14	5	27	36	7	42	76	103	75
ENSG00000132694	251	149	870	591	715	474	1134	2957	308	1612	971	738	559	471	529	1081	837	1224	1597
ENSG00000234807	0	0	2	0	6	2	13	26	5	17	0	2	2	3	5	7	6	5	10
ENSG00000232453	6	1	5	0	0	5	10	33	4	18	6	1	5	3	3	16	12	10	12
ENSG00000235501	97	78	251	162	233	146	334	480	55	372	193	107	212	195	126	253	262	248	356
ENSG00000172339	48	27	115	45	100	80	272	577	61	328	168	110	151	76	83	236	209	312	422
ENSG00000224699	1	2	11	2	10	4	33	34	4	17	11	3	6	8	3	16	10	14	5
ENSG00000226419	97	69	45	15	47	15	25	75	10	41	44	35	49	16	20	90	62	71	35
ENSG00000155380	121	50	1513	739	804	376	1593	2277	243	1490	975	523	857	514	889	2221	819	1069	1784
ENSG00000238198	29	12	1	1	8	0	0	6	0	4	1	0	9	1	1	7	3	6	3
ENSG00000198799	68	35	174	105	109	59	164	303	33	178	149	85	109	69	140	220	140	160	143
ENSG00000274020	3	1	19	14	34	14	17	37	1	19	23	24	19	18	11	25	23	14	15
ENSG00000236427	10	3	11	6	6	8	38	51	1	20	10	9	17	5	8	10	17	17	11
ENSG00000143631	9	2	49	26	12	7	43	103	5	41	34	14	10	9	29	14	17	15	33
ENSG00000143507	4	0	22	15	11	7	33	82	4	25	56	20	17	4	3	21	28	23	38
ENSG00000115705	0	0	30	21	13	8	5	19	0	10	7	7	2	3	8	5	2	3	4
ENSG00000171853	407	279	1267	948	1059	794	2150	3666	299	1583	1492	1178	695	646	770	1204	938	1127	1537
ENSG00000182551	1022	490	1291	746	1746	1039	3613	6419	683	3256	1225	721	1278	776	991	2191	2006	2650	2877
ENSG00000231482	6	1	6	2	7	5	11	11	2	22	4	3	4	4	5	16	3	10	17
ENSG00000225234	2	2	27	14	28	6	44	56	2	15	7	3	16	7	17	18	5	26	11
ENSG00000223884	75	63	27	17	67	23	3	8	0	5	14	8	19	13	12	11	6	17	4
ENSG00000171865	78	28	199	98	250	130	238	439	53	288	175	71	101	86	168	273	238	301	333
ENSG00000287126	15	6	38	29	48	33	65	76	9	58	42	10	13	9	23	29	26	24	75
ENSG00000271868	0	2	3	0	5	2	7	5	1	4	0	0	3	0	3	8	2	3	4
ENSG00000151353	82	36	219	111	213	101	430	756	89	495	183	151	171	110	134	379	262	359	400
ENSG00000171863	6824	3632	6388	3758	11044	6511	22799	31859	4311	17485	10983	7300	9245	6341	5823	18702	14674	19839	22316
ENSG00000163029	503	200	1192	574	1878	938	1391	3724	361	3097	1981	1003	1431	775	1351	1602	1219	2554	2679
ENSG00000231948	32	21	73	40	41	31	27	32	2	41	22	23	5	18	8	31	7	29	32
ENSG00000162981	13	1	89	85	80	55	375	756	50	392	299	208	42	24	51	386	136	164	235
ENSG00000151693	25	14	40	39	57	44	11	113	12	77	40	50	61	41	100	70	24	47	80
ENSG00000227210	0	0	0	1	0	0	9	21	1	6	2	4	0	0	0	9	5	10	10
[truncated: 17,316 more rows]
