# Supplementary material for: Unravelling the molecular landscape of polycystic ovary syndrome (PCOS) and role of inflammation through transcriptomics analysis of human ovarian granulosa cells
Source: Genomics Inform. 2025 Aug 11;23:18. doi: 10.1186/s44342-025-00051-6 (PMC12337442; doi:10.1186/s44342-025-00051-6)
Supplement: Supplementary file 1 — Supplementary Material 1: Supplementary information. Supplementary Table S1. Gene IDs. Supplementary Table S2. Feature count after filtering. Supplementary Table S3. Initial count after filtering. Supplementary Table S4. DEGs detected. Supplementary Table S5. All GO. [file 44342_2025_51_MOESM1_ESM.zip › Supplementary Table-S3.xlsx]

## Sheet: Initial DEG 
Ensamble gene id	baseMean	log2FoldChange	lfcSE	stat	pvalue	padj
ENSG00000131697	174.798	-0.752297	0.220149	-3.41722	0.000632651	0.0240276
ENSG00000169403	74.4588	1.96877	0.541775	3.63393	0.000279135	0.0154055
ENSG00000142627	146.617	1.23798	0.353127	3.50576	0.000455313	0.0201396
ENSG00000142632	145.207	-0.57814	0.173166	-3.33864	0.000841887	0.0285678
ENSG00000028137	190.204	1.59834	0.408211	3.91548	9.0226e-05	0.00749204
ENSG00000117859	1055.84	0.358517	0.108011	3.31926	0.000902579	0.0296335
ENSG00000142949	1017.22	-0.747531	0.234505	-3.1877	0.00143408	0.0386968
ENSG00000183508	20.796	1.374	0.391293	3.51144	0.000445683	0.0198579
ENSG00000116824	12.7211	2.41372	0.727375	3.3184	0.000905334	0.0296391
ENSG00000143621	1325.76	0.520783	0.118197	4.40605	1.05272e-05	0.00204587
ENSG00000198771	25.3629	1.90639	0.607471	3.13823	0.00169969	0.0425925
ENSG00000092978	132.399	0.564021	0.139375	4.04679	5.19249e-05	0.00518447
ENSG00000026751	6.43544	2.7774	0.747011	3.71802	0.000200791	0.0121459
ENSG00000238061	11.5731	-3.77616	0.840874	-4.49075	7.0973e-06	0.00155526
ENSG00000176444	593.286	-0.566205	0.121899	-4.64486	3.40302e-06	0.000971348
ENSG00000182004	216.068	0.497389	0.140347	3.54399	0.000394121	0.0187489
ENSG00000162366	7.52517	4.11028	0.916581	4.48436	7.31324e-06	0.00156461
ENSG00000204859	295.256	-0.548739	0.152132	-3.60698	0.000309781	0.0162152
ENSG00000117115	19.8062	2.87946	0.707247	4.07136	4.67391e-05	0.00505224
ENSG00000225217	14.5946	1.96164	0.62213	3.1531	0.00161545	0.0413899
ENSG00000179403	143.764	-2.05447	0.538755	-3.81336	0.000137091	0.00930997
ENSG00000228594	990.053	-1.33353	0.436757	-3.05325	0.00226375	0.0491727
ENSG00000162894	19.2879	1.8643	0.487705	3.82261	0.000132048	0.0090902
ENSG00000117385	1309.93	-0.356209	0.105872	-3.36451	0.000766783	0.0269736
ENSG00000183615	26.4581	-1.87196	0.61152	-3.06116	0.00220481	0.0484377
ENSG00000162817	455.614	-1.05799	0.310272	-3.40989	0.000649902	0.0243787
ENSG00000158773	455.749	-0.422321	0.123044	-3.43228	0.000598523	0.0233629
ENSG00000186517	77.2353	1.89984	0.535248	3.54945	0.00038603	0.0186068
ENSG00000159592	471.455	0.370792	0.111502	3.32542	0.000882854	0.0292197
ENSG00000163131	141.568	1.45866	0.423831	3.44161	0.000578256	0.0229979
ENSG00000137955	226.49	0.45919	0.148283	3.09671	0.00195681	0.0457
ENSG00000131591	228.491	-0.921186	0.278604	-3.30643	0.000944927	0.0301936
ENSG00000163563	125.118	2.42	0.555422	4.35704	1.31834e-05	0.00222176
ENSG00000162722	22.7106	2.67292	0.502629	5.31787	1.04986e-07	9.1328e-05
ENSG00000197622	1022.31	0.490246	0.153323	3.19748	0.00138635	0.0380267
ENSG00000143479	54.6484	1.07169	0.331091	3.23686	0.00120854	0.034933
ENSG00000266094	45.6528	1.86096	0.60158	3.09346	0.00197839	0.0459532
ENSG00000116863	498.72	-0.514569	0.139544	-3.68749	0.000226474	0.0132603
ENSG00000185483	172.003	1.0164	0.280133	3.62827	0.00028533	0.0155561
ENSG00000196189	45.6039	1.18295	0.291134	4.06324	4.83966e-05	0.00510636
ENSG00000221978	1949.21	-0.797249	0.192528	-4.14096	3.45855e-05	0.00421205
ENSG00000187961	165.395	-1.06766	0.237455	-4.49626	6.91606e-06	0.00155526
ENSG00000154451	26.7403	2.05548	0.639368	3.21486	0.00130508	0.0366789
ENSG00000116489	1016.05	0.614303	0.174742	3.51549	0.000438942	0.0198342
ENSG00000155363	690.833	-0.400988	0.106113	-3.77887	0.000157545	0.00999315
ENSG00000197780	192.489	0.673423	0.133406	5.0479	4.46683e-07	0.000263226
ENSG00000009307	3485.36	0.24309	0.078732	3.08756	0.00201807	0.0463961
ENSG00000040487	138.63	-0.562206	0.156753	-3.58657	0.00033506	0.0170024
ENSG00000168159	2190.21	-0.512674	0.155319	-3.30079	0.000964126	0.0305245
ENSG00000041988	173.705	-0.659249	0.204756	-3.21968	0.00128336	0.0363478
ENSG00000163565	1223.87	0.898878	0.206406	4.3549	1.3313e-05	0.00222176
ENSG00000180667	41.8545	0.838066	0.2484	3.37386	0.000741214	0.0265749
ENSG00000177181	7.05115	-2.89843	0.922501	-3.14192	0.00167842	0.0422916
ENSG00000142794	21.5943	-1.22099	0.373007	-3.27338	0.0010627	0.0321413
ENSG00000076864	65.3916	-1.17507	0.192729	-6.09701	1.0807e-09	3.29038e-06
ENSG00000160753	255.589	-0.639687	0.175013	-3.65509	0.000257094	0.0146359
ENSG00000081237	71.9045	2.54205	0.632647	4.01812	5.86636e-05	0.00555268
ENSG00000172380	1286.95	0.51262	0.158025	3.24393	0.00117893	0.0342941
ENSG00000162572	124.952	-1.31658	0.275189	-4.78428	1.71599e-06	0.000666972
ENSG00000142765	16.4658	1.50121	0.451811	3.32264	0.000891688	0.0293959
ENSG00000160712	140.304	1.26445	0.295585	4.27778	1.88767e-05	0.00283569
ENSG00000268043	126.367	-1.32313	0.394965	-3.35	0.000808129	0.0277292
ENSG00000162747	112.312	2.98499	0.66803	4.46834	7.88275e-06	0.00164928
ENSG00000163545	15.548	1.61164	0.499636	3.22562	0.00125698	0.035909
ENSG00000198468	15.7115	-1.37594	0.316174	-4.35184	1.34999e-05	0.00222176
ENSG00000143554	81.4902	-0.816895	0.190381	-4.29085	1.77989e-05	0.00275551
ENSG00000225972	1001.28	3.11498	0.986821	3.15658	0.00159629	0.0410141
ENSG00000097033	972.958	0.429302	0.125224	3.42828	0.000607427	0.0235398
ENSG00000143549	3950.57	0.503773	0.112785	4.46666	7.94486e-06	0.00164928
ENSG00000020633	43.8176	2.51568	0.824118	3.05257	0.00226892	0.0492264
ENSG00000134686	2676.42	-0.619383	0.136062	-4.55221	5.30842e-06	0.00125941
ENSG00000159023	113.382	0.689152	0.157245	4.38266	1.17242e-05	0.00213423
ENSG00000224870	168.179	-0.586156	0.159053	-3.68529	0.000228442	0.0133329
ENSG00000117152	293.677	1.39745	0.367139	3.80631	0.000141053	0.00945516
ENSG00000290854	17.6522	-1.48496	0.435958	-3.4062	0.000658732	0.0245218
ENSG00000183520	283.671	0.546986	0.126962	4.30825	1.64548e-05	0.00259135
ENSG00000117480	65.4264	-1.29419	0.240981	-5.3705	7.85173e-08	7.17177e-05
ENSG00000116752	203.413	0.456337	0.118274	3.8583	0.000114179	0.00865485
ENSG00000119535	489.53	2.01907	0.53972	3.74096	0.000183319	0.0112002
ENSG00000169174	103.512	-2.34791	0.588169	-3.9919	6.55466e-05	0.00592775
ENSG00000152127	1218.72	-1.09715	0.268668	-4.08365	4.43344e-05	0.00493842
ENSG00000144119	5.01576	-3.89425	1.0612	-3.66967	0.000242866	0.0139958
ENSG00000136732	204.613	1.34049	0.401423	3.33935	0.000839734	0.0285666
ENSG00000115165	19.3101	2.14795	0.648237	3.31352	0.000921301	0.0297808
ENSG00000115233	444.397	0.48923	0.143326	3.41341	0.000641546	0.0241645
ENSG00000168918	44.2285	1.79585	0.579504	3.09894	0.00194212	0.0456203
ENSG00000005448	362.796	-0.662807	0.131211	-5.05145	4.3847e-07	0.000263226
ENSG00000138363	624.878	0.661844	0.207584	3.18831	0.00143105	0.0386721
ENSG00000144485	492.417	-1.14399	0.332163	-3.44407	0.00057303	0.0229979
ENSG00000142330	349.024	-0.595244	0.191841	-3.1028	0.00191698	0.0455388
ENSG00000163516	299.888	-0.674235	0.189572	-3.55662	0.000375659	0.0183026
ENSG00000054356	1515.76	-1.14075	0.367042	-3.10795	0.00188388	0.0452249
ENSG00000079263	6.14218	2.06659	0.597899	3.45642	0.000547404	0.0223214
ENSG00000134324	585.979	-0.936443	0.272012	-3.44266	0.000576022	0.0229979
ENSG00000079785	658.7	0.490045	0.138873	3.52872	0.000417572	0.0192748
ENSG00000260077	53.9398	-1.03579	0.333813	-3.1029	0.00191631	0.0455388
ENSG00000124006	5618.74	-1.00963	0.268198	-3.76451	0.000166876	0.01044
ENSG00000144589	748.224	-0.508276	0.157117	-3.23501	0.00121639	0.0351041
ENSG00000114923	1579.29	-0.834646	0.255099	-3.27186	0.00106844	0.0322084
ENSG00000267919	16.285	-1.69604	0.485537	-3.49312	0.000477406	0.0208145
ENSG00000114978	735.707	0.433603	0.115632	3.74985	0.000176943	0.0108835
ENSG00000114982	510.449	-0.4392	0.121242	-3.62251	0.000291758	0.0157687
ENSG00000115318	39.1971	-1.17162	0.353633	-3.31309	0.000922703	0.0297808
ENSG00000119013	339.488	0.536126	0.163518	3.2787	0.00104287	0.0319213
ENSG00000115232	13.5571	1.40205	0.306631	4.57242	4.82113e-06	0.0011743
ENSG00000211592	535.873	-1.66971	0.520565	-3.20749	0.00133899	0.0373444
ENSG00000059728	131.749	0.977663	0.256777	3.80744	0.000140411	0.00945516
ENSG00000128709	19.8338	-3.72935	0.723601	-5.15388	2.55149e-07	0.000172632
ENSG00000135924	1252.89	-0.842742	0.233301	-3.61224	0.00030356	0.0162152
ENSG00000138381	65.3648	0.657998	0.16731	3.93281	8.39575e-05	0.00720063
ENSG00000055044	370.024	0.479595	0.152447	3.14598	0.00165529	0.0419985
ENSG00000138100	40.1995	-1.18522	0.262979	-4.5069	6.57801e-06	0.0015211
ENSG00000163794	23.5642	-1.9363	0.562891	-3.43993	0.00058187	0.0229979
ENSG00000115761	226.076	0.344334	0.108626	3.1699	0.0015249	0.0400164
ENSG00000163249	104.372	0.701086	0.216891	3.23244	0.00122737	0.0353097
ENSG00000115484	1257.54	0.412254	0.11054	3.72945	0.000191896	0.0116464
ENSG00000114993	160.946	-0.494089	0.133711	-3.69519	0.000219723	0.012948
ENSG00000180871	73.6446	2.26371	0.689839	3.2815	0.00103255	0.0319102
ENSG00000091106	3.22738	2.36324	0.721702	3.27454	0.00105834	0.0320626
ENSG00000143933	2589.42	0.706949	0.207181	3.41223	0.000644335	0.0242196
ENSG00000196504	552.968	0.560653	0.111937	5.00864	5.48171e-07	0.000274824
ENSG00000169764	7646.07	0.7761	0.236208	3.28566	0.00101743	0.0316634
ENSG00000157985	226.441	-0.820768	0.258552	-3.17448	0.00150103	0.0396383
ENSG00000172116	5.77419	3.75282	1.05988	3.5408	0.000398919	0.0187821
ENSG00000153563	10.1142	2.28099	0.635287	3.59049	0.000330052	0.016846
ENSG00000153234	177.57	0.575059	0.137943	4.16882	3.06183e-05	0.00386177
ENSG00000225889	6.33201	1.64873	0.498218	3.30925	0.000935459	0.0300862
ENSG00000272913	24.0985	-1.39927	0.440802	-3.17437	0.00150162	0.0396383
ENSG00000213639	641.3	0.472387	0.14468	3.26504	0.00109449	0.032527
ENSG00000130508	2309.28	-0.953509	0.306056	-3.11547	0.00183651	0.0447669
ENSG00000079308	1909.75	-0.883655	0.238409	-3.70647	0.000210167	0.012506
ENSG00000153823	107.986	-1.94249	0.517136	-3.75624	0.000172483	0.0106811
ENSG00000153253	69.4348	1.6262	0.518708	3.1351	0.00171793	0.0428733
ENSG00000065802	289.969	-0.358147	0.106524	-3.36213	0.000773437	0.0270156
ENSG00000116117	99.3584	-1.56417	0.478986	-3.26559	0.00109238	0.032527
ENSG00000205221	12.7012	3.56206	0.753908	4.7248	2.30346e-06	0.00075142
ENSG00000144579	1265.43	-0.461877	0.1132	-4.0802	4.49974e-05	0.0049783
ENSG00000135631	1103.86	-0.573843	0.181109	-3.1685	0.00153226	0.0401021
ENSG00000163013	91.8981	-0.61815	0.199528	-3.09807	0.00194788	0.0456203
ENSG00000018280	135.035	1.88769	0.465196	4.05784	4.95294e-05	0.00510636
ENSG00000135637	111.143	-0.964811	0.294095	-3.28061	0.00103584	0.0319102
ENSG00000232788	33.2399	-1.25873	0.389897	-3.22837	0.00124499	0.0356645
ENSG00000091317	544.487	0.477764	0.153743	3.10755	0.00188643	0.0452249
ENSG00000114378	11.6857	-0.911792	0.282343	-3.22937	0.00124061	0.0356344
ENSG00000036054	305.81	0.738286	0.189781	3.89021	0.000100158	0.00796834
ENSG00000170017	316.49	0.927772	0.254643	3.64342	0.000269042	0.0150763
ENSG00000114520	365.356	0.419608	0.110893	3.78389	0.000154393	0.00989833
ENSG00000163421	13.633	3.30878	1.00835	3.28137	0.00103303	0.0319102
ENSG00000163637	310.759	-1.15667	0.375723	-3.07852	0.00208033	0.0469179
ENSG00000175792	523.061	0.48258	0.151237	3.19088	0.00141839	0.0385011
ENSG00000163655	300.81	0.368436	0.0872903	4.22082	2.43418e-05	0.00322228
ENSG00000127252	16.5038	-1.30646	0.394094	-3.31511	0.000916075	0.0297533
ENSG00000163958	42.6504	-1.24623	0.347789	-3.58329	0.000339295	0.0171222
ENSG00000163755	487.263	-1.27185	0.414844	-3.06584	0.00217058	0.0479469
ENSG00000114859	125.222	-1.02232	0.329883	-3.09903	0.00194157	0.0456203
ENSG00000177383	273.637	-0.493662	0.153782	-3.21014	0.00132671	0.0371153
ENSG00000173540	263.925	-0.567237	0.168513	-3.36613	0.000762302	0.0269357
ENSG00000196549	9.14026	2.71637	0.783259	3.46804	0.000524272	0.0218164
ENSG00000131370	551.486	-1.60622	0.319788	-5.02278	5.09293e-07	0.000274824
ENSG00000144597	501.506	0.61246	0.174003	3.51983	0.000431825	0.0196722
ENSG00000114268	679.138	-1.81262	0.504995	-3.58938	0.000331463	0.0168667
ENSG00000225697	486.57	-0.920035	0.156663	-5.87271	4.28737e-09	7.83216e-06
ENSG00000213672	459.272	-0.424069	0.127492	-3.32623	0.000880283	0.0292197
ENSG00000168386	263.13	1.41904	0.236323	6.00467	1.91723e-09	4.37799e-06
ENSG00000004399	1973.25	-0.974973	0.257346	-3.78857	0.000151517	0.00985028
ENSG00000088727	40.0911	0.888601	0.2706	3.28382	0.00102409	0.0318164
ENSG00000144895	543.691	0.469806	0.119917	3.91778	8.93699e-05	0.00747556
ENSG00000180353	139.43	2.03555	0.606647	3.35541	0.000792482	0.0274187
ENSG00000113805	32.0944	1.5437	0.369511	4.17769	2.94491e-05	0.00377331
ENSG00000173531	162.636	-0.997923	0.175907	-5.67303	1.40296e-08	1.99553e-05
ENSG00000174173	160.456	0.597757	0.195627	3.0556	0.00224611	0.0489058
ENSG00000133657	313.093	0.758909	0.206298	3.6787	0.000234423	0.013595
ENSG00000289507	6.49899	1.58282	0.506235	3.12665	0.00176809	0.043648
ENSG00000168329	9.57999	2.35477	0.697732	3.37489	0.000738454	0.0265553
ENSG00000131386	215.086	-1.44739	0.472892	-3.06073	0.00220802	0.0484377
ENSG00000114416	988.151	0.470755	0.0985179	4.77837	1.76724e-06	0.000672582
ENSG00000241163	4.35551	1.85119	0.574201	3.22393	0.00126443	0.0359791
ENSG00000290937	9.92001	2.58463	0.810407	3.1893	0.00142616	0.0386279
ENSG00000114573	350.79	0.501416	0.112472	4.45815	8.26716e-06	0.0016969
ENSG00000168268	1076.85	-0.793092	0.21709	-3.65329	0.000258905	0.014643
ENSG00000291224	15.1285	-2.41984	0.710452	-3.40606	0.000659087	0.0245218
ENSG00000163378	51.54	0.716207	0.220168	3.25301	0.00114189	0.0335912
ENSG00000174500	6.59445	2.46428	0.698381	3.52856	0.000417824	0.0192748
ENSG00000206560	375.817	1.04184	0.237699	4.383	1.17055e-05	0.00213423
ENSG00000001617	25.9884	-3.4458	0.652422	-5.28155	1.28097e-07	0.000106367
ENSG00000080819	187.525	-0.56702	0.184811	-3.06811	0.00215415	0.0479469
ENSG00000088543	96.5145	-0.847189	0.195338	-4.33705	1.4441e-05	0.00231411
ENSG00000138663	349.333	0.383301	0.122472	3.1297	0.00174984	0.0434913
ENSG00000138674	2206.03	0.349121	0.105298	3.31554	0.000914648	0.0297533
ENSG00000164129	17.7027	-2.3151	0.574733	-4.02813	5.62225e-05	0.00534934
ENSG00000168564	166.455	0.787043	0.188908	4.16627	3.09625e-05	0.00387413
ENSG00000132465	3.5449	3.42817	0.826757	4.14653	3.37557e-05	0.00413859
ENSG00000109814	910.933	1.06574	0.251488	4.23772	2.25802e-05	0.00305552
ENSG00000185049	567.947	-0.635911	0.189703	-3.35214	0.000801902	0.0275879
ENSG00000138795	6.03739	3.19745	0.752728	4.24781	2.15873e-05	0.00305296
ENSG00000173083	244.296	1.15361	0.359998	3.20448	0.00135307	0.0375082
ENSG00000286242	21.4815	-2.80543	0.904414	-3.10193	0.00192261	0.0455757
ENSG00000081041	43.9416	1.30324	0.397681	3.2771	0.00104878	0.0319852
ENSG00000181381	150.51	0.602618	0.140895	4.27706	1.89377e-05	0.00283569
ENSG00000163736	4.56755	3.84543	1.10677	3.47446	0.000511892	0.0215964
ENSG00000159788	279.131	-0.760763	0.24001	-3.16971	0.00152589	0.0400164
ENSG00000174125	7.86961	2.18026	0.537611	4.05546	5.0035e-05	0.00510636
ENSG00000239247	6.69411	-5.60789	1.56929	-3.57353	0.000352201	0.0175302
ENSG00000178343	52.4084	-2.11277	0.558902	-3.78022	0.000156693	0.00997846
ENSG00000186352	71.162	-0.839426	0.260298	-3.22486	0.00126034	0.0359187
ENSG00000207497	5.20539	-2.61108	0.831293	-3.14098	0.00168382	0.0423692
ENSG00000185619	755.09	-0.471908	0.147428	-3.20094	0.0013698	0.037743
ENSG00000164163	279.308	0.455533	0.140313	3.24654	0.00116817	0.0340352
ENSG00000170006	13.5964	2.7098	0.549914	4.92768	8.32117e-07	0.000380028
ENSG00000159692	1536.97	-0.546881	0.157119	-3.48069	0.00050013	0.0214015
ENSG00000151247	175.981	0.595385	0.166483	3.57625	0.000348556	0.0174065
ENSG00000197894	818.427	0.309601	0.101629	3.0464	0.00231603	0.0499519
ENSG00000145555	1520.94	-0.463851	0.152005	-3.05156	0.00227655	0.0493334
ENSG00000169271	185.245	1.50469	0.366187	4.10907	3.97259e-05	0.00462237
ENSG00000070193	35.8679	-1.60581	0.495669	-3.23968	0.00119663	0.0346434
ENSG00000170571	8.11134	1.90383	0.52796	3.60601	0.000310941	0.0162294
ENSG00000164300	99.8429	0.729768	0.217616	3.35347	0.000798037	0.0275587
ENSG00000155846	12.652	1.19887	0.391108	3.06531	0.00217447	0.0479749
ENSG00000183258	1764.56	-0.62169	0.184857	-3.36309	0.000770759	0.0269736
ENSG00000171368	14.1776	1.60393	0.515279	3.11275	0.00185355	0.0449914
ENSG00000164338	73.1053	0.428766	0.140093	3.06057	0.00220913	0.0484377
ENSG00000074317	12.0006	-3.24032	0.959946	-3.37553	0.000736741	0.0265459
ENSG00000113083	30.7592	-1.65889	0.469592	-3.53261	0.000411471	0.0191729
ENSG00000145907	845.325	0.437151	0.137377	3.18212	0.00146202	0.0390702
ENSG00000125347	185.702	0.921775	0.280069	3.29124	0.000997466	0.0312016
ENSG00000146063	425.806	-0.450146	0.13656	-3.29633	0.000979561	0.0307468
ENSG00000160867	31.4908	-1.2369	0.352021	-3.51372	0.00044188	0.0198342
ENSG00000067248	206.407	0.466885	0.134739	3.46511	0.000530012	0.0218613
ENSG00000175857	3.23122	2.46477	0.715571	3.44448	0.00057216	0.0229979
ENSG00000134516	46.2235	1.93876	0.612816	3.16369	0.00155783	0.0404815
ENSG00000122203	1872.64	-0.903099	0.290881	-3.1047	0.0019047	0.0453652
ENSG00000027847	526.248	-0.526271	0.160658	-3.27573	0.0010539	0.0320342
ENSG00000145911	79.1263	-3.21226	0.752014	-4.27154	1.94126e-05	0.00288316
ENSG00000285420	67.4864	-1.43636	0.436804	-3.28835	0.00100776	0.0314158
ENSG00000198624	5366.23	-0.984566	0.224834	-4.37907	1.19185e-05	0.00213458
ENSG00000113460	145.079	0.546208	0.126351	4.32292	1.53976e-05	0.00244595
ENSG00000145703	22.4054	1.69333	0.546395	3.0991	0.00194107	0.0456203
ENSG00000146067	715.89	-1.00602	0.308133	-3.2649	0.00109503	0.032527
ENSG00000198677	572.276	0.513566	0.154431	3.32553	0.000882494	0.0292197
ENSG00000184347	17.85	-2.21158	0.698607	-3.1657	0.00154709	0.0404325
ENSG00000133706	1249.81	0.416115	0.121375	3.42836	0.000607247	0.0235398
ENSG00000157510	10.8427	-2.39774	0.627477	-3.82124	0.000132783	0.0090902
ENSG00000164284	37.3642	0.665148	0.208925	3.18367	0.00145422	0.039045
ENSG00000145860	2239.18	-1.50551	0.477413	-3.15348	0.00161337	0.0413899
ENSG00000134480	112.112	0.583106	0.178196	3.27228	0.00106683	0.0322084
ENSG00000204677	70.1183	-2.63068	0.6512	-4.03975	5.35091e-05	0.0052554
ENSG00000112183	4.00069	1.98317	0.59692	3.32234	0.000892661	0.0293959
ENSG00000112339	337.523	0.356308	0.109596	3.25111	0.00114954	0.0337616
ENSG00000111962	168.92	0.697917	0.209294	3.33462	0.000854149	0.0287889
ENSG00000111913	62.7854	2.35845	0.595022	3.96364	7.38159e-05	0.00654597
ENSG00000111837	11.2548	1.41714	0.411732	3.44191	0.00057763	0.0229979
ENSG00000197498	304.061	0.529111	0.160072	3.30547	0.000948184	0.0301936
ENSG00000204540	5.8534	2.20161	0.652806	3.37253	0.000744818	0.0265749
ENSG00000112343	351.607	0.54056	0.163454	3.30712	0.000942615	0.0301936
ENSG00000227507	34.3646	2.67381	0.610018	4.38316	1.16968e-05	0.00213423
ENSG00000204472	82.773	2.23721	0.587829	3.80588	0.0001413	0.00945516
ENSG00000137218	60.3599	-0.87272	0.214464	-4.06931	4.71519e-05	0.00506688
ENSG00000223542	8.87596	-3.05218	0.962973	-3.16954	0.00152679	0.0400164
ENSG00000249853	3.73732	2.6319	0.77816	3.38222	0.000719034	0.0261324
ENSG00000179344	122.227	-2.87127	0.640504	-4.48284	7.36568e-06	0.00156461
ENSG00000204305	167.104	-1.46081	0.363856	-4.01481	5.94944e-05	0.00557822
ENSG00000092820	6887.43	0.586469	0.189509	3.09467	0.00197029	0.0458727
ENSG00000198663	1676.58	-0.43763	0.138872	-3.15133	0.00162529	0.0415255
ENSG00000137193	579.916	0.777061	0.252756	3.07435	0.00210959	0.0474022
ENSG00000204498	257.065	-0.775392	0.23459	-3.30531	0.000948715	0.0301936
ENSG00000146192	12.2032	1.76339	0.569044	3.09886	0.00194264	0.0456203
ENSG00000013375	455.186	0.408146	0.131221	3.11036	0.00186857	0.0450792
ENSG00000196126	515.792	-2.68999	0.617578	-4.35571	1.32637e-05	0.00222176
ENSG00000289190	4.7821	-2.88038	0.837367	-3.43981	0.000582122	0.0229979
ENSG00000220154	7.35325	-4.38034	1.36693	-3.2045	0.00135296	0.0375082
ENSG00000290474	9.42232	-4.25294	1.0646	-3.99487	6.4731e-05	0.00588312
ENSG00000161904	740.655	-0.430371	0.125138	-3.43918	0.000583485	0.0229979
ENSG00000137221	356.735	-0.334105	0.106092	-3.1492	0.00163717	0.0416543
ENSG00000124749	80.6914	1.33151	0.434111	3.06722	0.0021606	0.0479469
ENSG00000161911	6.35324	2.84426	0.846376	3.36052	0.000777961	0.0270701
ENSG00000071242	444.275	-0.864055	0.220417	-3.92009	8.85172e-05	0.00747556
ENSG00000273230	19.7018	-0.981003	0.31554	-3.10897	0.00187741	0.0451865
ENSG00000146592	61.3974	1.23765	0.366488	3.37706	0.000732651	0.0264507
ENSG00000146731	1393.51	0.418415	0.123019	3.40121	0.000670885	0.0247091
ENSG00000164543	208.21	0.600666	0.121692	4.93596	7.97584e-07	0.000373597
ENSG00000214194	147.633	0.392805	0.123364	3.18413	0.00145192	0.039045
ENSG00000170265	471.756	-0.416976	0.134534	-3.0994	0.0019391	0.0456203
ENSG00000006652	40.6212	0.857901	0.243111	3.52885	0.00041737	0.0192748
ENSG00000213199	245.291	-1.0807	0.280965	-3.84638	0.000119874	0.00884476
ENSG00000106105	913.896	0.400191	0.119227	3.35654	0.00078923	0.027358
ENSG00000257335	17.8846	3.11575	0.71592	4.3521	1.34841e-05	0.00222176
ENSG00000106404	212.9	-0.91628	0.238138	-3.84769	0.000119237	0.00884476
ENSG00000135245	769.55	-1.06976	0.313398	-3.41343	0.000641508	0.0241645
ENSG00000160993	90.4713	-0.760966	0.220341	-3.45359	0.000553179	0.0224566
ENSG00000105974	258.261	0.763082	0.229471	3.3254	0.000882926	0.0292197
ENSG00000122565	1077.9	0.510936	0.165351	3.09001	0.00200151	0.0461356
ENSG00000122678	134.86	-0.463998	0.145755	-3.18341	0.00145553	0.039045
ENSG00000106330	451.16	-0.491989	0.146279	-3.36337	0.000769974	0.0269736
ENSG00000106327	58.0305	-2.13204	0.617055	-3.45519	0.000549908	0.0223735
ENSG00000105835	799.947	0.962672	0.24043	4.00396	6.22914e-05	0.00571828
ENSG00000128563	347.272	-0.606905	0.171115	-3.54677	0.000389981	0.0186697
ENSG00000189143	73.623	-0.838017	0.26428	-3.17095	0.00151942	0.0399952
ENSG00000127954	8.57139	2.21843	0.679466	3.26495	0.00109482	0.032527
ENSG00000221858	8.26207	-4.28225	1.36905	-3.12789	0.00176068	0.043642
ENSG00000165178	24.6499	2.59631	0.67862	3.82586	0.000130315	0.00905397
ENSG00000136273	117.222	0.532409	0.155223	3.42997	0.000603647	0.0235126
ENSG00000158517	31.3624	2.76726	0.58473	4.73255	2.21719e-06	0.000740019
ENSG00000164896	1019.34	-0.594186	0.176633	-3.36396	0.000768339	0.0269736
ENSG00000196453	290.624	-0.75296	0.238193	-3.16113	0.0015716	0.0407234
ENSG00000166924	112.656	-0.996831	0.313501	-3.17967	0.00147442	0.0392635
ENSG00000106245	308.107	0.557966	0.18251	3.05718	0.00223429	0.0487646
ENSG00000122566	5170.87	0.43228	0.118771	3.63961	0.000273051	0.0152076
ENSG00000197362	117.138	-0.951263	0.21748	-4.37402	1.21981e-05	0.00215223
ENSG00000205413	58.7046	0.821177	0.256359	3.20323	0.00135896	0.0376143
ENSG00000009950	208.016	-2.21147	0.536786	-4.11984	3.79141e-05	0.0044975
ENSG00000122545	1584.9	0.354068	0.103066	3.43536	0.000591772	0.0232272
ENSG00000135250	766.673	-0.732281	0.224735	-3.25841	0.00112038	0.0331719
ENSG00000290951	11.1222	-2.35571	0.659602	-3.57142	0.000355057	0.0175302
ENSG00000059377	27.106	1.72951	0.375153	4.61014	4.02398e-06	0.00106536
ENSG00000058404	65.1185	-2.1797	0.63607	-3.42682	0.000610696	0.0235398
ENSG00000133612	656.927	-0.896983	0.206694	-4.33967	1.42697e-05	0.00231411
ENSG00000133619	244.142	-0.726442	0.1772	-4.09957	4.13916e-05	0.00466293
ENSG00000106617	56.9248	0.719858	0.227904	3.15861	0.00158526	0.0408455
ENSG00000146535	2235.01	-0.520094	0.153987	-3.37751	0.000731449	0.0264507
ENSG00000167393	303.736	-0.869618	0.263503	-3.30022	0.000966074	0.0305333
ENSG00000131171	336.104	0.544835	0.176835	3.08104	0.0020628	0.0468115
ENSG00000102178	466.58	-0.612574	0.187451	-3.26791	0.00108345	0.0324468
ENSG00000005302	254.069	0.420361	0.110348	3.80939	0.000139308	0.0094255
ENSG00000147155	1622.84	-1.47309	0.364526	-4.04111	5.31994e-05	0.0052554
ENSG00000158578	48.8299	3.95484	0.709519	5.57398	2.48989e-08	3.03235e-05
ENSG00000156697	239.943	0.436344	0.142377	3.0647	0.00217888	0.0480142
ENSG00000171388	32.0573	-2.84392	0.593846	-4.78899	1.67621e-06	0.000666972
ENSG00000122122	31.3009	1.89632	0.558024	3.39827	0.000678135	0.024767
ENSG00000184205	1154.37	-1.16972	0.315168	-3.71143	0.000206089	0.0123437
ENSG00000223749	700.101	-0.935422	0.281082	-3.32793	0.000874931	0.0291665
ENSG00000171659	91.6884	-1.9811	0.424123	-4.67105	2.99657e-06	0.000882925
ENSG00000101945	128.432	-0.813363	0.255409	-3.18456	0.00144975	0.039045
ENSG00000184368	36.4622	-1.91039	0.561909	-3.39982	0.000674302	0.0247352
ENSG00000147168	17.4811	3.46629	0.575141	6.02685	1.67184e-09	4.36303e-06
ENSG00000101935	473.429	0.701667	0.202032	3.47304	0.000514593	0.0216105
ENSG00000102225	12994.7	-0.761064	0.120495	-6.31613	2.68189e-10	1.6952e-06
ENSG00000102226	3784.51	-0.645741	0.154594	-4.17701	2.9537e-05	0.00377331
ENSG00000071889	1172.15	-0.584315	0.144224	-4.05144	5.09029e-05	0.00516608
ENSG00000015285	77.4275	1.74812	0.456714	3.8276	0.000129399	0.00905397
ENSG00000094631	1005.9	-0.62086	0.131966	-4.7047	2.5424e-06	0.000800767
ENSG00000102125	211.909	-0.579372	0.132487	-4.37304	1.22527e-05	0.00215223
ENSG00000158526	247.247	-0.344786	0.110813	-3.11143	0.00186182	0.044996
ENSG00000203930	18.468	-1.96879	0.557224	-3.53321	0.000410539	0.0191729
ENSG00000270069	24.3664	2.14462	0.666385	3.21829	0.0012896	0.0364598
ENSG00000159167	195.958	-1.57568	0.496153	-3.17579	0.0014943	0.0396383
ENSG00000076641	97.1824	0.73067	0.207987	3.51306	0.00044298	0.0198342
ENSG00000164951	354.227	0.752774	0.208987	3.60201	0.000315766	0.0164341
ENSG00000185015	16.3368	1.31646	0.287853	4.57337	4.79936e-06	0.0011743
ENSG00000137575	819.047	0.389275	0.119434	3.25933	0.00111676	0.0331185
ENSG00000042832	27.9488	-1.43419	0.415532	-3.45146	0.000557572	0.0225848
ENSG00000180155	255.673	-0.869907	0.269468	-3.22824	0.00124556	0.0356645
ENSG00000260428	38.3547	-2.9034	0.770436	-3.76852	0.00016422	0.0103092
ENSG00000173137	103.612	-0.758164	0.194516	-3.89769	9.71149e-05	0.00781539
ENSG00000071894	1140.25	-0.610781	0.189833	-3.21746	0.0012933	0.0364598
ENSG00000179698	32.0166	-1.40025	0.349256	-4.00924	6.09136e-05	0.00562005
ENSG00000165071	10.4482	2.1713	0.696337	3.11818	0.00181975	0.0444427
ENSG00000158815	5.5701	-2.2911	0.651836	-3.51485	0.000440009	0.0198342
ENSG00000158863	682.486	-0.455632	0.098941	-4.60509	4.12288e-06	0.00107596
ENSG00000164919	467.975	0.685944	0.156105	4.39411	1.11228e-05	0.00213423
ENSG00000284606	28.3575	-2.42206	0.783132	-3.09278	0.00198291	0.0459668
ENSG00000180190	258.115	-0.509019	0.15396	-3.30617	0.000945804	0.0301936
ENSG00000179886	178.682	-0.733697	0.239122	-3.06829	0.00215285	0.0479469
ENSG00000179832	456.056	-0.803304	0.189225	-4.24523	2.18368e-05	0.00305296
ENSG00000136574	1761.14	-0.536127	0.165801	-3.23355	0.00122261	0.0352281
ENSG00000198169	153.477	-0.738894	0.225607	-3.27514	0.00105611	0.0320481
ENSG00000158856	112.868	1.14859	0.351624	3.26653	0.00108876	0.032527
ENSG00000186918	714.971	-1.11058	0.330028	-3.36512	0.000765115	0.0269736
ENSG00000153310	310.791	0.460354	0.136647	3.36894	0.000754591	0.0267667
ENSG00000250571	108.197	-0.944653	0.261637	-3.61055	0.000305549	0.0162152
ENSG00000164934	229.227	0.480451	0.104567	4.59469	4.33387e-06	0.00111509
ENSG00000255052	42.1174	-1.2799	0.399912	-3.20045	0.00137214	0.0377503
ENSG00000158106	222.371	-0.860514	0.272128	-3.16216	0.00156604	0.0406368
ENSG00000181790	17.9498	-1.42744	0.468548	-3.04652	0.00231504	0.0499519
ENSG00000130222	1063.85	-0.992489	0.319347	-3.10787	0.00188442	0.0452249
ENSG00000136937	297.133	0.399087	0.124917	3.19481	0.00139921	0.0380607
ENSG00000167157	17.8577	-2.56869	0.54272	-4.733	2.21229e-06	0.000740019
ENSG00000070610	1639.57	-0.300692	0.0698453	-4.30512	1.66897e-05	0.00260587
ENSG00000107185	492.128	-0.429112	0.131887	-3.25364	0.00113938	0.0335712
ENSG00000165724	233.958	-0.781544	0.163259	-4.78714	1.69179e-06	0.000666972
ENSG00000056558	93.1986	-0.539467	0.168475	-3.20207	0.00136444	0.0377089
ENSG00000188986	1034.87	-0.519941	0.156913	-3.31356	0.000921163	0.0297808
ENSG00000119326	1325.14	0.696299	0.169121	4.11716	3.83569e-05	0.00452067
ENSG00000130720	98.2958	-0.936792	0.273713	-3.42253	0.000620412	0.0237604
ENSG00000213213	35.7393	-1.36442	0.398268	-3.42589	0.000612792	0.0235398
ENSG00000273066	55.1733	-1.83963	0.429228	-4.2859	1.82e-05	0.00279393
ENSG00000228544	18.7489	-1.42113	0.370681	-3.83384	0.000126156	0.00905397
ENSG00000196642	3582.1	-1.32561	0.38912	-3.40668	0.000657583	0.0245218
ENSG00000177943	359.459	-1.55786	0.419151	-3.7167	0.000201839	0.012169
ENSG00000130717	361.707	-0.539359	0.155704	-3.464	0.000532216	0.0218976
ENSG00000148297	499.616	-0.552315	0.146111	-3.7801	0.000156767	0.00997846
ENSG00000160326	272.007	-1.21613	0.308129	-3.94682	7.91969e-05	0.00695562
ENSG00000187764	82.1904	0.947431	0.246005	3.85126	0.000117511	0.00880225
ENSG00000204136	3.58084	3.47535	1.04609	3.32221	0.000893076	0.0293959
ENSG00000160360	1846.69	-1.04228	0.284641	-3.66173	0.000250521	0.0143465
ENSG00000107147	59.5289	-1.91358	0.543985	-3.5177	0.000435304	0.0197814
ENSG00000080608	292.354	0.517329	0.163882	3.15672	0.00159557	0.0410141
ENSG00000136813	983.815	0.369547	0.0894796	4.12996	3.62822e-05	0.00436055
ENSG00000148343	327.351	-0.662311	0.105013	-6.30694	2.84599e-10	1.6952e-06
ENSG00000148386	40.7684	-1.5318	0.398349	-3.84537	0.000120372	0.00884476
ENSG00000196422	244.055	-0.720984	0.229853	-3.13672	0.00170851	0.0426963
ENSG00000158169	130.4	-0.422819	0.104939	-4.0292	5.5966e-05	0.00534934
ENSG00000136878	357.931	-0.604412	0.127099	-4.75544	1.98015e-06	0.000723468
ENSG00000136869	26.3128	1.7295	0.558439	3.09702	0.00195475	0.0457
ENSG00000225756	63.6007	-1.86157	0.585042	-3.18195	0.00146289	0.0390702
ENSG00000095383	77.5796	-0.679531	0.197005	-3.44931	0.000562022	0.0227147
ENSG00000213221	18.3197	-1.74088	0.409814	-4.24798	2.15704e-05	0.00305296
ENSG00000260193	8.99309	-2.24071	0.719365	-3.11485	0.00184037	0.0447669
ENSG00000176978	4429.37	-0.849936	0.227593	-3.73446	0.000188121	0.0114553
ENSG00000106993	108.434	0.445637	0.143172	3.11259	0.00185453	0.0449914
ENSG00000235106	296.503	-0.442143	0.11537	-3.83238	0.000126907	0.00905397
ENSG00000169925	1712.35	-1.43748	0.378292	-3.79992	0.000144741	0.0095802
ENSG00000135048	154.824	0.887037	0.247865	3.57872	0.000345287	0.0173288
ENSG00000174672	29.4101	-2.12204	0.659534	-3.21749	0.00129319	0.0364598
ENSG00000254526	5.88799	-4.13036	1.27128	-3.24897	0.00115823	0.0337996
ENSG00000244734	17851.2	4.61658	0.911033	5.06741	4.03267e-07	0.00025403
ENSG00000223609	4.4809	3.58804	0.842365	4.25948	2.04902e-05	0.00299304
ENSG00000196565	6.08867	4.88962	1.36141	3.59159	0.000328661	0.016846
ENSG00000130592	156.485	1.5979	0.510772	3.12839	0.00175767	0.0436264
ENSG00000172638	1836.41	-0.651683	0.168142	-3.87579	0.000106281	0.00826186
ENSG00000175592	1054.34	1.24679	0.338747	3.68059	0.000232692	0.0135376
ENSG00000099849	295.651	-1.68946	0.417486	-4.04674	5.19355e-05	0.00518447
ENSG00000162227	162.92	-0.97055	0.249296	-3.89316	9.89456e-05	0.0079278
ENSG00000175463	31.9322	1.88963	0.567796	3.32801	0.00087469	0.0291665
ENSG00000149743	325.551	-0.638778	0.190701	-3.34963	0.000809184	0.0277292
ENSG00000248746	6.00647	-4.7221	1.23428	-3.8258	0.000130348	0.00905397
ENSG00000173511	802.356	-0.908098	0.222665	-4.07831	4.53646e-05	0.0049783
ENSG00000172732	692.365	-0.319094	0.0967751	-3.29728	0.000976276	0.0306964
ENSG00000172543	21.119	1.78202	0.557568	3.19606	0.00139319	0.0380607
ENSG00000166483	171.348	1.29091	0.37211	3.46917	0.000522069	0.0217892
ENSG00000149260	246.643	-0.535758	0.151642	-3.53305	0.000410797	0.0191729
ENSG00000204950	17.5897	-2.46929	0.702802	-3.51349	0.000442267	0.0198342
ENSG00000149016	73.5011	-0.701951	0.204362	-3.43484	0.0005929	0.0232272
ENSG00000261594	8.62351	-2.33223	0.760482	-3.06678	0.0021638	0.0479469
ENSG00000165458	1549.86	-0.390996	0.102152	-3.82758	0.000129407	0.00905397
ENSG00000026508	251.888	0.867059	0.213615	4.05898	4.92875e-05	0.00510636
ENSG00000172893	4542.26	-1.14913	0.314482	-3.65404	0.000258151	0.014643
ENSG00000204397	28.0982	1.49752	0.476172	3.14491	0.00166139	0.0420946
ENSG00000188997	177.84	-0.549951	0.158657	-3.46629	0.000527697	0.0218613
ENSG00000167286	8.72483	2.61018	0.843829	3.09326	0.0019797	0.0459532
ENSG00000254607	33.0363	-1.79975	0.400913	-4.48913	7.15138e-06	0.00155526
ENSG00000173825	17.3254	-1.16562	0.349389	-3.33617	0.0008494	0.0287349
ENSG00000154146	43.5242	2.75214	0.660212	4.16857	3.06523e-05	0.00386177
ENSG00000213713	10.5333	0.986283	0.286706	3.44005	0.000581603	0.0229979
ENSG00000135387	1490.99	0.453056	0.14474	3.13013	0.00174727	0.0434865
ENSG00000051009	997.463	-0.471684	0.0985523	-4.78613	1.70031e-06	0.000666972
ENSG00000110148	4015.88	-0.610469	0.196502	-3.10668	0.00189198	0.0452985
ENSG00000236304	4.7082	2.76815	0.746616	3.7076	0.000209231	0.012491
ENSG00000166961	28.2135	-3.51438	0.616192	-5.70339	1.17448e-08	1.9505e-05
ENSG00000110514	682.324	-0.6084	0.174453	-3.48747	0.000487613	0.0211304
ENSG00000175216	879.207	0.474639	0.106594	4.45277	8.47703e-06	0.00172065
ENSG00000150687	2426	1.03114	0.264206	3.90279	9.50915e-05	0.00772058
ENSG00000247095	352.842	-1.13133	0.237239	-4.76876	1.85364e-06	0.000691066
ENSG00000066336	123.56	2.10046	0.521347	4.02891	5.60349e-05	0.00534934
ENSG00000293352	5.15259	-3.17515	0.952164	-3.33467	0.000854001	0.0287889
ENSG00000149100	948.837	0.487167	0.127595	3.81808	0.000134496	0.00916783
ENSG00000137642	86.9382	2.04188	0.522589	3.90724	9.33569e-05	0.00764773
ENSG00000150051	4.83284	1.90869	0.622025	3.06852	0.00215124	0.0479469
ENSG00000287613	19.6059	-3.82385	0.952758	-4.01345	5.98371e-05	0.00557822
ENSG00000183055	19.7217	-3.31061	0.86312	-3.83563	0.000125242	0.00905397
ENSG00000165476	247.03	0.544397	0.158307	3.43887	0.000584138	0.0229979
ENSG00000155629	22.7922	1.85239	0.544192	3.40393	0.000664227	0.0246128
ENSG00000077420	33.9892	2.04525	0.634776	3.222	0.001273	0.0361667
ENSG00000189319	989.132	-1.1056	0.199637	-5.53806	3.05839e-08	3.49192e-05
ENSG00000148824	154.788	-0.782523	0.216684	-3.61135	0.00030461	0.0162152
ENSG00000035403	4169.62	0.804032	0.213916	3.75864	0.000170842	0.0106154
ENSG00000196372	219.768	-0.484671	0.124668	-3.88771	0.000101196	0.00796834
ENSG00000057608	1996.87	0.350884	0.113917	3.08018	0.00206875	0.0468882
ENSG00000166197	1195.76	0.383383	0.116107	3.30197	0.000960068	0.0304488
ENSG00000150347	870.288	1.00917	0.316446	3.18907	0.0014273	0.0386279
ENSG00000119922	20.213	1.68101	0.492406	3.41388	0.000640447	0.0241645
ENSG00000180644	45.7641	1.98041	0.465	4.25896	2.05384e-05	0.00299304
ENSG00000183049	203.492	-1.30538	0.37866	-3.44737	0.000566066	0.0228276
ENSG00000171988	383.91	0.975138	0.230696	4.22694	2.36886e-05	0.00318194
ENSG00000151640	177.993	-2.92611	0.8609	-3.3989	0.000676579	0.024767
ENSG00000165632	660.621	-2.15263	0.613841	-3.50683	0.000453484	0.0201074
ENSG00000120549	20.5724	1.43571	0.452165	3.17519	0.0014974	0.0396383
ENSG00000119946	15.4456	-2.57572	0.606489	-4.24694	2.1671e-05	0.00305296
ENSG00000108091	2450.4	0.517415	0.145894	3.54652	0.00039035	0.0186697
ENSG00000107485	3.55388	4.17743	0.860585	4.85417	1.2089e-06	0.000525813
ENSG00000119986	3086.46	-0.830247	0.246526	-3.36779	0.000757745	0.0268265
ENSG00000213341	111.896	0.440794	0.143759	3.06619	0.00216803	0.0479469
ENSG00000134463	707.539	-0.46972	0.150953	-3.11169	0.00186021	0.044996
ENSG00000198873	610.655	-1.87433	0.498427	-3.76049	0.000169579	0.0105729
ENSG00000249790	13.2907	3.41045	0.900195	3.78857	0.000151518	0.00985028
ENSG00000134539	7.09184	2.7723	0.65111	4.25781	2.06439e-05	0.00299304
ENSG00000172243	16.0161	2.36468	0.472122	5.00861	5.48253e-07	0.000274824
ENSG00000023734	1400.65	0.437824	0.123477	3.5458	0.000391423	0.0186697
ENSG00000005175	115.828	0.58067	0.125655	4.62116	3.81604e-06	0.00104523
ENSG00000166226	1446.09	0.550341	0.0821228	6.70145	2.06366e-11	3.76989e-07
ENSG00000177889	629.341	0.468925	0.115596	4.05658	4.97956e-05	0.00510636
ENSG00000127314	831.919	0.413283	0.120615	3.42646	0.000611508	0.0235398
ENSG00000111452	203.828	-1.45195	0.460611	-3.15223	0.00162026	0.0414551
ENSG00000090612	177.23	0.402031	0.130251	3.08658	0.0020247	0.0463961
ENSG00000110811	43.9393	-1.90898	0.485156	-3.93477	8.3276e-05	0.00717588
ENSG00000111674	1033.37	-1.19269	0.369782	-3.22539	0.00125803	0.035909
ENSG00000184574	3.67232	3.11802	0.813663	3.83208	0.000127063	0.00905397
ENSG00000110799	185.21	-1.81828	0.521908	-3.48391	0.00049415	0.0212819
ENSG00000025423	14.3494	-1.08974	0.354317	-3.0756	0.0021008	0.0472629
ENSG00000123405	26.4125	3.01942	0.770809	3.91721	8.95792e-05	0.00747556
ENSG00000073060	33094.8	-1.19517	0.361832	-3.30311	0.000956181	0.0303783
ENSG00000111335	44.2538	1.53732	0.498703	3.08263	0.0020518	0.0466948
ENSG00000111540	1400.97	-0.464529	0.133747	-3.47319	0.000514316	0.0216105
ENSG00000121749	318.396	0.409822	0.133589	3.06778	0.00215655	0.0479469
ENSG00000136045	501.134	0.411037	0.11665	3.52369	0.000425575	0.0194847
ENSG00000135144	41.1094	-2.02032	0.584025	-3.45931	0.000541557	0.0222013
ENSG00000076513	439.986	0.5085	0.11884	4.27887	1.87843e-05	0.00283569
ENSG00000132341	3770.3	0.386766	0.113683	3.40215	0.00066859	0.0246744
ENSG00000111344	212.671	-2.4095	0.689209	-3.49604	0.000472219	0.0206376
ENSG00000050405	412.22	0.987667	0.210302	4.69643	2.64745e-06	0.000806062
ENSG00000196935	190.807	0.519277	0.158454	3.27715	0.00104861	0.0319852
ENSG00000198431	2652.27	0.826334	0.202954	4.07154	4.67029e-05	0.00505224
ENSG00000110921	816.131	-1.14726	0.261477	-4.38761	1.14603e-05	0.00213423
ENSG00000180806	48.231	-1.77198	0.574044	-3.08683	0.00202303	0.0463961
ENSG00000135114	23.3365	1.68725	0.496569	3.39783	0.000679235	0.024767
ENSG00000256092	36.9486	-0.769542	0.251456	-3.06035	0.0022108	0.0484377
ENSG00000247774	11.4124	2.83694	0.777361	3.64946	0.000262797	0.0147716
ENSG00000010379	7.63006	-2.99361	0.912841	-3.27944	0.00104013	0.0319213
ENSG00000013573	64.1598	1.03147	0.254053	4.06004	4.90653e-05	0.00510636
ENSG00000139146	108.449	0.628371	0.176011	3.57007	0.000356884	0.0175729
ENSG00000290712	9.06839	-1.20704	0.377047	-3.20131	0.00136805	0.037743
ENSG00000133703	164.816	0.733062	0.168999	4.33768	1.43993e-05	0.00231411
ENSG00000151948	17.9018	2.54918	0.631886	4.03424	5.47796e-05	0.00532294
ENSG00000111696	265.612	0.834954	0.252465	3.30721	0.000942301	0.0301936
ENSG00000102554	127.106	1.37169	0.304577	4.5036	6.68132e-06	0.00152568
ENSG00000133107	39.8726	-1.97691	0.498255	-3.96766	7.25827e-05	0.00646801
ENSG00000136167	218.268	1.87798	0.517571	3.62845	0.000285123	0.0155561
ENSG00000102445	23.2329	1.97102	0.591966	3.32962	0.000869661	0.029097
ENSG00000133106	369.387	0.632471	0.17704	3.57247	0.000353633	0.0175302
ENSG00000139832	3706.99	-0.450694	0.143576	-3.13906	0.00169489	0.0425306
ENSG00000213995	1488.41	-0.60613	0.183805	-3.29767	0.0009749	0.0306964
ENSG00000165487	229.167	0.336153	0.109636	3.06608	0.00216886	0.0479469
ENSG00000132953	116.574	0.502871	0.142588	3.52674	0.000420702	0.01931
ENSG00000132963	930.387	0.555061	0.133591	4.15492	3.25395e-05	0.00401643
ENSG00000236581	9.25913	1.38926	0.444289	3.12692	0.0017665	0.043648
ENSG00000100519	366.392	0.696457	0.185528	3.75392	0.000174094	0.0107444
ENSG00000100647	244.152	0.462408	0.141155	3.27588	0.00105335	0.0320342
ENSG00000188488	367.151	-2.03156	0.563134	-3.6076	0.000309046	0.0162152
ENSG00000169385	10.6892	2.09354	0.68671	3.04865	0.00229869	0.0496953
ENSG00000165801	553.37	-0.688996	0.201347	-3.42194	0.000621764	0.0237623
ENSG00000092201	775.248	0.363515	0.0821223	4.4265	9.57723e-06	0.0019017
ENSG00000100968	822.778	-1.14858	0.242749	-4.73156	2.228e-06	0.000740019
ENSG00000100567	388.73	0.715348	0.197303	3.62563	0.000288261	0.015626
ENSG00000165782	230.366	-0.43388	0.135815	-3.19463	0.00140009	0.0380607
ENSG00000134001	1360.97	0.407796	0.0867806	4.69916	2.61233e-06	0.000806062
ENSG00000156127	10.1769	1.40739	0.460894	3.05361	0.00226108	0.0491727
ENSG00000258701	17.4382	-1.29569	0.405494	-3.19533	0.00139673	0.0380607
ENSG00000139990	663.17	-0.247342	0.0634203	-3.90004	9.61767e-05	0.00777414
ENSG00000197249	343.002	1.60655	0.382433	4.20086	2.65898e-05	0.00349455
ENSG00000211899	74.1041	2.82329	0.721735	3.91181	9.1606e-05	0.0075381
ENSG00000197555	536.047	0.542829	0.16605	3.26906	0.00107904	0.0323971
ENSG00000100644	9466.85	0.495437	0.142377	3.47975	0.000501879	0.0214015
ENSG00000211890	11.1021	2.78541	0.849569	3.27861	0.00104319	0.0319213
ENSG00000071246	1238.37	-1.43005	0.425962	-3.35722	0.00078731	0.0273433
ENSG00000185024	405.875	-0.627914	0.182517	-3.44031	0.000581057	0.0229979
ENSG00000092096	299.522	-0.697981	0.180497	-3.867	0.000110183	0.00849293
ENSG00000182218	82.5211	-0.80034	0.257229	-3.11139	0.00186211	0.044996
ENSG00000179841	33.0403	-1.81701	0.443103	-4.10065	4.11997e-05	0.00466293
ENSG00000119707	3206.63	-1.95304	0.639002	-3.0564	0.00224015	0.0488343
ENSG00000127152	6.92614	2.36941	0.714789	3.31484	0.000916965	0.0297533
ENSG00000214900	156.808	-1.95935	0.4882	-4.0134	5.98495e-05	0.00557822
ENSG00000129460	246.675	0.349952	0.113909	3.07221	0.00212482	0.0476273
ENSG00000278594	7.24838	1.7167	0.504822	3.4006	0.000672385	0.0247145
ENSG00000290292	170.524	-0.540323	0.167768	-3.22066	0.00127896	0.0362795
ENSG00000100503	101.364	0.774532	0.191325	4.04826	5.15994e-05	0.00518447
ENSG00000168350	6.67836	-1.44212	0.465444	-3.09837	0.00194588	0.0456203
ENSG00000166200	441.04	0.525805	0.14634	3.59303	0.000326857	0.0168198
ENSG00000166233	399.173	0.442947	0.129766	3.41343	0.000641496	0.0241645
ENSG00000137841	60.5275	1.97982	0.554332	3.57155	0.000354877	0.0175302
ENSG00000140474	405.685	-0.541038	0.149065	-3.62954	0.000283929	0.0155561
ENSG00000067221	196.525	-0.44332	0.142544	-3.11006	0.00187049	0.0450792
ENSG00000137872	173.213	1.10624	0.333309	3.31896	0.000903541	0.0296335
ENSG00000140199	114.378	0.532229	0.170449	3.12252	0.00179311	0.0440868
ENSG00000138617	65.3456	-0.623626	0.198809	-3.13681	0.00170796	0.0426963
ENSG00000166821	66.549	-0.887948	0.2117	-4.19437	2.73625e-05	0.00357042
ENSG00000086666	316.501	0.355988	0.105346	3.37924	0.000726869	0.0263461
ENSG00000140379	32.8175	1.96694	0.55002	3.57611	0.00034874	0.0174065
ENSG00000182636	1402.3	-0.477001	0.132454	-3.60127	0.000316664	0.0164341
ENSG00000137802	432.355	-0.546265	0.152145	-3.59043	0.000330133	0.016846
ENSG00000140575	2775.61	0.45728	0.14072	3.24959	0.00115573	0.0337996
ENSG00000103653	740.259	-0.512072	0.161119	-3.17822	0.0014818	0.0394026
ENSG00000246922	49.9828	-0.998396	0.286892	-3.48005	0.000501328	0.0214015
ENSG00000140598	240.79	0.437344	0.111964	3.9061	9.3798e-05	0.00764956
ENSG00000140368	30.6927	2.01628	0.622339	3.23984	0.00119595	0.0346434
ENSG00000103569	57.737	2.78365	0.539957	5.15533	2.53191e-07	0.000172632
ENSG00000166947	3.96434	4.47481	0.969523	4.61548	3.92187e-06	0.0010536
ENSG00000197562	594.088	-0.61203	0.177057	-3.45668	0.000546883	0.0223214
ENSG00000168096	229.845	-1.2787	0.386165	-3.31128	0.000928693	0.0299213
ENSG00000187535	288.449	-0.418815	0.116025	-3.6097	0.000306551	0.0162152
ENSG00000103199	88.0384	-0.491008	0.153185	-3.20533	0.00134908	0.0375082
ENSG00000076344	36.2294	-1.36972	0.432842	-3.16447	0.00155366	0.0404815
ENSG00000103089	4.20859	-2.33113	0.697759	-3.34088	0.00083512	0.0284626
ENSG00000103111	538.315	-0.525894	0.157533	-3.33831	0.000842897	0.0285678
ENSG00000135686	629.31	-0.760051	0.192981	-3.93847	8.20012e-05	0.00709952
ENSG00000103248	167.358	-0.538057	0.116259	-4.62807	3.69084e-06	0.0010373
ENSG00000103257	3165.14	-1.14369	0.330635	-3.45908	0.000542028	0.0222013
ENSG00000159618	3.88973	2.78955	0.712906	3.91293	9.11847e-05	0.00753739
ENSG00000102870	499.609	-0.746008	0.213284	-3.49773	0.000469242	0.0206376
ENSG00000103510	602.244	-0.325922	0.0969835	-3.36059	0.000777757	0.0270701
ENSG00000197471	15.7614	3.96596	0.789313	5.02457	5.04549e-07	0.000274824
ENSG00000166822	79.3281	0.500311	0.156588	3.19507	0.00139797	0.0380607
ENSG00000287830	6.60274	-3.32308	0.974749	-3.40916	0.00065163	0.0243934
ENSG00000206177	9.0717	5.68308	1.00214	5.67095	1.42007e-08	1.99553e-05
ENSG00000188536	20.4074	3.92809	0.995848	3.94447	7.99767e-05	0.0069905
ENSG00000086506	7.04232	2.10973	0.682227	3.09242	0.00198532	0.0459668
ENSG00000279649	8.32067	-2.38164	0.757782	-3.1429	0.00167281	0.042282
ENSG00000140961	2223.51	-0.900553	0.238654	-3.77347	0.000160993	0.0101765
ENSG00000140678	150.241	1.61294	0.392286	4.11165	3.92837e-05	0.00460022
ENSG00000169877	4.1815	4.17953	0.985856	4.2395	2.24021e-05	0.00305552
ENSG00000063854	601.908	-0.586432	0.132128	-4.43836	9.06484e-06	0.00181974
ENSG00000153060	11.7258	-2.66387	0.829278	-3.21228	0.00131688	0.0368967
ENSG00000004779	454.424	0.356874	0.112795	3.16392	0.00155659	0.0404815
ENSG00000103245	349.885	-0.564473	0.178686	-3.15902	0.00158303	0.0408455
ENSG00000185324	931.886	-0.739193	0.18029	-4.10002	4.1312e-05	0.00466293
ENSG00000075399	562.822	-0.770663	0.235763	-3.26881	0.00108002	0.0323971
ENSG00000064270	3.98623	-2.08758	0.673022	-3.10179	0.00192352	0.0455757
ENSG00000007392	948.548	-0.987794	0.282503	-3.49658	0.000471264	0.0206376
ENSG00000182885	75.0756	1.99891	0.514147	3.88781	0.000101153	0.00796834
ENSG00000258839	53.1887	-1.41485	0.415507	-3.40512	0.000661339	0.0245556
ENSG00000179044	40.2466	-0.93924	0.281998	-3.33066	0.00086641	0.0290414
ENSG00000102890	44.9045	-1.25829	0.328835	-3.82652	0.00012997	0.00905397
ENSG00000176715	499.763	-0.51907	0.151137	-3.43444	0.000593776	0.0232272
ENSG00000170100	101.252	-0.488639	0.145747	-3.35264	0.00080044	0.0275879
ENSG00000169957	547.007	-0.732831	0.160152	-4.57583	4.74326e-06	0.0011743
ENSG00000005844	46.9196	2.13146	0.689428	3.09163	0.00199058	0.0460303
ENSG00000172382	49.8584	-0.656611	0.215317	-3.04951	0.00229212	0.0496119
ENSG00000103168	620.897	-0.647399	0.166687	-3.88393	0.000102782	0.00805844
ENSG00000008516	65.6926	2.489	0.534451	4.65712	3.20658e-06	0.000929807
ENSG00000102878	58.9977	-1.20159	0.314034	-3.8263	0.000130084	0.00905397
ENSG00000213918	132.549	-0.549839	0.179078	-3.07039	0.0021378	0.0478009
ENSG00000277481	5.14745	1.80072	0.572147	3.1473	0.00164788	0.0418685
ENSG00000174938	248.752	-0.496132	0.15839	-3.13235	0.00173415	0.0432188
ENSG00000185905	16.8283	3.71834	0.793142	4.68811	2.75737e-06	0.000825764
ENSG00000138834	2908.32	-1.01711	0.30508	-3.33391	0.000856333	0.0288094
ENSG00000184730	52.6794	2.09466	0.52687	3.97568	7.0179e-05	0.00628446
ENSG00000167208	13.3784	3.4746	0.619549	5.60828	2.04351e-08	2.66649e-05
ENSG00000103154	2891.68	-0.794293	0.182104	-4.36175	1.29024e-05	0.00222176
ENSG00000103044	22.6553	-1.53436	0.425004	-3.61024	0.000305919	0.0162152
ENSG00000159761	18.0901	-0.860879	0.270644	-3.18085	0.00146844	0.0391613
ENSG00000198156	14.1305	-2.98267	0.770041	-3.87339	0.000107331	0.00830813
ENSG00000179583	26.4928	1.04382	0.32125	3.24924	0.00115712	0.0337996
ENSG00000102901	390.801	-0.773236	0.213958	-3.61396	0.000301556	0.0162152
ENSG00000261884	31.7574	-1.74722	0.544369	-3.20962	0.00132911	0.0371256
ENSG00000167508	4067.74	-1.95043	0.502499	-3.88147	0.000103828	0.00810572
ENSG00000188897	16.3993	2.02977	0.396528	5.11886	3.07381e-07	0.000200544
ENSG00000102879	138.782	1.95991	0.61316	3.19641	0.00139148	0.0380607
ENSG00000103313	14.0304	2.33268	0.680618	3.4273	0.000609613	0.0235398
ENSG00000103269	24.8597	-1.60564	0.440859	-3.64208	0.00027044	0.0151083
ENSG00000140983	1167	-0.552342	0.157678	-3.50297	0.000460101	0.0203022
ENSG00000197943	3.45629	2.27007	0.623968	3.63813	0.000274628	0.0152489
ENSG00000167207	11.8284	1.46267	0.426977	3.42563	0.000613365	0.0235398
ENSG00000260630	188.4	-1.42744	0.323212	-4.41642	1.00347e-05	0.00197112
ENSG00000263033	15.6966	-2.12632	0.554923	-3.83174	0.000127241	0.00905397
ENSG00000182685	33.2298	-1.58818	0.364817	-4.35336	1.34064e-05	0.00222176
ENSG00000167967	486.475	-0.796067	0.228796	-3.47937	0.000502586	0.0214015
ENSG00000140939	624.053	-0.922559	0.262049	-3.52056	0.000430639	0.0196673
ENSG00000069329	903.767	0.475055	0.125297	3.79143	0.000149782	0.0098225
ENSG00000166123	1442.79	-0.802584	0.200763	-3.99767	6.39689e-05	0.00584292
ENSG00000127586	212.086	-1.47332	0.454692	-3.24025	0.00119426	0.0346434
ENSG00000196557	793.257	-2.57582	0.679448	-3.79104	0.000150015	0.0098225
ENSG00000007516	41.6858	-1.56195	0.448399	-3.48338	0.000495118	0.0212819
ENSG00000168807	205.671	0.60033	0.177506	3.38202	0.000719542	0.0261324
ENSG00000141258	530.153	-0.833401	0.228302	-3.65043	0.000261803	0.0147612
ENSG00000074370	309.031	-1.87875	0.587241	-3.19928	0.0013777	0.0378464
ENSG00000266179	6.31432	-2.97728	0.965051	-3.08511	0.0020348	0.0464722
ENSG00000276023	300.426	0.859267	0.275404	3.12003	0.00180834	0.0442825
ENSG00000161405	7.99969	3.02352	0.841476	3.59311	0.000326749	0.0168198
ENSG00000108848	4859.76	-2.10178	0.667062	-3.1508	0.00162826	0.0415435
ENSG00000131480	238.918	-0.369282	0.118917	-3.10537	0.00190038	0.0453297
ENSG00000241322	38.3185	-1.81702	0.450995	-4.02892	5.60336e-05	0.00534934
ENSG00000173762	15.5437	2.35249	0.768759	3.06011	0.00221255	0.0484377
ENSG00000141574	39.3681	2.04693	0.514641	3.97739	6.96746e-05	0.00627003
ENSG00000215041	226.973	-0.514561	0.130506	-3.9428	8.0535e-05	0.00700578
ENSG00000108469	283.532	-0.430779	0.118752	-3.62755	0.00028612	0.0155561
ENSG00000173868	52.7353	2.7833	0.788028	3.53198	0.000412466	0.0191729
ENSG00000169660	265.817	-0.702706	0.227426	-3.08983	0.00200271	0.0461356
ENSG00000185924	492.462	-1.61846	0.493047	-3.28258	0.00102863	0.0319033
ENSG00000073861	5.70136	2.43809	0.663465	3.67478	0.000238057	0.0137621
ENSG00000182481	465.426	0.652999	0.135612	4.81518	1.47067e-06	0.000624797
ENSG00000181513	93.3059	-0.586088	0.184655	-3.17397	0.00150368	0.0396383
ENSG00000199753	7.57427	-1.52801	0.469495	-3.25459	0.00113555	0.0335125
ENSG00000182676	12.6404	-2.33068	0.756022	-3.08283	0.00205045	0.0466948
ENSG00000185813	1000.47	-0.903914	0.183904	-4.91515	8.8716e-07	0.000395284
ENSG00000187531	342.271	-0.553092	0.157291	-3.51636	0.000437504	0.0198321
ENSG00000184640	2898.04	-0.650834	0.210317	-3.09454	0.00197121	0.0458727
ENSG00000108953	7763.52	0.375556	0.120325	3.12118	0.00180125	0.0441682
ENSG00000015532	558.335	-0.670774	0.218392	-3.07141	0.00213047	0.0476953
ENSG00000004939	31.5207	4.64491	0.783467	5.92865	3.0543e-09	6.19956e-06
ENSG00000005961	15.8479	1.60928	0.519723	3.09641	0.00195879	0.0457
ENSG00000004975	350.484	-0.558658	0.111605	-5.00569	5.56629e-07	0.000274824
ENSG00000129646	86.4547	-1.07089	0.345656	-3.09814	0.00194739	0.0456203
ENSG00000169733	828.684	-0.585918	0.162363	-3.6087	0.000307737	0.0162152
ENSG00000141506	40.4459	1.83077	0.579298	3.16033	0.00157591	0.0407548
ENSG00000167549	122.957	-0.981545	0.259404	-3.78384	0.000154424	0.00989833
ENSG00000167280	322.002	-0.516265	0.165507	-3.11929	0.00181285	0.0443335
ENSG00000167281	6.47665	-2.60886	0.847412	-3.07862	0.00207965	0.0469179
ENSG00000185862	33.5126	2.16585	0.624346	3.46899	0.000522426	0.0217892
ENSG00000126860	5.22933	2.38577	0.707242	3.37334	0.00074263	0.0265749
ENSG00000267083	9.44429	-3.93883	1.28029	-3.07651	0.00209439	0.0471767
ENSG00000108773	714.046	-0.658741	0.208201	-3.16397	0.00155631	0.0404815
ENSG00000108852	20.258	-2.15816	0.523095	-4.12575	3.69532e-05	0.00441217
ENSG00000108515	51.2785	-1.14911	0.374774	-3.06613	0.0021685	0.0479469
ENSG00000181031	101.343	-0.86267	0.257849	-3.34564	0.000820921	0.028031
ENSG00000136444	362.19	-0.57776	0.107431	-5.37795	7.53374e-08	7.17177e-05
ENSG00000266714	976.382	-1.13379	0.316646	-3.58064	0.000342755	0.0172492
ENSG00000177728	2197.43	-0.906916	0.249968	-3.62812	0.000285487	0.0155561
ENSG00000197170	405.811	0.510067	0.120746	4.22431	2.39671e-05	0.00319585
ENSG00000141696	588.266	-0.570593	0.1413	-4.03816	5.3873e-05	0.00526285
ENSG00000263603	7.09166	-3.16138	0.961064	-3.28946	0.00100379	0.0313458
ENSG00000091536	42.8543	-0.879661	0.260792	-3.37304	0.000743443	0.0265749
ENSG00000271503	73.3846	3.54268	0.917544	3.86105	0.000112901	0.00862959
ENSG00000205045	4.72228	3.84834	0.844995	4.55427	5.25671e-06	0.00125941
ENSG00000132535	293.017	-0.508062	0.132962	-3.8211	0.00013286	0.0090902
ENSG00000141639	205.328	-1.63691	0.508883	-3.21668	0.00129685	0.0365035
ENSG00000166510	7.68711	1.42926	0.467093	3.05991	0.00221401	0.0484377
ENSG00000134265	163.349	0.511933	0.144506	3.54263	0.000396161	0.0187489
ENSG00000266010	508.942	-1.03234	0.164762	-6.26569	3.71184e-10	1.6952e-06
ENSG00000166974	554.83	0.928998	0.17648	5.26403	1.40929e-07	0.000111934
ENSG00000101194	209.76	-0.730341	0.210182	-3.4748	0.000511235	0.0215964
ENSG00000101132	73.7649	0.680159	0.189776	3.58401	0.000338365	0.0171222
ENSG00000020256	140.17	-0.459731	0.101301	-4.53827	5.67175e-06	0.00132835
ENSG00000101096	26.6116	2.94176	0.72815	4.04004	5.34414e-05	0.0052554
ENSG00000101162	10.071	2.30869	0.466473	4.94925	7.44996e-07	0.000358147
ENSG00000101307	15.2997	2.10501	0.455608	4.62021	3.8335e-06	0.00104523
ENSG00000101199	1267.66	-1.07546	0.304441	-3.53257	0.000411534	0.0191729
ENSG00000125901	1082.22	-0.704646	0.22138	-3.18297	0.00145774	0.039047
ENSG00000171864	47.1447	-2.56191	0.475857	-5.38379	7.29348e-08	7.17177e-05
ENSG00000124107	7.79778	3.86558	0.712403	5.42611	5.75942e-08	6.189e-05
ENSG00000101189	277.264	-0.449128	0.119996	-3.74286	0.000181937	0.0111531
ENSG00000088367	411.417	-0.993658	0.263651	-3.76884	0.000164006	0.0103092
ENSG00000101336	72.1429	2.38305	0.608369	3.91711	8.96183e-05	0.00747556
ENSG00000132635	436.288	-0.651713	0.124174	-5.2484	1.53424e-07	0.000116781
ENSG00000125878	7.15905	-3.15545	0.88889	-3.54988	0.000385408	0.0186068
ENSG00000196421	29.1646	-3.43757	0.783982	-4.38476	1.16116e-05	0.00213423
ENSG00000125508	6.07374	-2.28206	0.601746	-3.79239	0.000149204	0.0098225
ENSG00000132670	1223.93	-0.461905	0.12441	-3.71278	0.000204999	0.0123188
ENSG00000124203	3.35456	2.54102	0.824397	3.08227	0.00205427	0.0466948
ENSG00000124256	8.40327	2.15617	0.618425	3.48656	0.00048928	0.0211304
ENSG00000124102	11.01	3.28925	0.852476	3.85847	0.0001141	0.00865485
ENSG00000224397	26.9414	2.03308	0.574066	3.54154	0.000397805	0.0187781
ENSG00000101152	869.349	-0.38549	0.121419	-3.17486	0.00149908	0.0396383
ENSG00000182087	2157.69	-0.676222	0.184652	-3.66215	0.000250107	0.0143465
ENSG00000186529	5.59596	3.82392	0.763417	5.00896	5.47263e-07	0.000274824
ENSG00000011422	644.092	0.832116	0.252334	3.29767	0.000974903	0.0306964
ENSG00000105771	325.793	-0.570754	0.148162	-3.85224	0.00011704	0.00880225
ENSG00000134830	13.954	2.004	0.643301	3.11518	0.00183832	0.0447669
ENSG00000121289	617.132	-0.570611	0.177984	-3.20596	0.00134613	0.0374864
ENSG00000197405	215.243	1.51788	0.437936	3.466	0.000528269	0.0218613
ENSG00000104894	69.5134	2.39398	0.721798	3.31669	0.000910907	0.0297533
ENSG00000204851	67.6315	-1.06336	0.340392	-3.12392	0.00178459	0.0439366
ENSG00000259605	7.63603	-2.93197	0.764444	-3.83543	0.000125344	0.00905397
ENSG00000173581	367.848	-0.786647	0.255432	-3.07968	0.00207226	0.0469049
ENSG00000130810	119.976	-1.09585	0.264996	-4.13534	3.54429e-05	0.00428789
ENSG00000171049	17.2008	3.09556	0.75917	4.07756	4.551e-05	0.0049783
ENSG00000104903	28.6207	1.93671	0.408756	4.73805	2.15788e-06	0.000740019
ENSG00000167772	693.038	-1.51706	0.373796	-4.05854	4.93811e-05	0.00510636
ENSG00000063180	65.2236	-0.736051	0.237029	-3.10532	0.00190073	0.0453297
ENSG00000196361	13.0548	-3.02599	0.870754	-3.47514	0.000510595	0.0215964
ENSG00000167619	9.8393	-1.90139	0.579504	-3.28106	0.00103417	0.0319102
ENSG00000008382	131.8	-0.66639	0.204638	-3.25643	0.00112823	0.0333504
ENSG00000104863	50.1751	-0.748887	0.225879	-3.31544	0.000914999	0.0297533
ENSG00000079435	1033.64	-1.07232	0.293383	-3.655	0.000257178	0.0146359
ENSG00000079385	28.1149	1.0414	0.335293	3.10593	0.0018968	0.0453297
ENSG00000076924	808.731	-0.687128	0.190445	-3.60802	0.000308542	0.0162152
ENSG00000076984	431.766	-0.769778	0.216564	-3.5545	0.000378694	0.0183989
ENSG00000142444	131.139	-0.759258	0.230612	-3.29236	0.000993489	0.0311305
ENSG00000011478	299.888	-0.698885	0.167244	-4.17883	2.9301e-05	0.00377331
ENSG00000126262	32.3351	2.58012	0.819207	3.14953	0.00163531	0.0416543
ENSG00000196684	28.224	1.93547	0.476817	4.05915	4.92527e-05	0.00510636
ENSG00000283632	28.4155	-2.37778	0.770742	-3.08506	0.00203513	0.0464722
ENSG00000125648	910.647	-0.594939	0.167916	-3.54308	0.000395488	0.0187489
ENSG00000104957	699.406	-0.523227	0.146999	-3.5594	0.0003717	0.0182044
ENSG00000131042	91.0893	1.70056	0.541097	3.1428	0.00167341	0.042282
ENSG00000105643	312.049	-0.992006	0.241536	-4.10707	4.00716e-05	0.00463309
ENSG00000105325	807.983	-0.518684	0.153886	-3.37058	0.000750095	0.026711
ENSG00000104936	437.914	-0.703877	0.205903	-3.4185	0.000629678	0.0239645
ENSG00000160111	33.6688	-1.15057	0.326154	-3.52771	0.000419175	0.0192884
ENSG00000105556	233.36	-0.61937	0.167249	-3.70328	0.000212828	0.0126232
ENSG00000099331	2279.01	-0.552416	0.155542	-3.55156	0.000382954	0.0185565
ENSG00000142512	14.8869	2.22	0.652444	3.40259	0.000667496	0.0246744
ENSG00000204577	80.7687	1.66877	0.425412	3.92271	8.75578e-05	0.00743956
ENSG00000187116	69.0537	2.39694	0.691749	3.46505	0.000530137	0.0218613
ENSG00000152467	61.4595	-1.96603	0.628719	-3.12705	0.00176572	0.043648
ENSG00000212123	63.4328	-1.59552	0.511176	-3.12127	0.00180072	0.0441682
ENSG00000180739	6.12347	2.70124	0.859612	3.14239	0.00167575	0.0422826
ENSG00000160460	25.2803	-2.83111	0.617541	-4.58449	4.55087e-06	0.00115466
ENSG00000132017	280.395	-0.494358	0.138998	-3.55658	0.00037571	0.0183026
ENSG00000105642	87.26	-1.03371	0.315151	-3.28003	0.00103795	0.0319213
ENSG00000118160	8.65301	-2.47189	0.706947	-3.49657	0.000471289	0.0206376
ENSG00000104974	9.98082	2.47108	0.711069	3.47517	0.000510535	0.0215964
ENSG00000186431	12.3509	2.34601	0.564373	4.15685	3.2267e-05	0.00400988
ENSG00000249115	175.633	-0.748859	0.197801	-3.78592	0.00015314	0.00989833
ENSG00000268500	9.67596	2.23108	0.63553	3.51058	0.000447137	0.0198742
ENSG00000116014	5.30894	-5.61282	1.59841	-3.51149	0.000445599	0.0198579
ENSG00000197766	17.559	1.53454	0.440116	3.48666	0.000489084	0.0211304
ENSG00000169515	679.753	-0.752285	0.206967	-3.63481	0.000278191	0.0154
ENSG00000105369	16.0803	2.10718	0.670954	3.14057	0.00168617	0.04237
ENSG00000105397	1226.88	-0.517671	0.134452	-3.85022	0.000118013	0.00880225
ENSG00000185453	180.008	-1.24035	0.405542	-3.0585	0.00222447	0.0486083
ENSG00000115257	120.005	-1.07834	0.284931	-3.78456	0.000153979	0.00989833
ENSG00000104946	703.675	-0.547684	0.140872	-3.88783	0.000101146	0.00796834
ENSG00000177380	112.902	-1.6264	0.420902	-3.86407	0.000111512	0.00855921
ENSG00000068903	1017.75	-0.483412	0.13081	-3.69554	0.000219422	0.012948
ENSG00000293115	492.129	-0.496996	0.145289	-3.42073	0.000624531	0.0238182
ENSG00000244482	33.5126	1.82576	0.353134	5.17016	2.33888e-07	0.000170907
ENSG00000127526	727.97	-0.614136	0.199256	-3.08215	0.0020551	0.0466948
ENSG00000211667	7.30028	-3.0133	0.976294	-3.08647	0.00202549	0.0463961
ENSG00000100365	76.025	1.97272	0.613845	3.21371	0.0013103	0.036769
ENSG00000054611	638.748	-0.720175	0.199411	-3.61151	0.00030442	0.0162152
ENSG00000100106	3901.57	-0.486232	0.126458	-3.84499	0.000120558	0.00884476
ENSG00000205593	73.1018	-1.01227	0.274121	-3.6928	0.000221799	0.0130284
ENSG00000178026	76.3131	-1.14465	0.320886	-3.56714	0.000360896	0.0177227
ENSG00000182902	63.0952	-1.59945	0.420792	-3.80105	0.000144085	0.0095802
ENSG00000100416	307.902	-1.03408	0.263278	-3.92774	8.57492e-05	0.00731994
ENSG00000161132	3.17609	-1.91094	0.616237	-3.10098	0.00192879	0.0456203
ENSG00000185252	123.322	-0.601999	0.156358	-3.85014	0.000118051	0.00880225
ENSG00000186998	141.219	-1.01224	0.238498	-4.24422	2.1935e-05	0.00305296
ENSG00000099992	268.998	-0.736511	0.168105	-4.38126	1.17997e-05	0.00213423
ENSG00000099999	275.308	-0.733457	0.119236	-6.15129	7.68557e-10	2.808e-06
ENSG00000100003	2255.93	-0.619554	0.184988	-3.34916	0.000810565	0.0277292
ENSG00000100427	15.5298	2.52421	0.819725	3.07934	0.00207462	0.0469049
ENSG00000184436	311.623	-0.746616	0.157599	-4.73743	2.16448e-06	0.000740019
ENSG00000221963	139.766	0.506419	0.119355	4.24295	2.20599e-05	0.00305296
ENSG00000100368	40.2731	2.69585	0.809257	3.33127	0.000864505	0.0290308
ENSG00000128274	277.854	-1.2719	0.32198	-3.95025	7.8068e-05	0.0068896
ENSG00000100425	390.48	-0.493158	0.160467	-3.07327	0.00211728	0.0475166
ENSG00000099957	23.4209	-1.63072	0.483918	-3.36982	0.000752182	0.0267332
ENSG00000069998	875.708	-0.534495	0.139672	-3.8268	0.000129821	0.00905397
ENSG00000100351	12.0319	2.09968	0.642023	3.27041	0.00107393	0.0323206
ENSG00000235568	54.8789	2.41224	0.56922	4.2378	2.25722e-05	0.00305552
ENSG00000100055	74.1505	2.00808	0.525455	3.82161	0.000132584	0.0090902
ENSG00000100079	6.66709	2.52107	0.535328	4.70939	2.48463e-06	0.000796302
ENSG00000225783	5.24332	1.87663	0.607258	3.09033	0.00199934	0.0461356
ENSG00000235954	97.4251	-0.618548	0.17823	-3.47051	0.000519469	0.0217653
ENSG00000099899	399.228	-0.47075	0.148968	-3.16008	0.00157728	0.0407548
ENSG00000128383	28.0533	2.01022	0.566847	3.54631	0.000390668	0.0186697
ENSG00000198911	4413.08	-0.502123	0.160657	-3.12544	0.00177539	0.043769
ENSG00000205702	25.3762	-1.09078	0.303381	-3.5954	0.000323889	0.0167615
ENSG00000273188	11.8932	-3.18105	0.776173	-4.09838	4.16059e-05	0.00466293
ENSG00000184708	363.223	-0.586555	0.142919	-4.10411	4.05866e-05	0.00466293
ENSG00000157557	207.533	0.934875	0.233084	4.0109	6.04881e-05	0.00560912
ENSG00000155307	18.0128	2.36744	0.622999	3.80007	0.000144655	0.0095802
ENSG00000141956	893.399	-1.3948	0.343319	-4.06269	4.85096e-05	0.00510636
ENSG00000184441	52.6407	-1.1575	0.301618	-3.83764	0.000124223	0.00905397
ENSG00000183486	84.0359	1.51708	0.435074	3.48695	0.000488566	0.0211304
ENSG00000160285	4275.14	-0.802371	0.259979	-3.08629	0.00202672	0.0463961
ENSG00000160282	53.3435	-2.6516	0.590085	-4.49359	7.00337e-06	0.00155526
ENSG00000156261	1111.31	0.390303	0.12013	3.24899	0.00115815	0.0337996
