# Supplementary material for: Unravelling the molecular landscape of polycystic ovary syndrome (PCOS) and role of inflammation through transcriptomics analysis of human ovarian granulosa cells
Source: Genomics Inform. 2025 Aug 11;23:18. doi: 10.1186/s44342-025-00051-6 (PMC12337442; doi:10.1186/s44342-025-00051-6)
Supplement: Supplementary file 2 — Supplementary Material 2: Supplementary Table S6. Samples meeting the above inclusion criteria. [file 44342_2025_51_MOESM2_ESM.xlsx]

## Sheet: Sheet1
SRR.no.	Assay Type	BioProject	tissue	Sample Name	sex
SRR15859996	RNA-Seq	PRJNA762274	ovarian granulosa cells	Polycystic ovary syndrome	female
SRR15859997	RNA-Seq	PRJNA762274	ovarian granulosa cells	Polycystic ovary syndrome	female
SRR15859998	RNA-Seq	PRJNA762274	ovarian granulosa cells	Polycystic ovary syndrome	female
SRR15859999	RNA-Seq	PRJNA762274	ovarian granulosa cells	Polycystic ovary syndrome	female
SRR15860000	RNA-Seq	PRJNA762274	ovarian granulosa cells	normal	female
SRR15860001	RNA-Seq	PRJNA762274	ovarian granulosa cells	normal	female
SRR15860002	RNA-Seq	PRJNA762274	ovarian granulosa cells	normal	female
SRR15860003	RNA-Seq	PRJNA762274	ovarian granulosa cells	normal	female
SRR10239199	RNA-Seq	PRJNA576231	ovarian granulosa cells	normal	female
SRR10239200	RNA-Seq	PRJNA576231	ovarian granulosa cells	normal	female
SRR10239201	RNA-Seq	PRJNA576231	ovarian granulosa cells	normal	female
SRR10239202	RNA-Seq	PRJNA576231	ovarian granulosa cells	normal	female
SRR10239203	RNA-Seq	PRJNA576231	ovarian granulosa cells	normal	female
SRR10239204	RNA-Seq	PRJNA576231	ovarian granulosa cells	normal	female
SRR10239205	RNA-Seq	PRJNA576231	ovarian granulosa cells	Polycystic ovary syndrome	female
SRR10239206	RNA-Seq	PRJNA576231	ovarian granulosa cells	Polycystic ovary syndrome	female
SRR10239207	RNA-Seq	PRJNA576231	ovarian granulosa cells	Polycystic ovary syndrome	female
SRR10239208	RNA-Seq	PRJNA576231	ovarian granulosa cells	Polycystic ovary syndrome	female
SRR10239209	RNA-Seq	PRJNA576231	ovarian granulosa cells	Polycystic ovary syndrome	female
